# Supplementary material for: Expression of miR-138 in cryopreserved bovine sperm is related to their fertility potential
Source: J Anim Sci Biotechnol. 2023 Sep 20;14:129. doi: 10.1186/s40104-023-00909-1 (PMC10510164; doi:10.1186/s40104-023-00909-1)
Supplement: Supplementary file 4 — Additional file 4. Target transcripts of the miRNAs candidates associated to fertility potential (bta-miR-138) or sperm function (bta-miR-7, bta-miR-19b, and bta-miR-26a). Information was extracted from TargetScan website (last accession 13/04/2023): https://www.targetscan.org/vert_71/. [file 40104_2023_909_MOESM4_ESM.xlsx]

## Sheet: Additional File 4
Additional File 4. Target transcripts of the miRNAs candidates associated to fertility potential (bta-miR-138) or sperm function (bta-miR-7, bta-miR-19b, and bta-miR-26a).
Information was extracted from TargetScan website (last accession 13/04/2023): https://www.targetscan.org/vert_71/

## Sheet: bta-miR-138
Ortholog of target gene	Representative transcript	Gene name	3P-seq tags + 5	Conserved sites total	Conserved 8mer sites	Conserved 7mer-m8 sites	Conserved 7mer-A1 sites	Poorly conserved sites total	Poorly conserved 8mer sites	Poorly conserved 7mer-m8 sites	Poorly conserved 7mer-A1 sites	6mer sites	Representative miRNA	Cumulative weighted context++ score	Total context++ score	Aggregate PCT	Previous TargetScan publication(s)
SLX4	ENST00000294008.3	SLX4 structure-specific endonuclease subunit	48	2	2	0	0	0	0	0	0	0	bta-miR-138	-1.4	-1.4	0.94	2011
SYT13	ENST00000020926.3	synaptotagmin XIII	5	2	2	0	0	2	1	0	1	1	bta-miR-138	-1.35	-1.35	0.74	2009, 2011
NNAT	ENST00000062104.2	neuronatin	5	2	0	2	0	1	1	0	0	0	bta-miR-138	-1.28	-1.28	0.64	2009, 2011
EIF4EBP1	ENST00000338825.4	eukaryotic translation initiation factor 4E binding protein 1	121	2	1	1	0	0	0	0	0	0	bta-miR-138	-1.19	-1.25	> 0.99	2009, 2011
RHOC	ENST00000339083.7	ras homolog family member C	10314	1	1	0	0	1	1	0	0	0	bta-miR-138	-1.15	-1.15	0.93	2009, 2011
FOXC1	ENST00000380874.2	forkhead box C1	1301	1	1	0	0	1	0	0	1	0	bta-miR-138	-1.07	-1.07	0.15
FAM222B	ENST00000582266.1	family with sequence similarity 222, member B	100	1	0	1	0	3	1	1	1	1	bta-miR-138	-0.93	-1.12	0.2
SQSTM1	ENST00000389805.4	sequestosome 1	5047	1	1	0	0	1	1	0	0	0	bta-miR-138	-0.91	-0.95	0.56	2011
RARA	ENST00000425707.3	retinoic acid receptor, alpha	560	2	2	0	0	1	0	1	0	0	bta-miR-138	-0.9	-1.11	0.96	2009, 2011
DHCR7	ENST00000407721.2	7-dehydrocholesterol reductase	3418	1	1	0	0	1	0	1	0	0	bta-miR-138	-0.89	-0.89	ORF	2011
SIN3A	ENST00000394947.3	SIN3 transcription regulator family member A	1142	2	1	1	0	0	0	0	0	0	bta-miR-138	-0.83	-0.83	> 0.99	2009, 2011
ST6GALNAC4	ENST00000335791.5	ST6 (alpha-N-acetyl-neuraminyl-2,3-beta-galactosyl-1,3)-N-acetylgalactosaminide alpha-2,6-sialyltransferase 4	178	1	1	0	0	1	0	1	0	0	bta-miR-138	-0.83	-0.83	0.82
BNIP3L	ENST00000380629.2	BCL2/adenovirus E1B 19kDa interacting protein 3-like	191	1	1	0	0	0	0	0	0	1	bta-miR-138	-0.82	-0.83	0.84	2009, 2011
DCP1A	ENST00000607628.1	decapping mRNA 1A	87	2	1	1	0	0	0	0	0	1	bta-miR-138	-0.8	-0.81	0.97	2011
GTPBP1	ENST00000216044.5	GTP binding protein 1	1765	2	0	1	1	0	0	0	0	2	bta-miR-138	-0.79	-0.82	0.95	2009, 2011
AMMECR1	ENST00000262844.5	Alport syndrome, mental retardation, midface hypoplasia and elliptocytosis chromosomal region gene 1	5	2	1	0	1	0	0	0	0	0	bta-miR-138	-0.77	-0.77	0.97	2009, 2011
SLC9A3R1	ENST00000262613.5	solute carrier family 9, subfamily A (NHE3, cation proton antiporter 3), member 3 regulator 1	2939	1	1	0	0	0	0	0	0	0	bta-miR-138	-0.77	-0.77	0.79	2009, 2011
NKAIN1	ENST00000373736.2	Na+/K+ transporting ATPase interacting 1	10	1	0	1	0	1	1	0	0	0	bta-miR-138	-0.75	-0.75	0.5	2011
TRAM2	ENST00000182527.3	translocation associated membrane protein 2	2774	1	1	0	0	2	1	1	0	2	bta-miR-138	-0.75	-0.75	0.94	2009, 2011
NFIB	ENST00000397575.3	nuclear factor I/B	1149	3	0	0	3	2	1	0	1	2	bta-miR-138	-0.74	-0.89	0.98	2009, 2011
SH3GL2	ENST00000380607.4	SH3-domain GRB2-like 2	125	1	1	0	0	0	0	0	0	1	bta-miR-138	-0.74	-0.74	0.56	2009, 2011
CXorf24	ENST00000357412.1	chromosome X open reading frame 24	60	1	1	0	0	0	0	0	0	0	bta-miR-138	-0.73	-0.73	0.16
JAZF1	ENST00000283928.5	JAZF zinc finger 1	869	1	1	0	0	0	0	0	0	0	bta-miR-138	-0.72	-0.72	0.92	2009, 2011
EMB	ENST00000303221.5	embigin	17	1	1	0	0	1	0	1	0	0	bta-miR-138	-0.72	-0.72	0.68	2009, 2011
CREB3L2	ENST00000330387.6	cAMP responsive element binding protein 3-like 2	2872	1	1	0	0	2	1	1	0	1	bta-miR-138	-0.72	-0.81	0.67	2009, 2011
RMND5A	ENST00000283632.4	required for meiotic nuclear division 5 homolog A (S. cerevisiae)	261	2	2	0	0	0	0	0	0	1	bta-miR-138	-0.72	-1.01	0.98	2009, 2011
PIP4K2C	ENST00000354947.5	phosphatidylinositol-5-phosphate 4-kinase, type II, gamma	457	1	1	0	0	1	0	0	1	0	bta-miR-138	-0.71	-0.74	0.92	2009, 2011
SRRM4	ENST00000267260.4	serine/arginine repetitive matrix 4	22	2	0	2	0	2	1	0	1	2	bta-miR-138	-0.7	-0.7	0.92	2009, 2011
RCAN2	ENST00000330430.6	regulator of calcineurin 2	32	1	1	0	0	0	0	0	0	0	bta-miR-138	-0.69	-0.69	0.85
EIF4EBP2	ENST00000373218.4	eukaryotic translation initiation factor 4E binding protein 2	690	1	0	0	1	3	0	2	1	1	bta-miR-138	-0.68	-0.97	0.71	2011
NSFL1C	ENST00000353088.2	NSFL1 (p97) cofactor (p47)	397	1	1	0	0	0	0	0	0	0	bta-miR-138	-0.68	-0.7	0.79	2009, 2011
SNCAIP	ENST00000261368.8	synuclein, alpha interacting protein	236	1	1	0	0	1	0	1	0	0	bta-miR-138	-0.68	-0.68	0.73	2009, 2011
PLXNB2	ENST00000449103.1	plexin B2	82	2	1	1	0	1	0	0	1	0	bta-miR-138	-0.67	-0.67	0.95	2009, 2011
DTX4	ENST00000227451.3	deltex homolog 4 (Drosophila)	5	2	2	0	0	0	0	0	0	1	bta-miR-138	-0.67	-0.67	0.87	2009, 2011
LIN52	ENST00000555028.1	lin-52 homolog (C. elegans)	116	1	1	0	0	0	0	0	0	0	bta-miR-138	-0.67	-0.67	0.92
CAMK2N1	ENST00000375078.3	calcium/calmodulin-dependent protein kinase II inhibitor 1	6631	2	0	1	1	0	0	0	0	0	bta-miR-138	-0.67	-0.68	0.88
ELMOD3	ENST00000315658.7	ELMO/CED-12 domain containing 3	31	1	1	0	0	0	0	0	0	0	bta-miR-138	-0.67	-0.67	0.44	2009, 2011
PRSS46	ENST00000463091.2	protease, serine, 46	5	1	1	0	0	0	0	0	0	0	bta-miR-138	-0.67	-0.67	0.74	2011
HSPA4L	ENST00000296464.4	heat shock 70kDa protein 4-like	348	1	1	0	0	1	0	0	1	1	bta-miR-138	-0.67	-0.84	0.95
SH2B3	ENST00000341259.2	SH2B adaptor protein 3	89	2	1	0	1	1	0	1	0	0	bta-miR-138	-0.65	-0.8	> 0.99	2009, 2011
CHST10	ENST00000264249.3	carbohydrate sulfotransferase 10	33	1	1	0	0	0	0	0	0	0	bta-miR-138	-0.65	-0.65	0.95	2009, 2011
FAM169A	ENST00000380515.3	family with sequence similarity 169, member A	90	1	1	0	0	1	0	0	1	1	bta-miR-138	-0.65	-0.73	0.8	2009, 2011
C10orf118	ENST00000543782.1	chromosome 10 open reading frame 118	146	1	1	0	0	1	0	0	1	0	bta-miR-138	-0.64	-0.64	< 0.1
FEM1C	ENST00000274457.3	fem-1 homolog c (C. elegans)	222	1	1	0	0	0	0	0	0	0	bta-miR-138	-0.64	-0.64	0.91	2009, 2011
KLF11	ENST00000305883.1	Kruppel-like factor 11	42	1	1	0	0	0	0	0	0	0	bta-miR-138	-0.63	-0.63	0.96	2009, 2011
PDE7B	ENST00000308191.6	phosphodiesterase 7B	148	1	1	0	0	1	0	1	0	0	bta-miR-138	-0.63	-0.69	0.96	2009, 2011
ERI1	ENST00000250263.7	exoribonuclease 1	120	1	1	0	0	0	0	0	0	0	bta-miR-138	-0.63	-0.63	0.96	2009, 2011
CLNS1A	ENST00000525428.1	chloride channel, nucleotide-sensitive, 1A	553	1	1	0	0	0	0	0	0	0	bta-miR-138	-0.63	-0.63	0.94	2009, 2011
SOX4	ENST00000244745.1	SRY (sex determining region Y)-box 4	2736	1	0	1	0	1	0	1	0	0	bta-miR-138	-0.63	-0.63	0.97	2009, 2011
RP11-181C3.1	ENST00000501499.1	Uncharacterized protein	7	1	1	0	0	0	0	0	0	0	bta-miR-138	-0.62	-0.62	0.86
IMPACT	ENST00000284202.4	impact RWD domain protein	250	1	1	0	0	0	0	0	0	0	bta-miR-138	-0.62	-0.62	0.23	2009, 2011
TMEM37	ENST00000306406.4	transmembrane protein 37	2076	1	0	1	0	2	1	1	0	1	bta-miR-138	-0.61	-0.97	0.6
RORB	ENST00000376896.3	RAR-related orphan receptor B	5	1	1	0	0	1	0	0	1	1	bta-miR-138	-0.61	-0.61	0.44	2011
SNX33	ENST00000308527.5	sorting nexin 33	148	2	1	1	0	1	0	1	0	0	bta-miR-138	-0.6	-0.6	0.51	2009
FOXP4	ENST00000373063.3	forkhead box P4	228	3	1	1	1	1	0	1	0	1	bta-miR-138	-0.6	-0.76	> 0.99	2009, 2011
SIRT1	ENST00000212015.6	sirtuin 1	220	1	1	0	0	0	0	0	0	0	bta-miR-138	-0.6	-0.6	0.91	2009, 2011
SLC17A7	ENST00000221485.3	solute carrier family 17 (vesicular glutamate transporter), member 7	12	2	1	1	0	0	0	0	0	0	bta-miR-138	-0.6	-0.6	0.78	2009, 2011
H3F3B	ENST00000591890.1	H3 histone, family 3B (H3.3B)	336	1	1	0	0	0	0	0	0	0	bta-miR-138	-0.59	-0.77	0.9	2009, 2011
PPARD	ENST00000448077.2	peroxisome proliferator-activated receptor delta	239	1	1	0	0	1	1	0	0	1	bta-miR-138	-0.59	-0.59	0.95	2009, 2011
CCDC85C	ENST00000380243.4	coiled-coil domain containing 85C	86	1	1	0	0	3	0	1	2	0	bta-miR-138	-0.59	-0.83	0.9	2011
SEH1L	ENST00000262124.11	SEH1-like (S. cerevisiae)	632	1	1	0	0	0	0	0	0	0	bta-miR-138	-0.59	-0.59	0.78	2011
FERMT2	ENST00000395631.2	fermitin family member 2	5888	1	1	0	0	0	0	0	0	0	bta-miR-138	-0.59	-0.64	0.92	2009, 2011
KDELR2	ENST00000258739.4	KDEL (Lys-Asp-Glu-Leu) endoplasmic reticulum protein retention receptor 2	5077	1	1	0	0	0	0	0	0	0	bta-miR-138	-0.59	-0.59	ORF
PDIK1L	ENST00000374271.4	PDLIM1 interacting kinase 1 like	5	1	1	0	0	0	0	0	0	0	bta-miR-138	-0.59	-0.59	0.94	2011
YPEL4	ENST00000524669.1	yippee-like 4 (Drosophila)	5	1	0	1	0	1	0	0	1	0	bta-miR-138	-0.59	-0.59	0.87	2009, 2011
PAPPA	ENST00000328252.3	pregnancy-associated plasma protein A, pappalysin 1	350	1	1	0	0	2	0	1	1	0	bta-miR-138	-0.58	-0.65	0.96	2009, 2011
ST3GAL6	ENST00000265261.6	ST3 beta-galactoside alpha-2,3-sialyltransferase 6	150	1	0	1	0	0	0	0	0	0	bta-miR-138	-0.58	-0.58	0.54	2011
GPR124	ENST00000315215.7	G protein-coupled receptor 124	72	1	1	0	0	3	0	2	1	2	bta-miR-138	-0.58	-0.62	0.58	2009, 2011
VSTM2L	ENST00000373461.4	V-set and transmembrane domain containing 2 like	5	1	0	1	0	1	0	1	0	1	bta-miR-138	-0.58	-0.58	0.69	2009, 2011
TMEM198	ENST00000373883.3	transmembrane protein 198	80	1	0	1	0	1	0	1	0	0	bta-miR-138	-0.58	-0.58	0.83	2009, 2011
EGFR	ENST00000275493.2	epidermal growth factor receptor	632	1	1	0	0	2	1	1	0	3	bta-miR-138	-0.57	-0.66	0.23
TMTC4	ENST00000376234.3	transmembrane and tetratricopeptide repeat containing 4	37	1	1	0	0	0	0	0	0	0	bta-miR-138	-0.57	-0.57	0.95	2009, 2011
LYPLA1	ENST00000316963.3	lysophospholipase I	57	1	1	0	0	0	0	0	0	1	bta-miR-138	-0.57	-0.57	0.89	2009, 2011
KDM6B	ENST00000254846.5	lysine (K)-specific demethylase 6B	8	1	1	0	0	1	0	1	0	0	bta-miR-138	-0.56	-0.56	0.6	2009, 2011
DNAJB6	ENST00000429029.2	DnaJ (Hsp40) homolog, subfamily B, member 6	420	1	1	0	0	0	0	0	0	0	bta-miR-138	-0.56	-0.56	0.37	2011
AGO1	ENST00000373204.4	argonaute RISC catalytic component 1	402	2	1	1	0	0	0	0	0	1	bta-miR-138	-0.56	-0.62	> 0.99	2009, 2011
NEUROD1	ENST00000295108.3	neuronal differentiation 1	5	1	0	0	1	1	0	0	1	0	bta-miR-138	-0.56	-0.56	0.79	2009, 2011
MANEAL	ENST00000397631.3	mannosidase, endo-alpha-like	381	1	1	0	0	0	0	0	0	0	bta-miR-138	-0.56	-0.56	ORF
RIMS2	ENST00000507740.1	regulating synaptic membrane exocytosis 2	8	2	1	0	1	1	0	1	0	2	bta-miR-138	-0.55	-0.6	0.91	2009, 2011
JMJD1C	ENST00000399251.1	jumonji domain containing 1C	60	1	0	1	0	1	0	0	1	0	bta-miR-138	-0.55	-0.62	0.75	2009, 2011
SNCB	ENST00000310112.3	synuclein, beta	5	1	1	0	0	0	0	0	0	0	bta-miR-138	-0.55	-0.55	0.94	2009, 2011
ZNF385A	ENST00000551109.1	zinc finger protein 385A	94	1	1	0	0	0	0	0	0	0	bta-miR-138	-0.55	-0.55	0.81	2009, 2011
C10orf54	ENST00000394957.3	chromosome 10 open reading frame 54	78	1	0	1	0	1	0	0	1	0	bta-miR-138	-0.55	-0.55	0.6
THRB	ENST00000396671.2	thyroid hormone receptor, beta	55	2	1	1	0	0	0	0	0	1	bta-miR-138	-0.55	-0.97	> 0.99	2011
ZNF275	ENST00000370251.3	zinc finger protein 275	465	1	1	0	0	0	0	0	0	0	bta-miR-138	-0.55	-0.55	0.93	2009, 2011
KBTBD4	ENST00000526005.1	kelch repeat and BTB (POZ) domain containing 4	7	1	1	0	0	0	0	0	0	0	bta-miR-138	-0.55	-0.55	0.82	2009, 2011
NPPC	ENST00000409852.1	natriuretic peptide C	9	1	0	1	0	0	0	0	0	1	bta-miR-138	-0.54	-0.54	0.5
MCU	ENST00000373053.3	mitochondrial calcium uniporter	2421	1	1	0	0	0	0	0	0	0	bta-miR-138	-0.54	-0.54	0.83	2009, 2011
VEZF1	ENST00000584396.1	vascular endothelial zinc finger 1	209	1	0	0	1	1	0	0	1	1	bta-miR-138	-0.53	-0.69	0.81	2009, 2011
SUV420H1	ENST00000304363.4	suppressor of variegation 4-20 homolog 1 (Drosophila)	62	1	1	0	0	0	0	0	0	0	bta-miR-138	-0.53	-0.53	0.95	2011
SLC36A2	ENST00000335244.4	solute carrier family 36 (proton/amino acid symporter), member 2	5	1	1	0	0	0	0	0	0	0	bta-miR-138	-0.53	-0.53	0.33	2009, 2011
SLC10A7	ENST00000264986.3	solute carrier family 10, member 7	77	1	1	0	0	0	0	0	0	0	bta-miR-138	-0.53	-0.53	ORF
ADCYAP1R1	ENST00000304166.4	adenylate cyclase activating polypeptide 1 (pituitary) receptor type I	9	3	2	1	0	2	0	1	1	1	bta-miR-138	-0.53	-0.74	0.98	2011
CTDSPL2	ENST00000260327.4	CTD (carboxy-terminal domain, RNA polymerase II, polypeptide A) small phosphatase like 2	457	1	1	0	0	0	0	0	0	0	bta-miR-138	-0.53	-0.53	0.95	2009, 2011
SAMD12	ENST00000409003.4	sterile alpha motif domain containing 12	57	1	0	0	1	2	0	1	1	1	bta-miR-138	-0.53	-0.53	0.6	2011
NSMF	ENST00000339554.3	NMDA receptor synaptonuclear signaling and neuronal migration factor	507	1	1	0	0	0	0	0	0	0	bta-miR-138	-0.52	-0.52	0.92	2009, 2011
IGLON5	ENST00000270642.8	IgLON family member 5	5	2	0	1	1	0	0	0	0	1	bta-miR-138	-0.52	-0.52	0.91	2009, 2011
KANK1	ENST00000382303.1	KN motif and ankyrin repeat domains 1	6	1	1	0	0	0	0	0	0	0	bta-miR-138	-0.52	-0.52	0.81	2009, 2011
PPIP5K1	ENST00000381885.1	diphosphoinositol pentakisphosphate kinase 1	109	1	1	0	0	0	0	0	0	2	bta-miR-138	-0.52	-0.52	0.88	2009, 2011
SULF2	ENST00000359930.4	sulfatase 2	103	1	0	1	0	2	0	1	1	1	bta-miR-138	-0.52	-0.76	0.54
CLIP1	ENST00000361654.4	CAP-GLY domain containing linker protein 1	17	1	1	0	0	0	0	0	0	0	bta-miR-138	-0.52	-0.52	0.66	2009, 2011
RALY	ENST00000375114.3	RALY heterogeneous nuclear ribonucleoprotein	1489	1	1	0	0	0	0	0	0	1	bta-miR-138	-0.52	-0.54	0.41
ADAMTS5	ENST00000284987.5	ADAM metallopeptidase with thrombospondin type 1 motif, 5	68	1	0	0	1	1	0	1	0	1	bta-miR-138	-0.51	-0.67	0.87	2009, 2011
LZTS3	ENST00000329152.3	Homo sapiens leucine zipper, putative tumor suppressor family member 3 (LZTS3), transcript variant 2, mRNA.	78	1	1	0	0	0	0	0	0	1	bta-miR-138	-0.51	-0.51	0.85	2009, 2011
ANKRD54	ENST00000215941.4	ankyrin repeat domain 54	5	1	1	0	0	0	0	0	0	0	bta-miR-138	-0.51	-0.51	0.85	2009, 2011
ZNF704	ENST00000327835.3	zinc finger protein 704	124	1	1	0	0	1	0	0	1	1	bta-miR-138	-0.51	-0.61	0.95	2009, 2011
TIPARP	ENST00000295924.7	TCDD-inducible poly(ADP-ribose) polymerase	166	1	1	0	0	0	0	0	0	0	bta-miR-138	-0.51	-0.51	0.52	2009, 2011
HK1	ENST00000359426.6	hexokinase 1	620	1	1	0	0	0	0	0	0	0	bta-miR-138	-0.5	-0.5	0.67	2011
GPR135	ENST00000395116.1	G protein-coupled receptor 135	40	1	1	0	0	0	0	0	0	0	bta-miR-138	-0.5	-0.5	0.91
TCF4	ENST00000354452.3	transcription factor 4	394	2	0	1	1	0	0	0	0	0	bta-miR-138	-0.5	-0.56	0.8	2009, 2011
HS6ST3	ENST00000376705.2	heparan sulfate 6-O-sulfotransferase 3	598	1	1	0	0	1	0	1	0	0	bta-miR-138	-0.5	-0.5	0.41	2011
FAM107B	ENST00000378470.1	family with sequence similarity 107, member B	403	1	0	0	1	1	0	1	0	0	bta-miR-138	-0.5	-0.54	0.62	2009, 2011
CCNE1	ENST00000262643.3	cyclin E1	954	1	0	1	0	1	0	1	0	0	bta-miR-138	-0.49	-0.49	0.56
PLEKHM1	ENST00000430334.3	pleckstrin homology domain containing, family M (with RUN domain) member 1	90	1	0	0	1	3	1	2	0	0	bta-miR-138	-0.49	-0.49	0.75	2009, 2011
PXK	ENST00000463280.1	PX domain containing serine/threonine kinase	220	1	1	0	0	0	0	0	0	0	bta-miR-138	-0.49	-0.49	ORF
SOX12	ENST00000342665.2	SRY (sex determining region Y)-box 12	6341	2	1	1	0	0	0	0	0	1	bta-miR-138	-0.49	-0.49	0.98	2009, 2011
TRPC7	ENST00000355180.3	transient receptor potential cation channel, subfamily C, member 7	5	1	0	0	1	1	0	1	0	0	bta-miR-138	-0.49	-0.49	0.89	2011
PRRT4	ENST00000489835.2	proline-rich transmembrane protein 4	5	1	1	0	0	0	0	0	0	0	bta-miR-138	-0.49	-0.49	0.82	2009, 2011
PABPC1L2B	ENST00000373521.2	poly(A) binding protein, cytoplasmic 1-like 2B	5	1	1	0	0	0	0	0	0	0	bta-miR-138	-0.49	-0.49	0.59	2011
MLLT6	ENST00000325718.7	myeloid/lymphoid or mixed-lineage leukemia (trithorax homolog, Drosophila); translocated to, 6	24	1	0	1	0	1	0	1	0	0	bta-miR-138	-0.49	-0.49	0.73	2011
USP10	ENST00000219473.7	ubiquitin specific peptidase 10	66	1	1	0	0	0	0	0	0	0	bta-miR-138	-0.49	-0.49	0.9	2009, 2011
UPF2	ENST00000356352.2	UPF2 regulator of nonsense transcripts homolog (yeast)	5	1	0	1	0	1	0	1	0	0	bta-miR-138	-0.49	-0.49	0.71	2009, 2011
ATG4A	ENST00000372232.3	autophagy related 4A, cysteine peptidase	73	1	1	0	0	0	0	0	0	0	bta-miR-138	-0.49	-0.49	0.24	2009, 2011
TP53INP2	ENST00000374810.3	tumor protein p53 inducible nuclear protein 2	12	1	1	0	0	0	0	0	0	1	bta-miR-138	-0.48	-0.48	0.91	2009, 2011
PABPC1L2A	ENST00000373519.1	poly(A) binding protein, cytoplasmic 1-like 2A	5	1	1	0	0	0	0	0	0	0	bta-miR-138	-0.48	-0.48	0.52
VWC2L	ENST00000427124.1	von Willebrand factor C domain containing protein 2-like	5	1	1	0	0	0	0	0	0	1	bta-miR-138	-0.48	-0.48	0.89	2009
CHERP	ENST00000546361.2	calcium homeostasis endoplasmic reticulum protein	614	1	1	0	0	0	0	0	0	1	bta-miR-138	-0.48	-0.5	0.27	2009, 2011
GNG2	ENST00000556752.1	guanine nucleotide binding protein (G protein), gamma 2	199	1	1	0	0	0	0	0	0	0	bta-miR-138	-0.48	-0.76	0.74	2009, 2011
DESI2	ENST00000302550.11	desumoylating isopeptidase 2	147	1	1	0	0	0	0	0	0	0	bta-miR-138	-0.48	-0.55	0.96	2011
ARRDC3	ENST00000265138.3	arrestin domain containing 3	1313	1	1	0	0	1	0	0	1	0	bta-miR-138	-0.47	-0.47	0.68
MAP3K11	ENST00000309100.3	mitogen-activated protein kinase kinase kinase 11	339	1	1	0	0	0	0	0	0	0	bta-miR-138	-0.47	-0.47	0.83	2009, 2011
AKAP11	ENST00000025301.2	A kinase (PRKA) anchor protein 11	71	1	1	0	0	0	0	0	0	1	bta-miR-138	-0.47	-0.47	0.77	2009, 2011
C6orf47	ENST00000375911.1	chromosome 6 open reading frame 47	38	1	0	1	0	0	0	0	0	0	bta-miR-138	-0.46	-0.46	0.9	2011
CNOT8	ENST00000285896.6	CCR4-NOT transcription complex, subunit 8	319	1	1	0	0	0	0	0	0	0	bta-miR-138	-0.46	-0.46	0.68	2009, 2011
ZNF292	ENST00000369577.3	zinc finger protein 292	230	1	1	0	0	0	0	0	0	0	bta-miR-138	-0.46	-0.5	0.96	2009, 2011
BAZ1B	ENST00000339594.4	bromodomain adjacent to zinc finger domain, 1B	40	1	1	0	0	0	0	0	0	0	bta-miR-138	-0.46	-0.46	0.94	2009, 2011
KIF13A	ENST00000378814.5	kinesin family member 13A	725	1	0	1	0	1	1	0	0	0	bta-miR-138	-0.46	-0.46	0.31
THRAP3	ENST00000354618.5	thyroid hormone receptor associated protein 3	13	1	1	0	0	1	0	1	0	0	bta-miR-138	-0.46	-0.46	0.29	2009, 2011
SENP1	ENST00000004980.5	SUMO1/sentrin specific peptidase 1	361	1	1	0	0	0	0	0	0	1	bta-miR-138	-0.46	-0.47	0.65	2009
TUBB6	ENST00000591208.1	tubulin, beta 6 class V	5820	2	0	1	1	0	0	0	0	0	bta-miR-138	-0.45	-0.46	ORF
TEAD1	ENST00000361905.4	TEA domain family member 1 (SV40 transcriptional enhancer factor)	740	1	0	1	0	3	1	2	0	2	bta-miR-138	-0.45	-0.47	0.51	2009, 2011
ZFP36L2	ENST00000282388.3	ZFP36 ring finger protein-like 2	317	1	1	0	0	0	0	0	0	1	bta-miR-138	-0.45	-0.45	0.95	2009, 2011
INO80	ENST00000361937.3	INO80 complex subunit	279	1	1	0	0	2	1	1	0	0	bta-miR-138	-0.45	-0.76	0.96	2009, 2011
SLC35F1	ENST00000360388.4	solute carrier family 35, member F1	56	1	1	0	0	0	0	0	0	0	bta-miR-138	-0.45	-0.45	0.95	2009, 2011
RAVER1	ENST00000293677.6	ribonucleoprotein, PTB-binding 1	362	1	0	1	0	4	1	2	1	0	bta-miR-138	-0.45	-0.45	0.42	2009, 2011
LMAN1	ENST00000251047.5	lectin, mannose-binding, 1	2293	1	1	0	0	0	0	0	0	0	bta-miR-138	-0.45	-0.52	0.95	2011
STOX2	ENST00000308497.4	storkhead box 2	379	2	0	1	1	1	0	0	1	1	bta-miR-138	-0.45	-0.45	0.81
USP47	ENST00000339865.5	ubiquitin specific peptidase 47	665	1	1	0	0	1	0	1	0	3	bta-miR-138	-0.45	-0.6	0.96	2009, 2011
KDM5A	ENST00000399788.2	lysine (K)-specific demethylase 5A	118	2	0	0	2	2	2	0	0	2	bta-miR-138	-0.44	-0.47	0.99	2009, 2011
MAP2K7	ENST00000397981.3	mitogen-activated protein kinase kinase 7	164	1	0	1	0	2	0	2	0	0	bta-miR-138	-0.44	-0.44	0.77	2009, 2011
EZH2	ENST00000478654.1	enhancer of zeste homolog 2 (Drosophila)	577	1	0	1	0	0	0	0	0	0	bta-miR-138	-0.44	-0.44	0.58	2011
ANKRD13B	ENST00000394859.3	ankyrin repeat domain 13B	72	2	0	1	1	0	0	0	0	0	bta-miR-138	-0.44	-0.44	0.76	2009, 2011
GPRIN3	ENST00000609438.1	GPRIN family member 3	213	1	0	1	0	3	1	0	2	0	bta-miR-138	-0.44	-0.47	0.9
CD3EAP	ENST00000309424.3	CD3e molecule, epsilon associated protein	213	1	1	0	0	1	0	1	0	0	bta-miR-138	-0.43	-0.74	0.26	2011
SOX9	ENST00000245479.2	SRY (sex determining region Y)-box 9	2595	1	1	0	0	0	0	0	0	0	bta-miR-138	-0.43	-0.48	0.11	2011
L3MBTL3	ENST00000529410.1	l(3)mbt-like 3 (Drosophila)	60	1	1	0	0	0	0	0	0	0	bta-miR-138	-0.43	-0.58	0.77	2009, 2011
NETO1	ENST00000327305.6	neuropilin (NRP) and tolloid (TLL)-like 1	5	1	0	1	0	1	0	0	1	0	bta-miR-138	-0.43	-0.65	0.98	2011
ATCAY	ENST00000450849.2	ataxia, cerebellar, Cayman type	5	1	1	0	0	0	0	0	0	2	bta-miR-138	-0.43	-0.43	0.94	2009, 2011
JMJD8	ENST00000412368.2	jumonji domain containing 8	164	1	1	0	0	0	0	0	0	0	bta-miR-138	-0.43	-0.43	0.11	2009, 2011
PSEN1	ENST00000324501.5	presenilin 1	1340	1	1	0	0	1	1	0	0	1	bta-miR-138	-0.43	-0.43	0.92	2009, 2011
FAM134C	ENST00000309428.5	family with sequence similarity 134, member C	397	1	0	1	0	1	0	1	0	0	bta-miR-138	-0.43	-0.43	0.65	2009, 2011
EFNB3	ENST00000226091.2	ephrin-B3	5	1	0	1	0	0	0	0	0	1	bta-miR-138	-0.43	-0.43	0.49	2009, 2011
NFIX	ENST00000360105.4	nuclear factor I/X (CCAAT-binding transcription factor)	24	2	2	0	0	1	0	0	1	2	bta-miR-138	-0.42	-1.1	> 0.99	2009, 2011
FBXO41	ENST00000295133.5	F-box protein 41	175	2	2	0	0	0	0	0	0	3	bta-miR-138	-0.42	-0.42	0.92	2009, 2011
VAPB	ENST00000475243.1	VAMP (vesicle-associated membrane protein)-associated protein B and C	391	1	0	1	0	3	0	1	2	0	bta-miR-138	-0.42	-0.48	0.51
DCUN1D4	ENST00000334635.5	DCN1, defective in cullin neddylation 1, domain containing 4	1118	1	1	0	0	0	0	0	0	1	bta-miR-138	-0.42	-0.43	0.74	2009, 2011
GATAD2A	ENST00000360315.3	GATA zinc finger domain containing 2A	986	1	1	0	0	0	0	0	0	0	bta-miR-138	-0.42	-0.42	0.96	2009, 2011
ZMYND11	ENST00000381591.1	zinc finger, MYND-type containing 11	43	1	0	1	0	0	0	0	0	0	bta-miR-138	-0.42	-0.42	0.76	2009, 2011
IER5L	ENST00000372491.2	immediate early response 5-like	24	1	0	0	1	0	0	0	0	0	bta-miR-138	-0.41	-0.41	0.64	2009, 2011
PPARGC1A	ENST00000264867.2	peroxisome proliferator-activated receptor gamma, coactivator 1 alpha	19	1	1	0	0	0	0	0	0	0	bta-miR-138	-0.41	-0.48	0.9	2009, 2011
UHRF1BP1	ENST00000192788.5	UHRF1 binding protein 1	360	1	1	0	0	1	0	0	1	0	bta-miR-138	-0.41	-0.43	0.94	2009, 2011
SDC3	ENST00000336798.7	syndecan 3	34	1	0	1	0	1	0	1	0	0	bta-miR-138	-0.41	-0.41	0.5	2011
SERTAD4	ENST00000367012.3	SERTA domain containing 4	296	1	0	0	1	1	0	0	1	0	bta-miR-138	-0.41	-0.41	0.87
SCRN1	ENST00000242059.5	secernin 1	29	1	0	0	1	1	0	0	1	0	bta-miR-138	-0.41	-0.41	0.69	2009, 2011
SNAP25	ENST00000254976.2	synaptosomal-associated protein, 25kDa	54	1	0	0	1	0	0	0	0	0	bta-miR-138	-0.41	-0.41	0.9	2009, 2011
VPS26A	ENST00000395098.1	vacuolar protein sorting 26 homolog A (S. pombe)	127	1	0	1	0	0	0	0	0	1	bta-miR-138	-0.41	-0.42	< 0.1
SLC16A2	ENST00000587091.1	solute carrier family 16, member 2 (thyroid hormone transporter)	22	1	1	0	0	0	0	0	0	0	bta-miR-138	-0.41	-0.41	0.87	2009, 2011
ARHGEF3	ENST00000296315.3	Rho guanine nucleotide exchange factor (GEF) 3	359	1	1	0	0	0	0	0	0	0	bta-miR-138	-0.41	-0.41	0.4	2009, 2011
GJA5	ENST00000271348.2	gap junction protein, alpha 5, 40kDa	5	1	0	1	0	1	0	0	1	1	bta-miR-138	-0.41	-0.41	0.47
SYS1	ENST00000243918.5	SYS1 Golgi-localized integral membrane protein homolog (S. cerevisiae)	384	1	0	1	0	0	0	0	0	0	bta-miR-138	-0.41	-0.41	0.73	2009, 2011
PSMF1	ENST00000335877.6	proteasome (prosome, macropain) inhibitor subunit 1 (PI31)	2709	1	0	1	0	1	0	0	1	0	bta-miR-138	-0.41	-0.52	0.66	2009, 2011
SEPT11	ENST00000264893.6	septin 11	515	1	1	0	0	0	0	0	0	0	bta-miR-138	-0.41	-0.42	0.86	2009, 2011
COL4A2	ENST00000360467.5	collagen, type IV, alpha 2	879	1	1	0	0	0	0	0	0	0	bta-miR-138	-0.41	-0.41	0.34	2009, 2011
TAF10	ENST00000299424.4	TAF10 RNA polymerase II, TATA box binding protein (TBP)-associated factor, 30kDa	2698	1	0	1	0	0	0	0	0	0	bta-miR-138	-0.4	-0.41	0.44
KLHL18	ENST00000232766.5	kelch-like family member 18	74	2	0	1	1	2	1	0	1	1	bta-miR-138	-0.4	-0.7	0.94	2009, 2011
ATP11C	ENST00000327569.3	ATPase, class VI, type 11C	590	1	1	0	0	0	0	0	0	0	bta-miR-138	-0.4	-0.41	0.3	2011
DENND1A	ENST00000373624.2	DENN/MADD domain containing 1A	2794	1	1	0	0	1	0	1	0	0	bta-miR-138	-0.4	-0.4	0.95	2009, 2011
THSD4	ENST00000355327.3	thrombospondin, type I, domain containing 4	69	1	1	0	0	1	0	1	0	1	bta-miR-138	-0.4	-0.75	0.1
ENG	ENST00000344849.3	endoglin	181	1	1	0	0	2	0	2	0	0	bta-miR-138	-0.4	-0.4	0.29
PARP8	ENST00000503750.2	poly (ADP-ribose) polymerase family, member 8	80	1	0	0	1	2	0	2	0	0	bta-miR-138	-0.4	-0.65	0.75	2011
WDR55	ENST00000358337.5	WD repeat domain 55	251	1	0	0	1	1	0	1	0	0	bta-miR-138	-0.4	-0.43	0.76	2009, 2011
SEMA4C	ENST00000305476.5	sema domain, immunoglobulin domain (Ig), transmembrane domain (TM) and short cytoplasmic domain, (semaphorin) 4C	31	1	0	1	0	1	0	1	0	0	bta-miR-138	-0.4	-0.4	0.64	2009, 2011
PSD	ENST00000020673.5	pleckstrin and Sec7 domain containing	5	1	1	0	0	0	0	0	0	0	bta-miR-138	-0.39	-0.39	0.78	2009, 2011
MOCS1	ENST00000373186.4	molybdenum cofactor synthesis 1	179	1	0	1	0	1	0	0	1	1	bta-miR-138	-0.39	-0.39	< 0.1	2011
ROCK2	ENST00000315872.6	Rho-associated, coiled-coil containing protein kinase 2	142	1	1	0	0	0	0	0	0	0	bta-miR-138	-0.39	-0.39	0.95
FAM84A	ENST00000295092.2	family with sequence similarity 84, member A	69	1	0	0	1	1	1	0	0	0	bta-miR-138	-0.39	-0.56	0.89	2009, 2011
SHANK2	ENST00000449833.2	SH3 and multiple ankyrin repeat domains 2	26	1	0	0	1	1	0	1	0	0	bta-miR-138	-0.39	-0.39	0.87	2009, 2011
MAPKBP1	ENST00000457542.2	mitogen-activated protein kinase binding protein 1	36	1	0	1	0	2	0	1	1	0	bta-miR-138	-0.39	-0.39	0.49
SORBS2	ENST00000284776.7	sorbin and SH3 domain containing 2	1279	1	1	0	0	0	0	0	0	0	bta-miR-138	-0.39	-0.39	0.17
SIX5	ENST00000560168.1	SIX homeobox 5	47	1	1	0	0	1	0	1	0	0	bta-miR-138	-0.39	-0.39	ORF
TMOD2	ENST00000249700.4	tropomodulin 2 (neuronal)	117	2	2	0	0	1	0	1	0	1	bta-miR-138	-0.39	-0.46	0.93	2011
CALN1	ENST00000329008.5	calneuron 1	5	1	1	0	0	1	1	0	0	1	bta-miR-138	-0.38	-0.38	0.95	2009, 2011
MGAT5B	ENST00000428789.2	mannosyl (alpha-1,6-)-glycoprotein beta-1,6-N-acetyl-glucosaminyltransferase, isozyme B	85	1	1	0	0	0	0	0	0	0	bta-miR-138	-0.38	-0.38	0.94	2009, 2011
NPTX1	ENST00000306773.4	neuronal pentraxin I	1876	2	0	2	0	2	0	2	0	0	bta-miR-138	-0.38	-0.4	0.83	2009, 2011
APH1A	ENST00000360244.4	APH1A gamma secretase subunit	475	1	1	0	0	0	0	0	0	0	bta-miR-138	-0.38	-0.43	0.2	2011
TENM1	ENST00000371130.3	teneurin transmembrane protein 1	5	1	0	1	0	1	0	1	0	1	bta-miR-138	-0.38	-0.38	0.53	2011
BAZ2B	ENST00000392782.1	bromodomain adjacent to zinc finger domain, 2B	25	1	0	0	1	0	0	0	0	0	bta-miR-138	-0.38	-0.38	0.9	2011
SCN1B	ENST00000262631.5	sodium channel, voltage-gated, type I, beta subunit	72	1	0	1	0	0	0	0	0	0	bta-miR-138	-0.38	-0.38	0.61	2009, 2011
ZFAT	ENST00000429442.2	zinc finger and AT hook domain containing	120	1	1	0	0	0	0	0	0	0	bta-miR-138	-0.37	-0.37	0.86	2011
EPHA8	ENST00000166244.3	EPH receptor A8	5	1	1	0	0	0	0	0	0	0	bta-miR-138	-0.37	-0.37	0.83	2009, 2011
RELN	ENST00000428762.1	reelin	252	1	1	0	0	0	0	0	0	0	bta-miR-138	-0.37	-0.37	0.9	2009, 2011
TET2	ENST00000545826.1	tet methylcytosine dioxygenase 2	558	2	1	0	1	1	0	0	1	1	bta-miR-138	-0.37	-0.37	0.37	2011
ST6GALNAC5	ENST00000477717.1	ST6 (alpha-N-acetyl-neuraminyl-2,3-beta-galactosyl-1,3)-N-acetylgalactosaminide alpha-2,6-sialyltransferase 5	7	1	1	0	0	0	0	0	0	0	bta-miR-138	-0.37	-0.37	0.3
MBTD1	ENST00000586178.1	mbt domain containing 1	113	1	0	0	1	1	0	0	1	0	bta-miR-138	-0.37	-0.37	0.72	2011
VIM	ENST00000224237.5	vimentin	31747	1	0	0	1	0	0	0	0	0	bta-miR-138	-0.37	-0.37	0.7	2009, 2011
JOSD1	ENST00000216039.5	Josephin domain containing 1	24	2	1	1	0	0	0	0	0	2	bta-miR-138	-0.37	-0.92	0.97	2009, 2011
RIBC1	ENST00000414955.2	RIB43A domain with coiled-coils 1	15	1	1	0	0	0	0	0	0	0	bta-miR-138	-0.36	-0.6	ORF
MARCH1	ENST00000274056.7	membrane-associated ring finger (C3HC4) 1, E3 ubiquitin protein ligase	5	1	1	0	0	0	0	0	0	0	bta-miR-138	-0.36	-0.36	0.23	2011
CLMP	ENST00000448775.2	CXADR-like membrane protein	212	1	0	1	0	0	0	0	0	0	bta-miR-138	-0.36	-0.36	0.85	2009, 2011
PHOX2B	ENST00000226382.2	paired-like homeobox 2b	5	1	0	1	0	0	0	0	0	0	bta-miR-138	-0.36	-0.36	0.65	2011
PSD2	ENST00000274710.3	pleckstrin and Sec7 domain containing 2	5	1	1	0	0	1	0	0	1	0	bta-miR-138	-0.36	-0.36	0.96	2011
SFSWAP	ENST00000261674.4	splicing factor, suppressor of white-apricot homolog (Drosophila)	134	1	0	0	1	0	0	0	0	0	bta-miR-138	-0.36	-0.36	0.8	2009, 2011
HRK	ENST00000257572.5	harakiri, BCL2 interacting protein (contains only BH3 domain)	19	1	1	0	0	0	0	0	0	0	bta-miR-138	-0.36	-0.36	0.58
SPEG	ENST00000312358.7	SPEG complex locus	179	1	1	0	0	0	0	0	0	0	bta-miR-138	-0.36	-0.36	0.73	2009, 2011
CSGALNACT2	ENST00000374466.3	chondroitin sulfate N-acetylgalactosaminyltransferase 2	128	1	0	0	1	0	0	0	0	0	bta-miR-138	-0.36	-0.36	0.89	2009, 2011
SH2D1B	ENST00000367929.2	SH2 domain containing 1B	5	1	0	1	0	0	0	0	0	0	bta-miR-138	-0.36	-0.36	0.4	2009, 2011
HMGXB4	ENST00000216106.5	HMG box domain containing 4	966	1	1	0	0	0	0	0	0	0	bta-miR-138	-0.36	-0.36	0.78	2009, 2011
DEK	ENST00000397239.3	DEK oncogene	561	1	0	0	1	0	0	0	0	0	bta-miR-138	-0.36	-0.36	0.89	2009, 2011
DCX	ENST00000356915.2	doublecortin	5	1	1	0	0	0	0	0	0	2	bta-miR-138	-0.35	-0.35	0.68	2011
LSM14A	ENST00000433627.5	LSM14A, SCD6 homolog A (S. cerevisiae)	362	1	1	0	0	0	0	0	0	0	bta-miR-138	-0.35	-0.55	0.89	2011
RALGPS1	ENST00000259351.5	Ral GEF with PH domain and SH3 binding motif 1	34	2	1	1	0	0	0	0	0	0	bta-miR-138	-0.35	-0.41	0.95	2009, 2011
NRM	ENST00000376420.5	nurim (nuclear envelope membrane protein)	74	1	0	1	0	0	0	0	0	0	bta-miR-138	-0.35	-0.35	0.32	2011
GNAI2	ENST00000313601.6	guanine nucleotide binding protein (G protein), alpha inhibiting activity polypeptide 2	27	1	0	1	0	1	0	0	1	0	bta-miR-138	-0.35	-0.36	0.45	2009, 2011
DAPK2	ENST00000261891.3	death-associated protein kinase 2	21	1	0	1	0	0	0	0	0	2	bta-miR-138	-0.35	-0.38	0.45	2009, 2011
PAQR3	ENST00000512733.1	progestin and adipoQ receptor family member III	217	2	1	1	0	1	0	0	1	0	bta-miR-138	-0.35	-0.54	0.65	2011
CHMP7	ENST00000313219.7	charged multivesicular body protein 7	124	1	0	1	0	2	0	2	0	0	bta-miR-138	-0.35	-0.46	0.38	2011
ADRA2A	ENST00000280155.2	adrenoceptor alpha 2A	239	1	1	0	0	0	0	0	0	0	bta-miR-138	-0.34	-0.34	0.14	2009, 2011
DLST	ENST00000334220.4	dihydrolipoamide S-succinyltransferase (E2 component of 2-oxo-glutarate complex)	64	1	0	0	1	0	0	0	0	1	bta-miR-138	-0.34	-0.34	0.61	2011
WNT9A	ENST00000272164.5	wingless-type MMTV integration site family, member 9A	73	1	1	0	0	1	0	1	0	0	bta-miR-138	-0.34	-0.34	0.11
RHBDL3	ENST00000269051.4	rhomboid, veinlet-like 3 (Drosophila)	100	1	0	1	0	1	1	0	0	0	bta-miR-138	-0.34	-0.51	< 0.1	2011
PER2	ENST00000254658.3	period circadian clock 2	106	2	1	0	1	0	0	0	0	1	bta-miR-138	-0.34	-0.34	< 0.1
CLVS1	ENST00000518592.1	clavesin 1	5	1	0	1	0	0	0	0	0	0	bta-miR-138	-0.34	-0.34	0.76	2009, 2011
AGO4	ENST00000373210.3	argonaute RISC catalytic component 4	96	2	0	0	2	0	0	0	0	0	bta-miR-138	-0.34	-0.35	0.85	2009, 2011
MACF1	ENST00000567887.1	microtubule-actin crosslinking factor 1	668	1	1	0	0	0	0	0	0	0	bta-miR-138	-0.34	-0.36	0.88	2009, 2011
FOSL2	ENST00000379619.1	FOS-like antigen 2	2255	1	0	0	1	3	0	2	1	0	bta-miR-138	-0.34	-0.45	0.9	2009, 2011
ERBB4	ENST00000342788.4	v-erb-b2 avian erythroblastic leukemia viral oncogene homolog 4	27	1	0	0	1	1	0	0	1	0	bta-miR-138	-0.34	-0.34	0.89	2009, 2011
ARL5B	ENST00000377275.3	ADP-ribosylation factor-like 5B	368	3	2	0	1	0	0	0	0	0	bta-miR-138	-0.33	-1	0.93	2009, 2011
SLC30A1	ENST00000367001.4	solute carrier family 30 (zinc transporter), member 1	831	1	1	0	0	1	0	0	1	0	bta-miR-138	-0.33	-0.48	0.67
BAG1	ENST00000472232.3	BCL2-associated athanogene	8934	1	0	1	0	0	0	0	0	0	bta-miR-138	-0.33	-0.33	0.33	2009, 2011
TCEAL3	ENST00000372628.1	transcription elongation factor A (SII)-like 3	23	1	0	0	1	0	0	0	0	0	bta-miR-138	-0.33	-0.33	0.64	2011
UNC5A	ENST00000261961.3	unc-5 homolog A (C. elegans)	7	1	0	1	0	0	0	0	0	0	bta-miR-138	-0.33	-0.33	0.34	2009, 2011
BTG1	ENST00000256015.3	B-cell translocation gene 1, anti-proliferative	1677	1	0	1	0	1	0	0	1	0	bta-miR-138	-0.33	-0.48	> 0.99	2011
TRIM66	ENST00000299550.6	tripartite motif containing 66	33	1	1	0	0	0	0	0	0	1	bta-miR-138	-0.33	-0.41	0.13	2011
GBA	ENST00000368373.3	glucosidase, beta, acid	27	1	1	0	0	1	0	0	1	1	bta-miR-138	-0.33	-0.41	0.93
UNC5D	ENST00000287272.2	unc-5 homolog D (C. elegans)	37	1	1	0	0	0	0	0	0	0	bta-miR-138	-0.33	-0.33	0.73	2009, 2011
SLCO3A1	ENST00000318445.6	solute carrier organic anion transporter family, member 3A1	133	1	0	1	0	1	0	1	0	1	bta-miR-138	-0.33	-0.33	0.91	2011
ARGLU1	ENST00000400198.3	arginine and glutamate rich 1	9450	1	0	0	1	0	0	0	0	0	bta-miR-138	-0.33	-0.33	0.74
PTP4A1	ENST00000370651.3	protein tyrosine phosphatase type IVA, member 1	5740	1	0	1	0	0	0	0	0	0	bta-miR-138	-0.32	-0.45	> 0.99	2011
CLOCK	ENST00000309964.4	clock circadian regulator	86	1	1	0	0	0	0	0	0	1	bta-miR-138	-0.32	-0.38	0.8
ZNF74	ENST00000357502.5	zinc finger protein 74	142	5	0	5	0	0	0	0	0	3	bta-miR-138	-0.32	-0.49	< 0.1
H2AFX	ENST00000530167.1	H2A histone family, member X	1339	1	0	0	1	0	0	0	0	0	bta-miR-138	-0.32	-0.32	0.82	2011
PAX5	ENST00000358127.4	paired box 5	5	1	1	0	0	2	0	2	0	1	bta-miR-138	-0.32	-0.32	0.75
RTN4RL2	ENST00000335099.3	reticulon 4 receptor-like 2	13	1	1	0	0	0	0	0	0	0	bta-miR-138	-0.32	-0.32	0.57
AFF1	ENST00000395146.4	AF4/FMR2 family, member 1	28	1	0	0	1	1	0	0	1	0	bta-miR-138	-0.32	-0.38	0.78	2009, 2011
GPHN	ENST00000478722.1	gephyrin	122	1	0	0	1	0	0	0	0	0	bta-miR-138	-0.31	-0.33	0.76	2009, 2011
MIER2	ENST00000264819.4	mesoderm induction early response 1, family member 2	137	1	1	0	0	0	0	0	0	0	bta-miR-138	-0.31	-0.31	0.91	2009, 2011
SEZ6L2	ENST00000346932.5	seizure related 6 homolog (mouse)-like 2	223	1	0	0	1	0	0	0	0	0	bta-miR-138	-0.31	-0.31	0.66	2009, 2011
MARCKS	ENST00000368635.4	myristoylated alanine-rich protein kinase C substrate	188	1	0	0	1	0	0	0	0	0	bta-miR-138	-0.31	-0.32	0.89	2011
RAB3IL1	ENST00000394836.2	RAB3A interacting protein (rabin3)-like 1	157	1	1	0	0	0	0	0	0	0	bta-miR-138	-0.31	-0.31	0.15	2009, 2011
SCN3B	ENST00000392770.2	sodium channel, voltage-gated, type III, beta subunit	10	1	0	1	0	0	0	0	0	0	bta-miR-138	-0.31	-0.31	0.83	2011
DGKE	ENST00000284061.3	diacylglycerol kinase, epsilon 64kDa	470	2	0	0	2	0	0	0	0	1	bta-miR-138	-0.31	-0.43	0.94	2011
RAB3GAP1	ENST00000264158.8	RAB3 GTPase activating protein subunit 1 (catalytic)	613	1	0	0	1	0	0	0	0	0	bta-miR-138	-0.31	-0.31	0.84	2009, 2011
AEBP2	ENST00000266508.9	AE binding protein 2	1228	1	0	0	1	0	0	0	0	0	bta-miR-138	-0.31	-0.31	0.83	2009, 2011
MIER3	ENST00000381226.3	mesoderm induction early response 1, family member 3	112	1	0	0	1	1	0	1	0	0	bta-miR-138	-0.31	-0.32	0.75	2011
HOXA13	ENST00000222753.4	homeobox A13	328	1	0	0	1	0	0	0	0	0	bta-miR-138	-0.31	-0.31	0.78
TMEM38B	ENST00000374692.3	transmembrane protein 38B	755	1	1	0	0	0	0	0	0	1	bta-miR-138	-0.31	-0.56	0.18
LY6H	ENST00000430474.2	lymphocyte antigen 6 complex, locus H	5	1	0	1	0	0	0	0	0	0	bta-miR-138	-0.31	-0.31	0.4
ACVR2B	ENST00000352511.4	activin A receptor, type IIB	21	1	0	0	1	3	0	0	3	2	bta-miR-138	-0.31	-0.61	0.96	2009, 2011
CDK14	ENST00000380050.3	cyclin-dependent kinase 14	226	1	0	1	0	0	0	0	0	1	bta-miR-138	-0.3	-0.32	0.79	2009
KIF21B	ENST00000332129.2	kinesin family member 21B	12	2	0	2	0	0	0	0	0	0	bta-miR-138	-0.3	-0.3	0.69
ZFPM2	ENST00000407775.2	zinc finger protein, FOG family member 2	595	1	0	0	1	0	0	0	0	0	bta-miR-138	-0.3	-0.3	0.68	2009, 2011
PPM1L	ENST00000498165.1	protein phosphatase, Mg2+/Mn2+ dependent, 1L	59	1	1	0	0	0	0	0	0	0	bta-miR-138	-0.3	-0.37	0.91
XRN1	ENST00000264951.4	5'-3' exoribonuclease 1	612	1	0	0	1	0	0	0	0	0	bta-miR-138	-0.3	-0.3	0.81	2009, 2011
IGF2BP1	ENST00000290341.3	insulin-like growth factor 2 mRNA binding protein 1	460	1	0	1	0	1	0	0	1	0	bta-miR-138	-0.3	-0.4	0.55	2011
PRPF40A	ENST00000410080.1	PRP40 pre-mRNA processing factor 40 homolog A (S. cerevisiae)	459	1	1	0	0	0	0	0	0	0	bta-miR-138	-0.3	-0.42	0.95
MAML1	ENST00000292599.3	mastermind-like 1 (Drosophila)	910	1	1	0	0	0	0	0	0	0	bta-miR-138	-0.3	-0.3	0.8
NPFFR1	ENST00000277942.6	neuropeptide FF receptor 1	5	1	0	0	1	1	0	0	1	1	bta-miR-138	-0.3	-0.3	0.59
KIAA0895	ENST00000297063.6	KIAA0895	1104	1	1	0	0	0	0	0	0	1	bta-miR-138	-0.3	-0.3	0.11	2011
C9orf117	ENST00000373293.5	chromosome 9 open reading frame 117	5	1	0	1	0	0	0	0	0	0	bta-miR-138	-0.3	-0.3	ORF
RASSF8	ENST00000541490.1	Ras association (RalGDS/AF-6) domain family (N-terminal) member 8	1290	1	0	0	1	0	0	0	0	0	bta-miR-138	-0.3	-0.3	0.87	2011
PDE3A	ENST00000359062.3	phosphodiesterase 3A, cGMP-inhibited	1182	1	0	1	0	0	0	0	0	0	bta-miR-138	-0.3	-0.31	0.74	2011
CTSH	ENST00000220166.5	cathepsin H	1101	1	0	1	0	0	0	0	0	1	bta-miR-138	-0.3	-0.34	0.63	2011
CLN5	ENST00000377453.3	ceroid-lipofuscinosis, neuronal 5	184	1	0	0	1	0	0	0	0	0	bta-miR-138	-0.3	-0.3	0.63	2011
KAT6B	ENST00000287239.4	K(lysine) acetyltransferase 6B	266	1	0	0	1	0	0	0	0	0	bta-miR-138	-0.3	-0.3	0.72	2011
LRP5L	ENST00000402859.2	low density lipoprotein receptor-related protein 5-like	20	1	0	1	0	0	0	0	0	0	bta-miR-138	-0.3	-0.3	0.68
VDAC2	ENST00000332211.6	voltage-dependent anion channel 2	827	1	0	0	1	0	0	0	0	0	bta-miR-138	-0.3	-0.3	0.63	2009, 2011
ADCK4	ENST00000324464.3	aarF domain containing kinase 4	15	1	0	1	0	0	0	0	0	0	bta-miR-138	-0.3	-0.3	0.63	2011
HIF1A	ENST00000323441.6	hypoxia inducible factor 1, alpha subunit (basic helix-loop-helix transcription factor)	1955	1	0	0	1	1	0	0	1	1	bta-miR-138	-0.3	-0.5	0.9	2009, 2011
RB1CC1	ENST00000025008.5	RB1-inducible coiled-coil 1	621	1	0	0	1	1	1	0	0	0	bta-miR-138	-0.3	-0.69	0.76	2009, 2011
ZRANB1	ENST00000359653.4	zinc finger, RAN-binding domain containing 1	724	1	0	0	1	1	0	0	1	0	bta-miR-138	-0.3	-0.42	0.89	2009, 2011
SOBP	ENST00000317357.5	sine oculis binding protein homolog (Drosophila)	22	1	0	1	0	1	0	1	0	0	bta-miR-138	-0.3	-0.32	0.61	2009, 2011
CCNYL1	ENST00000295414.3	cyclin Y-like 1	111	1	0	0	1	0	0	0	0	0	bta-miR-138	-0.3	-0.3	0.79	2011
LHFPL3	ENST00000535008.1	lipoma HMGIC fusion partner-like 3	5	1	0	1	0	0	0	0	0	0	bta-miR-138	-0.3	-0.3	0.53	2009, 2011
FABP3	ENST00000373713.2	fatty acid binding protein 3, muscle and heart (mammary-derived growth inhibitor)	168	1	0	1	0	0	0	0	0	0	bta-miR-138	-0.3	-0.3	0.34	2011
EIF3J	ENST00000261868.5	eukaryotic translation initiation factor 3, subunit J	1646	1	0	0	1	0	0	0	0	0	bta-miR-138	-0.29	-0.29	0.81
DACH1	ENST00000305425.4	dachshund homolog 1 (Drosophila)	18	1	0	0	1	0	0	0	0	1	bta-miR-138	-0.29	-0.29	0.74	2011
MAPK6	ENST00000261845.5	mitogen-activated protein kinase 6	24	1	0	0	1	0	0	0	0	0	bta-miR-138	-0.29	-0.29	0.89	2011
RRM1	ENST00000300738.5	ribonucleotide reductase M1	2673	1	0	0	1	0	0	0	0	0	bta-miR-138	-0.29	-0.29	0.7
CCDC107	ENST00000421582.2	coiled-coil domain containing 107	2551	1	0	1	0	0	0	0	0	0	bta-miR-138	-0.29	-0.29	ORF
KIAA0930	ENST00000336156.5	KIAA0930	1107	1	0	1	0	0	0	0	0	0	bta-miR-138	-0.29	-0.29	0.97	2009, 2011
AHDC1	ENST00000247087.5	AT hook, DNA binding motif, containing 1	174	1	0	0	1	0	0	0	0	0	bta-miR-138	-0.29	-0.29	0.5	2011
GRID1	ENST00000327946.7	glutamate receptor, ionotropic, delta 1	45	1	0	0	1	0	0	0	0	0	bta-miR-138	-0.29	-0.29	0.85	2009, 2011
ST8SIA3	ENST00000324000.3	ST8 alpha-N-acetyl-neuraminide alpha-2,8-sialyltransferase 3	5	1	1	0	0	1	0	0	1	6	bta-miR-138	-0.29	-0.29	0.26
LPHN1	ENST00000340736.6	latrophilin 1	49	2	0	2	0	1	1	0	0	0	bta-miR-138	-0.29	-0.3	0.83	2009, 2011
NBR1	ENST00000542611.1	neighbor of BRCA1 gene 1	1982	1	1	0	0	0	0	0	0	0	bta-miR-138	-0.29	-0.31	0.83	2009, 2011
FRMD4A	ENST00000358621.4	FERM domain containing 4A	192	1	0	1	0	0	0	0	0	1	bta-miR-138	-0.29	-0.31	0.7	2009, 2011
C16orf47	ENST00000358463.2	chromosome 16 open reading frame 47	8	1	0	1	0	0	0	0	0	0	bta-miR-138	-0.29	-0.29	0.53
FSD1	ENST00000597590.1	fibronectin type III and SPRY domain containing 1	81	1	0	1	0	0	0	0	0	0	bta-miR-138	-0.29	-0.29	ORF
CBX5	ENST00000209875.4	chromobox homolog 5	360	1	0	1	0	2	2	0	0	2	bta-miR-138	-0.28	-0.8	0.55	2011
PTPN11	ENST00000351677.2	protein tyrosine phosphatase, non-receptor type 11	52	1	1	0	0	0	0	0	0	1	bta-miR-138	-0.28	-0.28	0.92	2011
BRI3BP	ENST00000341446.8	BRI3 binding protein	820	1	0	1	0	0	0	0	0	0	bta-miR-138	-0.28	-0.28	0.9	2009, 2011
GPR158	ENST00000376351.3	G protein-coupled receptor 158	5	1	1	0	0	0	0	0	0	0	bta-miR-138	-0.28	-0.28	0.7	2009, 2011
RPS6KA1	ENST00000374168.2	ribosomal protein S6 kinase, 90kDa, polypeptide 1	1449	1	1	0	0	0	0	0	0	0	bta-miR-138	-0.28	-0.28	0.65	2009, 2011
E2F3	ENST00000346618.3	E2F transcription factor 3	91	1	1	0	0	0	0	0	0	0	bta-miR-138	-0.28	-0.28	0.58	2009, 2011
ZNF784	ENST00000591479.1	zinc finger protein 784	19	1	1	0	0	0	0	0	0	0	bta-miR-138	-0.28	-0.28	ORF
C11orf57	ENST00000532163.1	chromosome 11 open reading frame 57	207	1	1	0	0	0	0	0	0	0	bta-miR-138	-0.28	-0.58	0.83	2009, 2011
YIPF5	ENST00000274496.5	Yip1 domain family, member 5	594	1	0	0	1	0	0	0	0	0	bta-miR-138	-0.28	-0.28	0.83	2009, 2011
GLTP	ENST00000318348.4	glycolipid transfer protein	5	1	0	0	1	0	0	0	0	0	bta-miR-138	-0.28	-0.28	0.77	2011
PCMTD1	ENST00000360540.5	protein-L-isoaspartate (D-aspartate) O-methyltransferase domain containing 1	136	1	1	0	0	0	0	0	0	0	bta-miR-138	-0.28	-0.28	0.12	2009, 2011
SNX30	ENST00000374232.3	sorting nexin family member 30	33	1	0	0	1	1	0	0	1	0	bta-miR-138	-0.28	-0.32	0.74	2011
CLCN2	ENST00000423355.2	chloride channel, voltage-sensitive 2	44	1	1	0	0	0	0	0	0	0	bta-miR-138	-0.28	-0.28	ORF
C19orf66	ENST00000253110.11	chromosome 19 open reading frame 66	567	1	0	1	0	1	0	0	1	0	bta-miR-138	-0.28	-0.35	< 0.1
IQSEC1	ENST00000273221.4	IQ motif and Sec7 domain 1	415	1	0	0	1	0	0	0	0	0	bta-miR-138	-0.28	-0.28	0.89	2011
ARHGAP32	ENST00000310343.9	Rho GTPase activating protein 32	16	1	1	0	0	1	0	0	1	0	bta-miR-138	-0.28	-0.48	0.39	2011
WNK2	ENST00000395475.2	WNK lysine deficient protein kinase 2	134	1	1	0	0	7	0	4	3	1	bta-miR-138	-0.28	-0.28	ORF
ASXL3	ENST00000269197.5	additional sex combs like 3 (Drosophila)	65	1	1	0	0	0	0	0	0	1	bta-miR-138	-0.28	-0.28	0.34
NOVA1	ENST00000465357.2	neuro-oncological ventral antigen 1	5	1	0	0	1	0	0	0	0	0	bta-miR-138	-0.27	-0.27	0.77	2011
BVES	ENST00000314641.5	blood vessel epicardial substance	30	1	0	0	1	0	0	0	0	0	bta-miR-138	-0.27	-0.27	0.77	2009, 2011
KLF12	ENST00000377669.2	Kruppel-like factor 12	251	1	0	0	1	1	0	0	1	3	bta-miR-138	-0.27	-0.29	0.7	2011
LEPROT	ENST00000371065.4	leptin receptor overlapping transcript	397	1	0	0	1	0	0	0	0	0	bta-miR-138	-0.27	-0.34	0.49	2011
BHLHE40	ENST00000256495.3	basic helix-loop-helix family, member e40	1571	1	0	1	0	0	0	0	0	1	bta-miR-138	-0.27	-0.28	0.63	2009, 2011
GLCCI1	ENST00000223145.5	glucocorticoid induced transcript 1	654	1	0	0	1	0	0	0	0	0	bta-miR-138	-0.27	-0.27	0.66	2011
WEE1	ENST00000299613.6	WEE1 homolog (S. pombe)	331	1	0	1	0	0	0	0	0	0	bta-miR-138	-0.27	-0.28	0.52
SPRED1	ENST00000299084.4	sprouty-related, EVH1 domain containing 1	547	1	0	0	1	1	0	0	1	0	bta-miR-138	-0.27	-0.46	0.85	2011
TBL1X	ENST00000407597.2	transducin (beta)-like 1X-linked	125	1	0	1	0	0	0	0	0	1	bta-miR-138	-0.27	-0.28	0.78	2009, 2011
ELF2	ENST00000394235.2	E74-like factor 2 (ets domain transcription factor)	26	1	0	0	1	0	0	0	0	0	bta-miR-138	-0.27	-0.27	0.88	2011
AKAP13	ENST00000394518.2	A kinase (PRKA) anchor protein 13	53	1	0	1	0	1	0	1	0	1	bta-miR-138	-0.27	-0.29	0.47	2009, 2011
NFIA	ENST00000403491.3	nuclear factor I/A	5	1	0	0	1	0	0	0	0	0	bta-miR-138	-0.27	-0.27	0.77	2011
ANO10	ENST00000414522.2	anoctamin 10	330	1	0	1	0	0	0	0	0	0	bta-miR-138	-0.27	-0.27	0.37
YWHAH	ENST00000397492.1	tyrosine 3-monooxygenase/tryptophan 5-monooxygenase activation protein, eta polypeptide	7321	1	0	0	1	0	0	0	0	1	bta-miR-138	-0.27	-0.27	< 0.1
MFAP3	ENST00000436816.1	microfibrillar-associated protein 3	1139	1	0	1	0	0	0	0	0	0	bta-miR-138	-0.27	-0.29	0.43
ZCCHC14	ENST00000268616.4	zinc finger, CCHC domain containing 14	64	2	1	0	1	0	0	0	0	0	bta-miR-138	-0.27	-0.29	0.97	2009, 2011
SLC20A1	ENST00000272542.3	solute carrier family 20 (phosphate transporter), member 1	205	1	0	1	0	0	0	0	0	0	bta-miR-138	-0.27	-0.28	0.55	2011
RPRD1B	ENST00000373433.4	regulation of nuclear pre-mRNA domain containing 1B	1140	1	0	0	1	0	0	0	0	0	bta-miR-138	-0.27	-0.27	0.78	2009, 2011
GPR3	ENST00000374024.3	G protein-coupled receptor 3	5	1	0	1	0	0	0	0	0	0	bta-miR-138	-0.27	-0.27	0.61	2009, 2011
LENG8	ENST00000326764.5	leukocyte receptor cluster (LRC) member 8	244	1	0	1	0	0	0	0	0	0	bta-miR-138	-0.27	-0.27	0.36	2011
USP39	ENST00000409766.3	ubiquitin specific peptidase 39	6197	1	0	0	1	0	0	0	0	0	bta-miR-138	-0.26	-0.26	ORF
LDOC1L	ENST00000341255.3	leucine zipper, down-regulated in cancer 1-like	348	1	1	0	0	0	0	0	0	0	bta-miR-138	-0.26	-0.27	0.6	2009, 2011
FBXO10	ENST00000432825.2	F-box protein 10	14	1	0	1	0	0	0	0	0	1	bta-miR-138	-0.26	-0.26	0.46	2011
NXN	ENST00000575801.1	nucleoredoxin	811	1	0	1	0	1	0	1	0	0	bta-miR-138	-0.26	-0.55	0.57
UBE2V1	ENST00000371657.5	ubiquitin-conjugating enzyme E2 variant 1	1621	1	0	1	0	0	0	0	0	0	bta-miR-138	-0.26	-0.26	0.43
SYNGR2	ENST00000589711.1	synaptogyrin 2	466	1	0	0	1	0	0	0	0	2	bta-miR-138	-0.26	-0.26	ORF
ZNF226	ENST00000588883.1	zinc finger protein 226	327	1	0	1	0	2	1	1	0	1	bta-miR-138	-0.26	-1.01	< 0.1
LCMT2	ENST00000567039.1	leucine carboxyl methyltransferase 2	274	1	0	0	1	0	0	0	0	0	bta-miR-138	-0.26	-0.26	ORF
ING1	ENST00000333219.7	inhibitor of growth family, member 1	142	1	1	0	0	0	0	0	0	0	bta-miR-138	-0.26	-0.6	0.85	2009, 2011
FAM63B	ENST00000559228.1	family with sequence similarity 63, member B	41	1	0	0	1	0	0	0	0	2	bta-miR-138	-0.26	-0.28	0.8	2009, 2011
PLD2	ENST00000263088.6	phospholipase D2	57	1	0	1	0	0	0	0	0	0	bta-miR-138	-0.26	-0.26	0.35
NAPG	ENST00000322897.6	N-ethylmaleimide-sensitive factor attachment protein, gamma	277	1	1	0	0	0	0	0	0	0	bta-miR-138	-0.26	-0.46	0.11
TBL3	ENST00000568546.1	transducin (beta)-like 3	57	3	0	3	0	3	1	1	1	0	bta-miR-138	-0.26	-0.56	< 0.1
PRR3	ENST00000376560.3	proline rich 3	1145	1	0	1	0	1	0	0	1	2	bta-miR-138	-0.26	-0.41	0.6	2011
KREMEN1	ENST00000400335.4	kringle containing transmembrane protein 1	606	1	1	0	0	1	0	0	1	0	bta-miR-138	-0.26	-0.26	0.66
RBBP4	ENST00000373493.5	retinoblastoma binding protein 4	486	1	1	0	0	0	0	0	0	0	bta-miR-138	-0.25	-0.27	0.49	2009, 2011
WWC1	ENST00000265293.4	WW and C2 domain containing 1	43	1	0	0	1	0	0	0	0	0	bta-miR-138	-0.25	-0.31	0.9	2009, 2011
IPMK	ENST00000373935.3	inositol polyphosphate multikinase	196	1	0	0	1	0	0	0	0	0	bta-miR-138	-0.25	-0.25	0.6	2011
KAT6A	ENST00000265713.2	K(lysine) acetyltransferase 6A	21	1	1	0	0	0	0	0	0	0	bta-miR-138	-0.25	-0.45	0.45	2009, 2011
LPHN3	ENST00000512091.2	latrophilin 3	93	2	2	0	0	0	0	0	0	2	bta-miR-138	-0.25	-0.25	ORF
AFF3	ENST00000409236.2	AF4/FMR2 family, member 3	296	1	0	1	0	0	0	0	0	0	bta-miR-138	-0.25	-0.26	0.96	2009, 2011
ZMIZ1	ENST00000334512.5	zinc finger, MIZ-type containing 1	568	1	1	0	0	0	0	0	0	0	bta-miR-138	-0.25	-0.25	0.44	2009, 2011
ZKSCAN4	ENST00000377294.2	zinc finger with KRAB and SCAN domains 4	139	1	1	0	0	1	1	0	0	0	bta-miR-138	-0.25	-0.67	0.17
EVC	ENST00000382674.2	Ellis van Creveld syndrome	165	1	0	1	0	1	0	0	1	0	bta-miR-138	-0.25	-0.25	< 0.1
CDK6	ENST00000265734.4	cyclin-dependent kinase 6	1116	1	1	0	0	1	0	1	0	0	bta-miR-138	-0.25	-0.28	0.52	2009, 2011
FAM219B	ENST00000357635.5	family with sequence similarity 219, member B	270	1	0	0	1	0	0	0	0	0	bta-miR-138	-0.25	-0.27	0.76	2009, 2011
NTM	ENST00000374791.3	neurotrimin	231	1	0	1	0	0	0	0	0	0	bta-miR-138	-0.25	-0.29	0.37	2011
DHDDS	ENST00000360009.2	dehydrodolichyl diphosphate synthase	325	1	1	0	0	1	0	1	0	2	bta-miR-138	-0.24	-0.5	0.21	2009, 2011
KMT2C	ENST00000262189.6	lysine (K)-specific methyltransferase 2C	417	1	0	1	0	0	0	0	0	0	bta-miR-138	-0.24	-0.24	0.75	2009, 2011
CD2AP	ENST00000359314.5	CD2-associated protein	145	1	0	1	0	0	0	0	0	0	bta-miR-138	-0.24	-0.24	0.38	2011
COTL1	ENST00000262428.4	coactosin-like 1 (Dictyostelium)	6558	1	0	1	0	0	0	0	0	1	bta-miR-138	-0.24	-0.24	0.35	2009, 2011
RNF38	ENST00000259605.6	ring finger protein 38	348	1	0	0	1	0	0	0	0	1	bta-miR-138	-0.24	-0.25	0.77	2009, 2011
HNRNPUL1	ENST00000352456.3	heterogeneous nuclear ribonucleoprotein U-like 1	11882	1	0	1	0	0	0	0	0	0	bta-miR-138	-0.24	-0.24	0.55	2011
HOXD12	ENST00000404162.2	homeobox D12	6	1	0	0	1	2	0	2	0	0	bta-miR-138	-0.24	-0.46	< 0.1
ARRB1	ENST00000420843.2	arrestin, beta 1	598	2	0	0	2	2	0	1	1	1	bta-miR-138	-0.24	-0.45	0.93	2009, 2011
ZC3H7B	ENST00000352645.4	zinc finger CCCH-type containing 7B	888	1	0	1	0	0	0	0	0	2	bta-miR-138	-0.24	-0.24	0.74	2009, 2011
HIF1AN	ENST00000299163.6	hypoxia inducible factor 1, alpha subunit inhibitor	1545	1	0	1	0	2	0	1	1	2	bta-miR-138	-0.24	-0.46	0.8	2009, 2011
SLC6A17	ENST00000331565.4	solute carrier family 6 (neutral amino acid transporter), member 17	5	1	0	1	0	0	0	0	0	1	bta-miR-138	-0.24	-0.24	0.65	2009, 2011
CPEB4	ENST00000265085.5	cytoplasmic polyadenylation element binding protein 4	472	1	0	1	0	1	0	1	0	0	bta-miR-138	-0.24	-0.24	0.52
HMGA1	ENST00000347617.6	high mobility group AT-hook 1	2024	1	0	1	0	0	0	0	0	1	bta-miR-138	-0.24	-0.24	< 0.1	2011
SIM1	ENST00000369208.3	single-minded homolog 1 (Drosophila)	104	1	0	0	1	0	0	0	0	0	bta-miR-138	-0.23	-0.23	0.75	2009, 2011
ID3	ENST00000374561.5	inhibitor of DNA binding 3, dominant negative helix-loop-helix protein	1295	1	0	1	0	0	0	0	0	0	bta-miR-138	-0.23	-0.23	0.4
TMEM181	ENST00000367090.3	transmembrane protein 181	924	1	0	1	0	1	0	1	0	0	bta-miR-138	-0.23	-0.23	0.51	2011
OTUD3	ENST00000375120.3	OTU domain containing 3	438	1	1	0	0	0	0	0	0	2	bta-miR-138	-0.23	-0.25	0.16	2009, 2011
IMPAD1	ENST00000262644.4	inositol monophosphatase domain containing 1	1488	1	0	1	0	0	0	0	0	0	bta-miR-138	-0.23	-0.36	0.64	2011
FAM210B	ENST00000371384.3	family with sequence similarity 210, member B	55	1	1	0	0	0	0	0	0	0	bta-miR-138	-0.23	-0.62	0.91	2009, 2011
NBEA	ENST00000379939.2	neurobeachin	5	1	0	1	0	0	0	0	0	0	bta-miR-138	-0.23	-0.23	0.66	2009, 2011
TRIM62	ENST00000291416.5	tripartite motif containing 62	28	1	1	0	0	0	0	0	0	0	bta-miR-138	-0.23	-0.23	0.3	2009, 2011
KIAA1468	ENST00000398130.2	KIAA1468	756	1	1	0	0	0	0	0	0	0	bta-miR-138	-0.23	-0.35	0.96	2009, 2011
PAN3	ENST00000282391.5	PAN3 poly(A) specific ribonuclease subunit homolog (S. cerevisiae)	361	1	0	0	1	0	0	0	0	0	bta-miR-138	-0.23	-0.23	0.7
ENTPD1	ENST00000371207.3	ectonucleoside triphosphate diphosphohydrolase 1	15	1	0	0	1	0	0	0	0	0	bta-miR-138	-0.23	-0.23	0.61	2009, 2011
DMRT2	ENST00000259622.6	doublesex and mab-3 related transcription factor 2	5	1	0	0	1	0	0	0	0	1	bta-miR-138	-0.23	-0.23	ORF
DTX1	ENST00000257600.3	deltex homolog 1 (Drosophila)	10	1	0	1	0	0	0	0	0	0	bta-miR-138	-0.22	-0.22	0.84	2009, 2011
PTGFRN	ENST00000393203.2	prostaglandin F2 receptor inhibitor	591	1	0	0	1	0	0	0	0	0	bta-miR-138	-0.22	-0.23	0.75	2011
STRADA	ENST00000245865.5	STE20-related kinase adaptor alpha	366	1	1	0	0	0	0	0	0	0	bta-miR-138	-0.22	-0.22	ORF
RUVBL1	ENST00000417360.1	RuvB-like AAA ATPase 1	1050	1	0	0	1	0	0	0	0	0	bta-miR-138	-0.22	-0.22	ORF
RIMS4	ENST00000372851.3	regulating synaptic membrane exocytosis 4	30	1	0	0	1	0	0	0	0	0	bta-miR-138	-0.22	-0.22	0.89	2009, 2011
ONECUT2	ENST00000491143.2	one cut homeobox 2	847	1	0	1	0	2	0	1	1	0	bta-miR-138	-0.22	-0.3	0.37
TERF2	ENST00000254942.3	telomeric repeat binding factor 2	709	1	0	0	1	0	0	0	0	0	bta-miR-138	-0.22	-0.22	ORF
PPP6R3	ENST00000393800.2	protein phosphatase 6, regulatory subunit 3	400	1	0	0	1	0	0	0	0	0	bta-miR-138	-0.22	-0.22	0.71	2011
NR3C1	ENST00000394464.2	nuclear receptor subfamily 3, group C, member 1 (glucocorticoid receptor)	682	1	0	0	1	0	0	0	0	1	bta-miR-138	-0.22	-0.26	0.64	2011
LGI4	ENST00000392225.3	leucine-rich repeat LGI family, member 4	29	1	0	0	1	0	0	0	0	0	bta-miR-138	-0.22	-0.22	ORF
KDM5C	ENST00000375401.3	lysine (K)-specific demethylase 5C	422	1	0	0	1	0	0	0	0	0	bta-miR-138	-0.22	-0.22	0.83	2011
NRG2	ENST00000394770.1	neuregulin 2	9	1	1	0	0	0	0	0	0	0	bta-miR-138	-0.22	-0.22	ORF
DAAM2	ENST00000538976.1	dishevelled associated activator of morphogenesis 2	5	1	0	1	0	0	0	0	0	0	bta-miR-138	-0.22	-0.22	0.79	2009, 2011
RPUSD1	ENST00000565809.1	RNA pseudouridylate synthase domain containing 1	1360	1	0	1	0	0	0	0	0	1	bta-miR-138	-0.21	-0.21	ORF
PELI3	ENST00000320740.7	pellino E3 ubiquitin protein ligase family member 3	257	1	0	1	0	0	0	0	0	0	bta-miR-138	-0.21	-0.21	0.59	2011
APPBP2	ENST00000083182.3	amyloid beta precursor protein (cytoplasmic tail) binding protein 2	907	2	0	0	2	0	0	0	0	1	bta-miR-138	-0.21	-0.42	0.94	2011
IPO8	ENST00000256079.4	importin 8	228	1	0	0	1	0	0	0	0	0	bta-miR-138	-0.21	-0.21	0.67	2009, 2011
RNF222	ENST00000344001.3	ring finger protein 222	5	1	0	1	0	0	0	0	0	0	bta-miR-138	-0.21	-0.21	0.71	2011
KIRREL	ENST00000368172.1	kin of IRRE like (Drosophila)	493	1	1	0	0	0	0	0	0	1	bta-miR-138	-0.21	-0.21	0.47	2009, 2011
ANK1	ENST00000289734.7	ankyrin 1, erythrocytic	5	1	1	0	0	0	0	0	0	0	bta-miR-138	-0.21	-0.21	0.83	2009, 2011
C17orf85	ENST00000158149.3	chromosome 17 open reading frame 85	718	1	0	0	1	1	1	0	0	1	bta-miR-138	-0.21	-0.31	< 0.1	2009, 2011
HDAC4	ENST00000345617.3	histone deacetylase 4	48	1	1	0	0	0	0	0	0	1	bta-miR-138	-0.21	-0.29	0.7	2009, 2011
SFMBT2	ENST00000361972.4	Scm-like with four mbt domains 2	107	2	0	2	0	0	0	0	0	0	bta-miR-138	-0.2	-0.2	0.62	2011
TMEM189-UBE2V1	ENST00000341698.2	TMEM189-UBE2V1 readthrough	1621	1	0	1	0	0	0	0	0	0	bta-miR-138	-0.2	-0.2	0.43
ZBTB47	ENST00000457842.3	zinc finger and BTB domain containing 47	81	1	0	1	0	0	0	0	0	1	bta-miR-138	-0.2	-0.25	0.39	2009, 2011
TMEM189	ENST00000557021.1	transmembrane protein 189	1621	1	0	1	0	0	0	0	0	0	bta-miR-138	-0.2	-0.2	0.43
SLC23A2	ENST00000338244.1	solute carrier family 23 (ascorbic acid transporter), member 2	121	1	0	0	1	0	0	0	0	0	bta-miR-138	-0.2	-0.21	0.5	2011
H6PD	ENST00000377403.2	hexose-6-phosphate dehydrogenase (glucose 1-dehydrogenase)	467	1	1	0	0	3	0	2	1	1	bta-miR-138	-0.2	-0.2	0.37
ENC1	ENST00000302351.4	ectodermal-neural cortex 1 (with BTB domain)	57	1	0	1	0	0	0	0	0	0	bta-miR-138	-0.2	-0.2	0.36
DLG3	ENST00000194900.4	discs, large homolog 3 (Drosophila)	185	1	0	0	1	0	0	0	0	0	bta-miR-138	-0.2	-0.28	0.64	2011
SGTA	ENST00000221566.2	small glutamine-rich tetratricopeptide repeat (TPR)-containing, alpha	250	1	0	0	1	0	0	0	0	0	bta-miR-138	-0.2	-0.2	0.86	2009, 2011
PTPN4	ENST00000263708.2	protein tyrosine phosphatase, non-receptor type 4 (megakaryocyte)	215	1	0	0	1	0	0	0	0	0	bta-miR-138	-0.2	-0.24	0.87
THAP11	ENST00000303596.1	THAP domain containing 11	1536	1	0	1	0	0	0	0	0	0	bta-miR-138	-0.2	-0.2	0.43	2009
SATB1	ENST00000338745.6	SATB homeobox 1	312	1	0	1	0	0	0	0	0	0	bta-miR-138	-0.2	-0.28	0.48
ANKFY1	ENST00000341657.4	ankyrin repeat and FYVE domain containing 1	969	1	0	1	0	3	0	2	1	1	bta-miR-138	-0.2	-0.22	0.86	2009, 2011
PHACTR4	ENST00000373839.3	phosphatase and actin regulator 4	85	1	0	1	0	0	0	0	0	1	bta-miR-138	-0.2	-0.2	0.62	2009, 2011
RHOBTB2	ENST00000251822.6	Rho-related BTB domain containing 2	32	1	0	1	0	1	0	1	0	0	bta-miR-138	-0.2	-0.2	0.61	2011
RNF24	ENST00000336095.6	ring finger protein 24	448	1	0	1	0	1	0	0	1	1	bta-miR-138	-0.19	-0.37	0.55	2009, 2011
MYO1C	ENST00000359786.5	myosin IC	1073	1	0	0	1	0	0	0	0	0	bta-miR-138	-0.19	-0.2	0.73	2011
B3GNT4	ENST00000546192.1	UDP-GlcNAc:betaGal beta-1,3-N-acetylglucosaminyltransferase 4	9	1	0	1	0	0	0	0	0	0	bta-miR-138	-0.19	-0.23	ORF
LZTS1	ENST00000381569.1	leucine zipper, putative tumor suppressor 1	33	1	0	1	0	1	0	1	0	1	bta-miR-138	-0.19	-0.19	0.37
ZER1	ENST00000291900.2	zyg-11 related, cell cycle regulator	336	1	1	0	0	1	0	0	1	1	bta-miR-138	-0.19	-0.38	0.93	2009, 2011
DPY19L1	ENST00000310974.4	dpy-19-like 1 (C. elegans)	80	1	1	0	0	0	0	0	0	0	bta-miR-138	-0.19	-0.4	0.75	2009, 2011
STK4	ENST00000372801.1	serine/threonine kinase 4	276	1	0	1	0	0	0	0	0	0	bta-miR-138	-0.19	-0.2	0.56	2011
CCAR2	ENST00000308511.4	cell cycle and apoptosis regulator 2	9525	1	0	0	1	0	0	0	0	0	bta-miR-138	-0.19	-0.19	0.58
C6orf106	ENST00000374023.3	chromosome 6 open reading frame 106	80	1	0	1	0	2	0	2	0	1	bta-miR-138	-0.19	-0.32	0.35	2009
AAK1	ENST00000409085.4	AP2 associated kinase 1	27	1	0	0	1	1	0	0	1	0	bta-miR-138	-0.18	-0.46	0.51	2011
HOXD11	ENST00000249504.5	homeobox D11	124	1	0	1	0	1	0	0	1	0	bta-miR-138	-0.18	-0.25	0.58
HIPK3	ENST00000303296.4	homeodomain interacting protein kinase 3	933	1	0	0	1	0	0	0	0	0	bta-miR-138	-0.18	-0.2	0.56
KIF26A	ENST00000315264.7	kinesin family member 26A	494	1	1	0	0	0	0	0	0	0	bta-miR-138	-0.18	-0.18	0.41	2011
PEG10	ENST00000482108.1	paternally expressed 10	8778	1	1	0	0	0	0	0	0	1	bta-miR-138	-0.18	-0.18	0.28
ZBTB4	ENST00000380599.4	zinc finger and BTB domain containing 4	1039	1	0	1	0	0	0	0	0	1	bta-miR-138	-0.18	-0.18	0.44
SEMA6A	ENST00000343348.6	sema domain, transmembrane domain (TM), and cytoplasmic domain, (semaphorin) 6A	106	1	0	1	0	1	0	0	1	1	bta-miR-138	-0.18	-0.38	0.67	2009, 2011
NOVA2	ENST00000263257.5	neuro-oncological ventral antigen 2	7	1	0	1	0	0	0	0	0	0	bta-miR-138	-0.18	-0.26	0.73
SCN8A	ENST00000354534.6	sodium channel, voltage gated, type VIII, alpha subunit	44	1	1	0	0	1	0	0	1	0	bta-miR-138	-0.17	-0.17	< 0.1
ARHGAP35	ENST00000404338.3	Rho GTPase activating protein 35	278	1	0	1	0	2	0	1	1	0	bta-miR-138	-0.17	-0.17	0.58	2009, 2011
KCNK3	ENST00000302909.3	potassium channel, subfamily K, member 3	19	1	0	1	0	1	0	0	1	0	bta-miR-138	-0.17	-0.28	0.86	2009, 2011
GK5	ENST00000392993.2	glycerol kinase 5 (putative)	73	2	2	0	0	0	0	0	0	1	bta-miR-138	-0.17	-0.58	0.95	2011
OSBP2	ENST00000382310.3	oxysterol binding protein 2	485	1	0	1	0	0	0	0	0	0	bta-miR-138	-0.17	-0.18	0.4	2011
MOGS	ENST00000409065.1	mannosyl-oligosaccharide glucosidase	184	1	0	1	0	0	0	0	0	1	bta-miR-138	-0.17	-0.18	ORF
RSF1	ENST00000308488.6	remodeling and spacing factor 1	216	1	0	1	0	0	0	0	0	0	bta-miR-138	-0.17	-0.17	0.56
TMEM40	ENST00000314124.7	transmembrane protein 40	5	1	0	1	0	0	0	0	0	0	bta-miR-138	-0.17	-0.17	0.36
ARHGEF39	ENST00000343259.3	Rho guanine nucleotide exchange factor (GEF) 39	141	1	0	1	0	0	0	0	0	1	bta-miR-138	-0.17	-0.31	< 0.1
SOCS5	ENST00000306503.5	suppressor of cytokine signaling 5	72	1	1	0	0	0	0	0	0	0	bta-miR-138	-0.17	-0.56	0.96	2009, 2011
MTF2	ENST00000370298.4	metal response element binding transcription factor 2	653	1	1	0	0	0	0	0	0	0	bta-miR-138	-0.17	-0.53	0.86	2011
EBF1	ENST00000313708.6	early B-cell factor 1	42	1	0	0	1	0	0	0	0	0	bta-miR-138	-0.17	-0.3	0.76	2009, 2011
PER1	ENST00000317276.4	period circadian clock 1	1210	1	0	1	0	0	0	0	0	1	bta-miR-138	-0.17	-0.17	0.46	2011
MINK1	ENST00000347992.7	misshapen-like kinase 1	1983	1	0	1	0	0	0	0	0	2	bta-miR-138	-0.17	-0.17	0.32	2009, 2011
JARID2	ENST00000341776.2	jumonji, AT rich interactive domain 2	199	1	0	0	1	0	0	0	0	0	bta-miR-138	-0.17	-0.17	0.63	2009, 2011
SOCS6	ENST00000397942.3	suppressor of cytokine signaling 6	140	1	0	0	1	0	0	0	0	1	bta-miR-138	-0.17	-0.28	0.82	2009, 2011
KIAA1244	ENST00000251691.4	KIAA1244	169	1	0	1	0	1	0	1	0	2	bta-miR-138	-0.17	-0.17	0.41	2011
MARK2	ENST00000402010.2	MAP/microtubule affinity-regulating kinase 2	845	1	0	1	0	0	0	0	0	0	bta-miR-138	-0.16	-0.16	0.32	2011
CACNA2D1	ENST00000356860.3	calcium channel, voltage-dependent, alpha 2/delta subunit 1	418	1	0	0	1	0	0	0	0	0	bta-miR-138	-0.16	-0.19	0.63
LYN	ENST00000520220.2	v-yes-1 Yamaguchi sarcoma viral related oncogene homolog	61	1	1	0	0	1	0	1	0	0	bta-miR-138	-0.16	-0.46	0.14
MSI1	ENST00000257552.2	musashi RNA-binding protein 1	287	1	0	1	0	0	0	0	0	0	bta-miR-138	-0.16	-0.16	0.44	2009, 2011
PROX1	ENST00000366958.4	prospero homeobox 1	131	1	0	1	0	0	0	0	0	0	bta-miR-138	-0.16	-0.17	0.75
STAG1	ENST00000383202.2	stromal antigen 1	94	1	0	0	1	0	0	0	0	1	bta-miR-138	-0.16	-0.24	0.72	2009, 2011
TLX1	ENST00000467928.2	T-cell leukemia homeobox 1	47	1	0	1	0	0	0	0	0	0	bta-miR-138	-0.16	-0.16	ORF
MEGF11	ENST00000360698.4	multiple EGF-like-domains 11	7	1	0	0	1	1	0	0	1	0	bta-miR-138	-0.16	-0.16	< 0.1
CREB1	ENST00000432329.2	cAMP responsive element binding protein 1	295	1	1	0	0	1	0	1	0	0	bta-miR-138	-0.16	-0.59	0.89	2011
RBM28	ENST00000223073.2	RNA binding motif protein 28	297	1	1	0	0	1	0	1	0	0	bta-miR-138	-0.16	-0.35	0.15
CCDC103	ENST00000417826.2	coiled-coil domain containing 103	72	1	1	0	0	0	0	0	0	1	bta-miR-138	-0.16	-0.4	< 0.1
RAB22A	ENST00000244040.3	RAB22A, member RAS oncogene family	484	1	0	0	1	2	0	0	2	0	bta-miR-138	-0.16	-0.28	0.87	2009, 2011
ZFP41	ENST00000522452.1		5	1	0	1	0	0	0	0	0	0	bta-miR-138	-0.16	-0.16	ORF
GBX2	ENST00000551105.1	gastrulation brain homeobox 2	53	1	0	1	0	2	0	1	1	2	bta-miR-138	-0.16	-0.21	< 0.1
TRPS1	ENST00000395715.3	trichorhinophalangeal syndrome I	94	1	1	0	0	0	0	0	0	2	bta-miR-138	-0.16	-0.34	0.81	2009, 2011
TCF12	ENST00000267811.5	transcription factor 12	101	1	0	0	1	0	0	0	0	0	bta-miR-138	-0.16	-0.23	0.73	2009, 2011
PLAGL2	ENST00000246229.4	pleiomorphic adenoma gene-like 2	254	1	0	1	0	0	0	0	0	0	bta-miR-138	-0.15	-0.15	0.64	2009, 2011
SV2A	ENST00000369146.3	synaptic vesicle glycoprotein 2A	10	1	0	0	1	0	0	0	0	0	bta-miR-138	-0.15	-0.15	0.57	2009, 2011
SOGA3	ENST00000556132.1	SOGA family member 3	95	1	0	0	1	0	0	0	0	0	bta-miR-138	-0.15	-0.15	ORF
SLC22A23	ENST00000436008.2	solute carrier family 22, member 23	353	1	0	1	0	0	0	0	0	2	bta-miR-138	-0.15	-0.17	0.4	2011
SZRD1	ENST00000401089.3	SUZ RNA binding domain containing 1	137	1	1	0	0	0	0	0	0	1	bta-miR-138	-0.15	-0.48	0.5	2009, 2011
TRPC5	ENST00000262839.2	transient receptor potential cation channel, subfamily C, member 5	5	1	0	1	0	0	0	0	0	0	bta-miR-138	-0.15	-0.15	0.43	2011
RP5-850E9.3	ENST00000488788.2	Uncharacterized protein	10	1	0	0	1	0	0	0	0	0	bta-miR-138	-0.15	-0.15	ORF
LCOR	ENST00000371103.3	ligand dependent nuclear receptor corepressor	94	1	0	0	1	0	0	0	0	0	bta-miR-138	-0.15	-0.16	0.71	2011
RNF150	ENST00000515673.2	ring finger protein 150	518	1	0	0	1	0	0	0	0	1	bta-miR-138	-0.15	-0.22	0.87
SMG1	ENST00000446231.2	SMG1 phosphatidylinositol 3-kinase-related kinase	339	1	0	1	0	0	0	0	0	0	bta-miR-138	-0.14	-0.22	0.53	2011
NLGN2	ENST00000302926.2	neuroligin 2	20	1	1	0	0	0	0	0	0	1	bta-miR-138	-0.14	-0.26	0.17	2009, 2011
KPNA3	ENST00000261667.3	karyopherin alpha 3 (importin alpha 4)	104	1	0	0	1	1	0	0	1	0	bta-miR-138	-0.14	-0.32	0.53
GIT1	ENST00000225394.3	G protein-coupled receptor kinase interacting ArfGAP 1	18	1	0	1	0	0	0	0	0	2	bta-miR-138	-0.14	-0.14	0.48	2009, 2011
PLEKHO2	ENST00000323544.4	pleckstrin homology domain containing, family O member 2	279	1	0	1	0	0	0	0	0	1	bta-miR-138	-0.14	-0.14	0.38	2009, 2011
TTLL12	ENST00000216129.6	tubulin tyrosine ligase-like family, member 12	137	1	1	0	0	0	0	0	0	0	bta-miR-138	-0.14	-0.57	0.79	2009, 2011
MXD1	ENST00000264444.2	MAX dimerization protein 1	183	1	1	0	0	1	0	0	1	1	bta-miR-138	-0.14	-0.7	0.81	2009, 2011
DCBLD2	ENST00000326840.6	discoidin, CUB and LCCL domain containing 2	798	1	0	0	1	0	0	0	0	0	bta-miR-138	-0.14	-0.17	0.51	2009, 2011
ATG9B	ENST00000605938.1	autophagy related 9B	5	1	0	1	0	0	0	0	0	0	bta-miR-138	-0.14	-0.14	ORF
BACE2	ENST00000347667.5	beta-site APP-cleaving enzyme 2	79	1	0	1	0	1	1	0	0	1	bta-miR-138	-0.14	-0.26	0.4
MCTP1	ENST00000515393.1	multiple C2 domains, transmembrane 1	81	1	0	0	1	0	0	0	0	0	bta-miR-138	-0.14	-0.14	0.54
ZNF746	ENST00000340622.3	zinc finger protein 746	54	1	0	0	1	0	0	0	0	0	bta-miR-138	-0.14	-0.3	0.78	2009, 2011
PPARGC1B	ENST00000309241.5	peroxisome proliferator-activated receptor gamma, coactivator 1 beta	12	1	0	1	0	1	0	1	0	0	bta-miR-138	-0.14	-0.17	0.41	2011
FRMPD3	ENST00000276185.4	FERM and PDZ domain containing 3	0	1	0	1	0	0	0	0	0	0	bta-miR-138	-0.13	-0.13	0.41
IQSEC2	ENST00000375365.2	IQ motif and Sec7 domain 2	5	1	0	1	0	0	0	0	0	0	bta-miR-138	-0.13	-0.13	ORF
STXBP6	ENST00000396700.1	syntaxin binding protein 6 (amisyn)	40	1	1	0	0	0	0	0	0	0	bta-miR-138	-0.13	-0.51	0.8	2011
SFRP1	ENST00000220772.3	secreted frizzled-related protein 1	148	1	1	0	0	0	0	0	0	3	bta-miR-138	-0.13	-0.41	0.32	2009, 2011
KIAA1217	ENST00000396445.1	KIAA1217	320	1	0	1	0	0	0	0	0	1	bta-miR-138	-0.13	-0.13	< 0.1
CARHSP1	ENST00000396593.2	calcium regulated heat stable protein 1, 24kDa	113	1	1	0	0	1	1	0	0	0	bta-miR-138	-0.13	-0.81	0.84	2009, 2011
RIMS3	ENST00000372684.3	regulating synaptic membrane exocytosis 3	24	2	1	1	0	0	0	0	0	1	bta-miR-138	-0.13	-0.41	0.87	2011
UBE2Q1	ENST00000292211.4	ubiquitin-conjugating enzyme E2Q family member 1	3046	1	0	1	0	0	0	0	0	0	bta-miR-138	-0.13	-0.2	0.31	2009, 2011
PCNX	ENST00000304743.2	pecanex homolog (Drosophila)	458	1	0	0	1	0	0	0	0	1	bta-miR-138	-0.12	-0.26	0.89	2009, 2011
METTL21B	ENST00000333012.5	methyltransferase like 21B	51	1	0	0	1	0	0	0	0	0	bta-miR-138	-0.12	-0.12	ORF
NCOA1	ENST00000405141.1	nuclear receptor coactivator 1	200	1	0	1	0	0	0	0	0	1	bta-miR-138	-0.12	-0.21	0.39	2009, 2011
MTUS2	ENST00000431530.3	microtubule associated tumor suppressor candidate 2	17	1	0	1	0	0	0	0	0	0	bta-miR-138	-0.12	-0.3	0.98	2009, 2011
MICAL3	ENST00000441493.2	microtubule associated monooxygenase, calponin and LIM domain containing 3	58	1	0	0	1	1	0	1	0	0	bta-miR-138	-0.12	-0.12	0.56	2011
ILDR2	ENST00000469934.2	immunoglobulin-like domain containing receptor 2	7	2	0	2	0	0	0	0	0	0	bta-miR-138	-0.12	-0.43	0.6	2011
NFAT5	ENST00000354436.2	nuclear factor of activated T-cells 5, tonicity-responsive	128	1	0	0	1	2	0	1	1	2	bta-miR-138	-0.12	-0.34	0.67	2009
NUP188	ENST00000372577.2	nucleoporin 188kDa	3481	1	0	1	0	0	0	0	0	2	bta-miR-138	-0.12	-0.24	0.36
PODNL1	ENST00000538517.2	podocan-like 1	9	1	0	0	1	1	0	1	0	0	bta-miR-138	-0.12	-0.38	< 0.1
AHCYL2	ENST00000325006.3	adenosylhomocysteinase-like 2	51	1	1	0	0	0	0	0	0	0	bta-miR-138	-0.12	-0.63	0.96	2009, 2011
TNRC6B	ENST00000335727.9	trinucleotide repeat containing 6B	69	1	0	0	1	0	0	0	0	1	bta-miR-138	-0.12	-0.15	0.62	2009, 2011
ZBTB8A	ENST00000316459.4	zinc finger and BTB domain containing 8A	287	1	1	0	0	0	0	0	0	0	bta-miR-138	-0.11	-0.14	0.25	2009, 2011
MLXIP	ENST00000319080.7	MLX interacting protein	69	1	0	1	0	1	0	1	0	0	bta-miR-138	-0.11	-0.31	0.94
GINS2	ENST00000253462.3	GINS complex subunit 2 (Psf2 homolog)	136	1	0	0	1	2	0	0	2	1	bta-miR-138	-0.11	-0.28	0.9
EBF2	ENST00000535548.1	early B-cell factor 2	11	1	0	0	1	0	0	0	0	0	bta-miR-138	-0.11	-0.21	0.59	2011
GATAD2B	ENST00000368655.4	GATA zinc finger domain containing 2B	48	1	1	0	0	1	0	1	0	0	bta-miR-138	-0.11	-0.22	0.82	2011
VPS53	ENST00000437048.2	vacuolar protein sorting 53 homolog (S. cerevisiae)	1332	1	0	1	0	2	0	2	0	1	bta-miR-138	-0.11	-0.63	0.74	2011
PPM1A	ENST00000395076.4	protein phosphatase, Mg2+/Mn2+ dependent, 1A	412	1	0	0	1	3	0	0	3	0	bta-miR-138	-0.11	-0.69	0.83	2011
ASXL2	ENST00000435504.4	additional sex combs like 2 (Drosophila)	139	1	1	0	0	0	0	0	0	0	bta-miR-138	-0.11	-0.43	0.95
SETD6	ENST00000394266.4	SET domain containing 6	121	1	1	0	0	0	0	0	0	0	bta-miR-138	-0.1	-0.29	0.52	2011
MEX3A	ENST00000532414.2	mex-3 RNA binding family member A	912	1	0	1	0	1	0	1	0	1	bta-miR-138	-0.1	-0.13	0.71	2009, 2011
FLNB	ENST00000357272.4	filamin B, beta	467	1	0	1	0	1	0	0	1	0	bta-miR-138	-0.1	-0.1	ORF
MGAT5	ENST00000409645.1	mannosyl (alpha-1,6-)-glycoprotein beta-1,6-N-acetyl-glucosaminyltransferase	1627	1	0	0	1	1	0	0	1	1	bta-miR-138	-0.1	-0.1	0.51
CNOT6L	ENST00000504123.1	CCR4-NOT transcription complex, subunit 6-like	23	2	1	1	0	0	0	0	0	1	bta-miR-138	-0.1	-0.55	0.78	2009, 2011
PDK1	ENST00000282077.3	pyruvate dehydrogenase kinase, isozyme 1	637	1	1	0	0	2	0	0	2	3	bta-miR-138	-0.1	-0.59	0.33	2011
ARFGEF2	ENST00000371917.4	ADP-ribosylation factor guanine nucleotide-exchange factor 2 (brefeldin A-inhibited)	111	1	0	1	0	1	0	0	1	1	bta-miR-138	-0.1	-0.21	0.49	2011
ZNF148	ENST00000360647.4	zinc finger protein 148	230	1	1	0	0	0	0	0	0	0	bta-miR-138	-0.1	-0.15	0.19	2009, 2011
NIPBL	ENST00000448238.2	Nipped-B homolog (Drosophila)	250	1	0	0	1	0	0	0	0	0	bta-miR-138	-0.1	-0.1	ORF
PLXNA4	ENST00000321063.4	plexin A4	9	1	0	0	1	0	0	0	0	1	bta-miR-138	-0.1	-0.18	0.7	2009, 2011
PRPF4B	ENST00000337659.6	pre-mRNA processing factor 4B	602	1	0	1	0	0	0	0	0	0	bta-miR-138	-0.1	-0.14	0.38	2011
TSR1	ENST00000301364.5	TSR1, 20S rRNA accumulation, homolog (S. cerevisiae)	559	2	0	2	0	0	0	0	0	0	bta-miR-138	-0.09	-0.38	ORF
NCOA5	ENST00000290231.6	nuclear receptor coactivator 5	231	1	1	0	0	0	0	0	0	0	bta-miR-138	-0.09	-0.32	0.11	2009, 2011
SOX5	ENST00000546136.1	SRY (sex determining region Y)-box 5	43	1	0	0	1	1	1	0	0	0	bta-miR-138	-0.09	-0.29	0.63	2011
CDK19	ENST00000368911.3	cyclin-dependent kinase 19	51	1	0	1	0	0	0	0	0	0	bta-miR-138	-0.09	-0.16	0.55
PHF21A	ENST00000257821.4	PHD finger protein 21A	301	1	1	0	0	0	0	0	0	1	bta-miR-138	-0.09	-0.42	0.88	2009, 2011
GRIN2B	ENST00000609686.1	glutamate receptor, ionotropic, N-methyl D-aspartate 2B	5	1	1	0	0	3	1	1	1	2	bta-miR-138	-0.09	-0.09	0.45
THRA	ENST00000450525.2	thyroid hormone receptor, alpha	547	1	0	1	0	0	0	0	0	0	bta-miR-138	-0.09	-0.09	0.38
CAMTA2	ENST00000358183.4	calmodulin binding transcription activator 2	424	1	0	1	0	0	0	0	0	0	bta-miR-138	-0.08	-0.23	0.38	2011
CTD-2207O23.12	ENST00000599312.1	Uncharacterized protein	32	1	0	1	0	0	0	0	0	0	bta-miR-138	-0.08	-0.1	ORF
TJP1	ENST00000346128.6	tight junction protein 1	140	1	0	0	1	0	0	0	0	1	bta-miR-138	-0.08	-0.22	0.65	2009, 2011
SEC22A	ENST00000309934.4	SEC22 vesicle trafficking protein homolog A (S. cerevisiae)	294	1	0	1	0	1	0	1	0	0	bta-miR-138	-0.08	-0.67	0.51	2011
EDC3	ENST00000315127.4	enhancer of mRNA decapping 3	328	1	0	0	1	0	0	0	0	0	bta-miR-138	-0.08	-0.26	0.75	2009, 2011
SCYL2	ENST00000360820.2	SCY1-like 2 (S. cerevisiae)	425	1	0	0	1	0	0	0	0	0	bta-miR-138	-0.08	-0.25	0.56
SIM2	ENST00000290399.6	single-minded homolog 2 (Drosophila)	108	1	1	0	0	0	0	0	0	1	bta-miR-138	-0.08	-0.36	0.44	2009, 2011
PLD5	ENST00000536534.2	phospholipase D family, member 5	5	1	1	0	0	0	0	0	0	0	bta-miR-138	-0.08	-0.08	0.18
STXBP5	ENST00000367481.3	syntaxin binding protein 5 (tomosyn)	555	1	1	0	0	0	0	0	0	0	bta-miR-138	-0.07	-0.3	0.55	2011
LONRF3	ENST00000304778.7	LON peptidase N-terminal domain and ring finger 3	36	1	0	0	1	0	0	0	0	0	bta-miR-138	-0.07	-0.17	0.72
FRS2	ENST00000550389.1	fibroblast growth factor receptor substrate 2	176	1	0	0	1	0	0	0	0	0	bta-miR-138	-0.07	-0.16	0.52	2009, 2011
CHD6	ENST00000373233.3	chromodomain helicase DNA binding protein 6	85	1	1	0	0	0	0	0	0	0	bta-miR-138	-0.07	-0.22	0.28
HIPK1	ENST00000369558.1	homeodomain interacting protein kinase 1	930	1	0	0	1	0	0	0	0	0	bta-miR-138	-0.07	-0.07	0.51
CAMK2B	ENST00000502837.2	calcium/calmodulin-dependent protein kinase II beta	11	1	0	1	0	0	0	0	0	0	bta-miR-138	-0.07	-0.07	ORF
TNIK	ENST00000436636.2	TRAF2 and NCK interacting kinase	106	1	0	1	0	2	0	2	0	1	bta-miR-138	-0.07	-0.59	0.98
PITPNM3	ENST00000421306.3	PITPNM family member 3	5	1	0	1	0	0	0	0	0	1	bta-miR-138	-0.06	-0.06	0.39	2011
ENOX2	ENST00000370935.1	ecto-NOX disulfide-thiol exchanger 2	215	1	1	0	0	0	0	0	0	0	bta-miR-138	-0.06	-0.11	0.12
ZNF282	ENST00000479907.1	zinc finger protein 282	3014	1	0	1	0	1	0	1	0	0	bta-miR-138	-0.05	-0.05	ORF
SNTB2	ENST00000336278.4	syntrophin, beta 2 (dystrophin-associated protein A1, 59kDa, basic component 2)	254	1	0	0	1	0	0	0	0	0	bta-miR-138	-0.05	-0.18	0.49
CEP57L1	ENST00000368968.2	centrosomal protein 57kDa-like 1	90	1	0	1	0	0	0	0	0	0	bta-miR-138	-0.05	-0.17	0.33
TMEM231	ENST00000258173.6	transmembrane protein 231	243	1	1	0	0	0	0	0	0	1	bta-miR-138	-0.05	-0.36	0.12
MRAS	ENST00000289104.4	muscle RAS oncogene homolog	181	1	1	0	0	0	0	0	0	0	bta-miR-138	-0.05	-0.31	0.45	2011
REPIN1	ENST00000479668.1	replication initiator 1	2836	1	0	1	0	0	0	0	0	1	bta-miR-138	-0.04	-0.04	ORF
TENM4	ENST00000278550.7	teneurin transmembrane protein 4	34	1	0	0	1	3	0	2	1	4	bta-miR-138	-0.04	-0.27	0.67	2009, 2011
SRGAP3	ENST00000383836.3	SLIT-ROBO Rho GTPase activating protein 3	38	1	0	0	1	1	0	0	1	1	bta-miR-138	-0.04	-0.22	0.9	2009, 2011
ZBTB44	ENST00000525842.1	zinc finger and BTB domain containing 44	236	1	0	1	0	0	0	0	0	0	bta-miR-138	-0.04	-0.27	0.49	2009, 2011
TRIP11	ENST00000267622.4	thyroid hormone receptor interactor 11	13	1	1	0	0	0	0	0	0	0	bta-miR-138	-0.04	-0.04	0.27
C15orf37	ENST00000560255.1	chromosome 15 open reading frame 37	194	1	0	1	0	0	0	0	0	0	bta-miR-138	-0.04	-0.26	ORF
UBE2R2	ENST00000263228.3	ubiquitin-conjugating enzyme E2R 2	2442	1	0	0	1	0	0	0	0	0	bta-miR-138	-0.03	-0.25	0.87	2009, 2011
SCAI	ENST00000336505.6	suppressor of cancer cell invasion	74	1	1	0	0	0	0	0	0	0	bta-miR-138	-0.03	-0.18	0.87	2011
GM2A	ENST00000357164.3	GM2 ganglioside activator	134	1	1	0	0	1	0	0	1	1	bta-miR-138	-0.03	-0.4	0.23	2009, 2011
NSUN3	ENST00000314622.4	NOP2/Sun domain family, member 3	220	1	0	1	0	0	0	0	0	0	bta-miR-138	-0.03	-0.46	0.82
LNPEP	ENST00000231368.5	leucyl/cystinyl aminopeptidase	28	1	0	0	1	0	0	0	0	0	bta-miR-138	-0.03	-0.18	0.86
VANGL1	ENST00000355485.2	VANGL planar cell polarity protein 1	721	1	0	0	1	1	0	1	0	2	bta-miR-138	-0.03	-0.38	0.76	2009, 2011
GFRA1	ENST00000439649.3	GDNF family receptor alpha 1	69	1	1	0	0	1	0	0	1	1	bta-miR-138	-0.03	-0.47	0.27	2011
SESN3	ENST00000536441.1	sestrin 3	260	2	1	1	0	1	0	0	1	0	bta-miR-138	-0.03	-0.5	0.67
BCL9L	ENST00000334801.3	B-cell CLL/lymphoma 9-like	91	2	1	0	1	0	0	0	0	0	bta-miR-138	-0.03	-0.59	ORF
SMURF1	ENST00000361368.2	SMAD specific E3 ubiquitin protein ligase 1	58	1	0	1	0	0	0	0	0	1	bta-miR-138	-0.02	-0.09	0.33	2011
FOXE1	ENST00000375123.3	forkhead box E1 (thyroid transcription factor 2)	497	1	0	0	1	0	0	0	0	0	bta-miR-138	-0.02	-0.2	0.49
MSH6	ENST00000234420.5	mutS homolog 6	94	1	0	1	0	1	0	1	0	0	bta-miR-138	-0.02	-0.32	0.62
RAB11A	ENST00000569896.1	RAB11A, member RAS oncogene family	5781	1	1	0	0	0	0	0	0	0	bta-miR-138	-0.02	-0.37	0.24	2009, 2011
USP49	ENST00000394253.3	ubiquitin specific peptidase 49	44	1	0	0	1	0	0	0	0	0	bta-miR-138	-0.02	-0.2	0.87
TNFAIP8	ENST00000504771.2	tumor necrosis factor, alpha-induced protein 8	608	1	1	0	0	1	0	0	1	1	bta-miR-138	-0.02	-0.48	0.52
BCKDK	ENST00000394950.3	branched chain ketoacid dehydrogenase kinase	709	1	0	1	0	0	0	0	0	1	bta-miR-138	-0.02	-0.34	0.8	2011
NFE2L3	ENST00000056233.3	nuclear factor, erythroid 2-like 3	36	1	1	0	0	0	0	0	0	0	bta-miR-138	-0.02	-0.36	0.36
PXMP4	ENST00000344022.3	peroxisomal membrane protein 4, 24kDa	158	1	0	1	0	0	0	0	0	1	bta-miR-138	-0.02	-0.35	0.46	2011
CALML4	ENST00000395465.3	calmodulin-like 4	307	1	0	1	0	0	0	0	0	0	bta-miR-138	-0.02	-0.3	0.96	2009, 2011
TIMP4	ENST00000287814.4	TIMP metallopeptidase inhibitor 4	38	1	0	1	0	0	0	0	0	1	bta-miR-138	-0.02	-0.12	0.48
CSRNP1	ENST00000273153.5	cysteine-serine-rich nuclear protein 1	544	1	0	1	0	0	0	0	0	1	bta-miR-138	-0.02	-0.13	0.4
PHB2	ENST00000546111.1	prohibitin 2	120	3	0	3	0	1	0	0	1	0	bta-miR-138	-0.02	-0.78	0.83
LIMS1	ENST00000393310.1	LIM and senescent cell antigen-like domains 1	68	1	0	0	1	0	0	0	0	0	bta-miR-138	-0.02	-0.22	0.64	2011
GGCX	ENST00000233838.4	gamma-glutamyl carboxylase	254	4	0	4	0	0	0	0	0	0	bta-miR-138	-0.01	-1.05	> 0.99	2011
LIMCH1	ENST00000313860.7	LIM and calponin homology domains 1	1058	1	1	0	0	0	0	0	0	0	bta-miR-138	-0.01	-0.33	0.6	2009, 2011
GAS7	ENST00000437099.2	growth arrest-specific 7	186	1	0	1	0	0	0	0	0	2	bta-miR-138	-0.01	-0.14	0.69	2009, 2011
TSPAN31	ENST00000547992.1	tetraspanin 31	72	1	0	0	1	0	0	0	0	0	bta-miR-138	-0.01	-0.19	ORF
ACVR2A	ENST00000241416.7	activin A receptor, type IIA	109	1	0	0	1	0	0	0	0	0	bta-miR-138	-0.01	-0.26	0.77	2009, 2011
RP11-315D16.2	ENST00000562767.1	Uncharacterized protein	304	1	0	1	0	0	0	0	0	0	bta-miR-138	-0.01	-0.29	0.97
C1orf27	ENST00000287859.6	chromosome 1 open reading frame 27	222	1	0	1	0	1	0	0	1	0	bta-miR-138	-0.01	-0.53	0.6	2011
CIZ1	ENST00000372954.1	CDKN1A interacting zinc finger protein 1	1749	1	1	0	0	0	0	0	0	0	bta-miR-138	-0.01	-0.84	0.24
MON1B	ENST00000248248.3	MON1 secretory trafficking family member B	910	1	1	0	0	0	0	0	0	1	bta-miR-138	-0.01	-0.33	0.23
NEBL	ENST00000377122.4	nebulette	181	1	0	1	0	0	0	0	0	0	bta-miR-138	-0.01	-0.34	0.93	2011
VGLL3	ENST00000398399.2	vestigial like 3 (Drosophila)	187	1	1	0	0	0	0	0	0	0	bta-miR-138	-0.01	-0.34	0.7	2009, 2011
DNMT3A	ENST00000380746.4	DNA (cytosine-5-)-methyltransferase 3 alpha	221	1	1	0	0	0	0	0	0	1	bta-miR-138	-0.01	-0.03	0.5
FMNL3	ENST00000335154.5	formin-like 3	132	1	0	1	0	0	0	0	0	3	bta-miR-138	-0.01	-0.03	0.62	2009, 2011
GRHPR	ENST00000318158.6	glyoxylate reductase/hydroxypyruvate reductase	572	1	0	0	1	0	0	0	0	0	bta-miR-138	-0.01	-0.24	0.7
PAPD5	ENST00000357464.3	PAP associated domain containing 5	152	1	0	0	1	0	0	0	0	0	bta-miR-138	-0.01	-0.17	0.86	2009, 2011
PMVK	ENST00000368467.3	phosphomevalonate kinase	498	1	1	0	0	0	0	0	0	0	bta-miR-138	0	-0.28	0.11
ZNF584	ENST00000599238.1	zinc finger protein 584	282	1	0	1	0	1	0	0	1	1	bta-miR-138	0	-0.22	< 0.1
CADM1	ENST00000452722.3	cell adhesion molecule 1	676	2	0	0	2	0	0	0	0	0	bta-miR-138	0	-0.32	0.95
ATG5	ENST00000360666.4	autophagy related 5	1078	1	1	0	0	0	0	0	0	1	bta-miR-138	0	-0.71	0.22
ATG7	ENST00000354449.3	autophagy related 7	1467	1	0	0	1	1	0	1	0	1	bta-miR-138	0	-0.39	0.9	2011
BYSL	ENST00000230340.4	bystin-like	1995	1	0	1	0	0	0	0	0	0	bta-miR-138	0	-0.14	0.78
ROBO1	ENST00000436010.2	roundabout, axon guidance receptor, homolog 1 (Drosophila)	546	1	1	0	0	0	0	0	0	0	bta-miR-138	0	-0.41	0.3
FOXD1	ENST00000499003.3	forkhead box D1	423	1	0	1	0	0	0	0	0	1	bta-miR-138	0	-0.33	0.4
IP6K1	ENST00000321599.4	inositol hexakisphosphate kinase 1	406	1	0	1	0	0	0	0	0	0	bta-miR-138	0	-0.07	0.32	2009, 2011
NINJ1	ENST00000375446.4	ninjurin 1	1216	1	1	0	0	2	1	0	1	0	bta-miR-138	0	-0.81	0.62	2011
CYB5R1	ENST00000367249.4	cytochrome b5 reductase 1	545	1	0	1	0	1	0	0	1	0	bta-miR-138	0	-0.38	0.31
USP14	ENST00000261601.7	ubiquitin specific peptidase 14 (tRNA-guanine transglycosylase)	561	1	0	1	0	0	0	0	0	0	bta-miR-138	0	-0.22	0.55
UBP1	ENST00000283629.3	upstream binding protein 1 (LBP-1a)	1418	1	1	0	0	0	0	0	0	0	bta-miR-138	0	-0.49	0.96	2009, 2011
MXD4	ENST00000337190.2	MAX dimerization protein 4	1173	1	1	0	0	0	0	0	0	0	bta-miR-138	0	-0.26	0.91
EXT1	ENST00000378204.2	exostosin glycosyltransferase 1	694	1	1	0	0	0	0	0	0	3	bta-miR-138	0	-0.25	0.1
GATSL2	ENST00000426327.3	GATS protein-like 2	5	6	2	2	2	0	0	0	0	0	bta-miR-138	0	-1.09	> 0.99
PTPMT1	ENST00000426530.2	protein tyrosine phosphatase, mitochondrial 1	6893	1	0	1	0	0	0	0	0	0	bta-miR-138	0	-0.07	ORF
GMPPB	ENST00000480687.1	GDP-mannose pyrophosphorylase B	425	1	0	1	0	0	0	0	0	0	bta-miR-138	0	-0.02	ORF
GABRB1	ENST00000295454.3	gamma-aminobutyric acid (GABA) A receptor, beta 1	5	2	1	0	1	1	0	1	0	1	bta-miR-138	0	-0.48	0.98
STK16	ENST00000409638.3	serine/threonine kinase 16	1416	1	0	1	0	0	0	0	0	0	bta-miR-138	0	-0.12	0.45
ZBTB20	ENST00000462705.1	zinc finger and BTB domain containing 20	5	1	0	0	1	0	0	0	0	0	bta-miR-138	0	-0.31	0.89
LMAN2L	ENST00000264963.4	lectin, mannose-binding 2-like	355	1	0	1	0	0	0	0	0	0	bta-miR-138	0	-0.13	0.91
KCNH1	ENST00000271751.4	potassium voltage-gated channel, subfamily H (eag-related), member 1	5	1	0	1	0	0	0	0	0	1	bta-miR-138	0	-0.23	0.78	2011
FGF10	ENST00000264664.4	fibroblast growth factor 10	5	1	0	0	1	0	0	0	0	0	bta-miR-138	0	-0.21	0.51
QSOX1	ENST00000367602.3	quiescin Q6 sulfhydryl oxidase 1	9246	1	0	1	0	0	0	0	0	0	bta-miR-138	0	-0.14	0.92
PARP2	ENST00000527915.1	poly (ADP-ribose) polymerase 2	2959	1	0	0	1	0	0	0	0	0	bta-miR-138	0	-0.18	ORF
CCNL2	ENST00000408952.5	cyclin L2	699	1	0	1	0	0	0	0	0	0	bta-miR-138	0	-0.27	0.88	2009, 2011
ARHGEF40	ENST00000298694.4	Rho guanine nucleotide exchange factor (GEF) 40	383	1	0	0	1	0	0	0	0	0	bta-miR-138	0	-0.31	0.73
CACUL1	ENST00000369151.3	CDK2-associated, cullin domain 1	213	1	1	0	0	0	0	0	0	0	bta-miR-138	0	-0.14	0.67	2011
TAOK1	ENST00000261716.3	TAO kinase 1	164	1	0	1	0	1	0	0	1	1	bta-miR-138	0	-0.19	0.56	2011
HNF4A	ENST00000316099.4	hepatocyte nuclear factor 4, alpha	915	1	1	0	0	0	0	0	0	0	bta-miR-138	0	-0.34	0.18

## Sheet: bta-miR-7
Ortholog of target gene	Representative transcript	Gene name	3P-seq tags + 5	Conserved sites total	Conserved 8mer sites	Conserved 7mer-m8 sites	Conserved 7mer-A1 sites	Poorly conserved sites total	Poorly conserved 8mer sites	Poorly conserved 7mer-m8 sites	Poorly conserved 7mer-A1 sites	6mer sites	Representative miRNA	Cumulative weighted context++ score	Total context++ score	Aggregate PCT	Previous TargetScan publication(s)
CDR1as	CDR1as	circular RNA CDR1as	1	21	21	0	0	31	26	5	0	0	bta-miR-7	-93.06	-93.06	< 0.1
POLE4	ENST00000483063.1	polymerase (DNA-directed), epsilon 4, accessory subunit	330	2	2	0	0	0	0	0	0	1	bta-miR-7	-1.33	-1.41	0.97	2009, 2011
LPP	ENST00000312675.4	LIM domain containing preferred translocation partner in lipoma	1894	1	1	0	0	5	0	2	3	5	bta-miR-7	-1.02	-1.02	0.19	2011
TFRC	ENST00000540528.1	transferrin receptor	296	1	1	0	0	2	1	0	1	1	bta-miR-7	-0.9	-0.95	0.86	2009, 2011
FAM131B	ENST00000443739.2	family with sequence similarity 131, member B	5	2	2	0	0	2	0	0	2	1	bta-miR-7	-0.89	-0.89	0.96	2009, 2011
NDUFA4	ENST00000339600.5	NADH dehydrogenase (ubiquinone) 1 alpha subcomplex, 4, 9kDa	143	1	1	0	0	0	0	0	0	0	bta-miR-7	-0.82	-0.82	0.86	2011
SNCA	ENST00000394989.2	synuclein, alpha (non A4 component of amyloid precursor)	476	1	1	0	0	0	0	0	0	0	bta-miR-7	-0.69	-0.69	0.86	2009, 2011
ZNF75A	ENST00000574298.1	zinc finger protein 75a	145	1	1	0	0	1	1	0	0	0	bta-miR-7	-0.68	-0.68	< 0.1
FAM213A	ENST00000372187.5	family with sequence similarity 213, member A	482	1	1	0	0	0	0	0	0	0	bta-miR-7	-0.64	-0.73	0.58	2011
PIGH	ENST00000216452.4	phosphatidylinositol glycan anchor biosynthesis, class H	107	1	1	0	0	1	0	0	1	0	bta-miR-7	-0.63	-0.64	< 0.1	2009, 2011
PTGFRN	ENST00000393203.2	prostaglandin F2 receptor inhibitor	591	1	1	0	0	1	0	1	0	3	bta-miR-7	-0.61	-0.63	0.57	2009, 2011
TMED9	ENST00000332598.6	transmembrane emp24 protein transport domain containing 9	1751	1	0	1	0	1	0	1	0	0	bta-miR-7	-0.59	-0.59	0.59	2009, 2011
KIAA0247	ENST00000342745.4	KIAA0247	161	2	0	2	0	2	0	1	1	1	bta-miR-7	-0.58	-0.58	0.65	2009, 2011
C5orf22	ENST00000325366.9	chromosome 5 open reading frame 22	598	1	1	0	0	0	0	0	0	1	bta-miR-7	-0.58	-0.58	0.81	2009, 2011
SMYD5	ENST00000389501.4	SMYD family member 5	344	1	1	0	0	1	0	1	0	1	bta-miR-7	-0.58	-0.58	0.68	2009, 2011
ESRRG	ENST00000361525.3	estrogen-related receptor gamma	5	1	1	0	0	2	0	1	1	5	bta-miR-7	-0.57	-0.57	0.84	2009, 2011
CHAMP1	ENST00000361283.1	chromosome alignment maintaining phosphoprotein 1	712	2	2	0	0	0	0	0	0	0	bta-miR-7	-0.57	-0.6	0.92	2009, 2011
CNN3	ENST00000370206.4	calponin 3, acidic	4490	1	0	1	0	1	0	0	1	2	bta-miR-7	-0.57	-0.66	0.5	2009, 2011
BLOC1S4	ENST00000320776.3	biogenesis of lysosomal organelles complex-1, subunit 4, cappuccino	2383	1	1	0	0	0	0	0	0	0	bta-miR-7	-0.56	-0.57	< 0.1	2011
GJC1	ENST00000426548.1	gap junction protein, gamma 1, 45kDa	195	1	1	0	0	1	0	1	0	0	bta-miR-7	-0.56	-0.69	0.86	2009, 2011
KSR1	ENST00000398988.3	kinase suppressor of ras 1	256	1	1	0	0	0	0	0	0	6	bta-miR-7	-0.56	-0.66	0.86
RELB	ENST00000221452.8	v-rel avian reticuloendotheliosis viral oncogene homolog B	182	1	0	1	0	1	0	1	0	0	bta-miR-7	-0.55	-0.55	0.62	2009, 2011
KEAP1	ENST00000171111.5	kelch-like ECH-associated protein 1	2169	1	1	0	0	0	0	0	0	0	bta-miR-7	-0.55	-0.64	< 0.1	2009, 2011
HERPUD2	ENST00000396081.1	HERPUD family member 2	30	1	1	0	0	0	0	0	0	1	bta-miR-7	-0.54	-0.55	0.86	2009, 2011
TRMT12	ENST00000328599.3	tRNA methyltransferase 12 homolog (S. cerevisiae)	165	1	1	0	0	0	0	0	0	0	bta-miR-7	-0.53	-0.53	< 0.1	2009, 2011
OST4	ENST00000447619.1	oligosaccharyltransferase 4 homolog (S. cerevisiae)	310	1	0	1	0	0	0	0	0	0	bta-miR-7	-0.53	-0.57	0.54	2011
PFN2	ENST00000239940.7	profilin 2	2184	1	0	1	0	0	0	0	0	1	bta-miR-7	-0.52	-0.53	0.63	2009, 2011
NREP	ENST00000379671.3	neuronal regeneration related protein	409	1	1	0	0	1	0	0	1	2	bta-miR-7	-0.52	-0.68	0.79	2009, 2011
MAFK	ENST00000343242.4	v-maf avian musculoaponeurotic fibrosarcoma oncogene homolog K	322	1	1	0	0	1	1	0	0	2	bta-miR-7	-0.51	-0.51	< 0.1	2009, 2011
CNPPD1	ENST00000360507.5	cyclin Pas1/PHO80 domain containing 1	234	1	1	0	0	1	0	0	1	2	bta-miR-7	-0.5	-0.51	0.79	2009, 2011
KCNJ2	ENST00000243457.3	potassium inwardly-rectifying channel, subfamily J, member 2	5	1	0	1	0	0	0	0	0	3	bta-miR-7	-0.5	-0.5	0.61	2011
METTL21B	ENST00000333012.5	methyltransferase like 21B	51	1	0	1	0	2	0	1	1	1	bta-miR-7	-0.5	-0.5	0.1
IDS	ENST00000422081.2	Iduronate 2-sulfatase (Hunter syndrome), isoform CRA_e; Iduronate 2-sulfatase 14 kDa chain; cDNA FLJ42669 fis, clone BRAMY2022168, highly similar to IDURONATE 2-SULFATASE	810	2	0	2	0	2	0	0	2	4	bta-miR-7	-0.49	-0.61	0.89
RAF1	ENST00000251849.4	v-raf-1 murine leukemia viral oncogene homolog 1	2422	1	1	0	0	1	0	1	0	0	bta-miR-7	-0.48	-0.48	0.84	2011
GLI3	ENST00000395925.3	GLI family zinc finger 3	544	1	1	0	0	2	0	2	0	0	bta-miR-7	-0.48	-0.48	0.86	2009, 2011
CLEC1B	ENST00000428126.2	C-type lectin domain family 1, member B	5	1	1	0	0	1	0	0	1	0	bta-miR-7	-0.47	-0.47	< 0.1
PTAR1	ENST00000377200.5	protein prenyltransferase alpha subunit repeat containing 1	161	1	0	1	0	3	0	0	3	1	bta-miR-7	-0.47	-0.62	0.51	2009, 2011
TRMT13	ENST00000370141.2	tRNA methyltransferase 13 homolog (S. cerevisiae)	45	1	1	0	0	0	0	0	0	0	bta-miR-7	-0.47	-0.47	< 0.1	2011
RNF141	ENST00000265981.2	ring finger protein 141	345	1	1	0	0	0	0	0	0	1	bta-miR-7	-0.47	-0.48	0.78	2009, 2011
NECAB1	ENST00000417640.2	N-terminal EF-hand calcium binding protein 1	5	1	0	1	0	0	0	0	0	0	bta-miR-7	-0.47	-0.47	0.6	2009, 2011
C20orf24	ENST00000373852.5	chromosome 20 open reading frame 24	6086	1	0	1	0	0	0	0	0	0	bta-miR-7	-0.47	-0.47	0.5	2011
NXT2	ENST00000372106.1	nuclear transport factor 2-like export factor 2	390	1	1	0	0	1	0	0	1	0	bta-miR-7	-0.46	-0.46	0.72	2009, 2011
CKAP4	ENST00000378026.4	cytoskeleton-associated protein 4	1923	1	1	0	0	1	0	1	0	1	bta-miR-7	-0.46	-0.73	0.86	2009, 2011
TGIF2-C20orf24	ENST00000558530.1	TGIF2-C20orf24 readthrough	6086	1	0	1	0	0	0	0	0	0	bta-miR-7	-0.46	-0.46	0.5	2011
S100A2	ENST00000368707.4	S100 calcium binding protein A2	1140	1	0	0	1	1	0	1	0	0	bta-miR-7	-0.46	-0.46	ORF
IDE	ENST00000265986.6	insulin-degrading enzyme	446	1	1	0	0	1	0	1	0	2	bta-miR-7	-0.46	-0.48	0.84	2011
RYK	ENST00000296084.4	receptor-like tyrosine kinase	51	1	1	0	0	0	0	0	0	0	bta-miR-7	-0.46	-0.46	0.82	2011
RGS7BP	ENST00000334025.2	regulator of G-protein signaling 7 binding protein	5	1	1	0	0	0	0	0	0	2	bta-miR-7	-0.45	-0.45	0.86	2011
MAFG	ENST00000357736.4	v-maf avian musculoaponeurotic fibrosarcoma oncogene homolog G	5	2	1	1	0	1	0	1	0	3	bta-miR-7	-0.45	-0.45	0.94	2009, 2011
CACNG7	ENST00000391767.1	calcium channel, voltage-dependent, gamma subunit 7	5	1	1	0	0	0	0	0	0	4	bta-miR-7	-0.44	-0.44	0.85	2011
IDS	ENST00000340855.6	iduronate 2-sulfatase	810	2	0	2	0	2	0	0	2	4	bta-miR-7	-0.44	-0.54	0.87	2011
FNDC4	ENST00000264703.3	fibronectin type III domain containing 4	418	1	1	0	0	0	0	0	0	0	bta-miR-7	-0.44	-0.47	0.78	2009, 2011
SLC39A2	ENST00000554422.1	solute carrier family 39 (zinc transporter), member 2	5	1	0	1	0	0	0	0	0	2	bta-miR-7	-0.44	-0.44	< 0.1
IGLON5	ENST00000270642.8	IgLON family member 5	5	1	1	0	0	0	0	0	0	0	bta-miR-7	-0.44	-0.44	0.86	2009, 2011
SETD8	ENST00000402868.3	SET domain containing (lysine methyltransferase) 8	52	2	0	2	0	1	0	0	1	1	bta-miR-7	-0.44	-0.44	0.87	2009, 2011
ECSIT	ENST00000591104.1	ECSIT signalling integrator	623	1	0	1	0	1	0	1	0	0	bta-miR-7	-0.44	-0.44	< 0.1
ARID4A	ENST00000431317.2	AT rich interactive domain 4A (RBP1-like)	33	1	1	0	0	1	0	0	1	0	bta-miR-7	-0.43	-0.43	0.85	2009, 2011
GLRA4	ENST00000372617.4	glycine receptor, alpha 4	5	1	0	1	0	0	0	0	0	0	bta-miR-7	-0.43	-0.43	0.57
TMEM110	ENST00000355083.5	transmembrane protein 110	306	1	0	1	0	1	0	1	0	3	bta-miR-7	-0.41	-0.43	0.64	2009, 2011
PAX6	ENST00000419022.1	paired box 6	191	1	0	1	0	0	0	0	0	1	bta-miR-7	-0.41	-0.43	0.65	2009, 2011
ATG4A	ENST00000372232.3	autophagy related 4A, cysteine peptidase	73	1	1	0	0	0	0	0	0	1	bta-miR-7	-0.41	-0.44	0.21	2009, 2011
NDFIP2	ENST00000218652.7	Nedd4 family interacting protein 2	1747	1	1	0	0	0	0	0	0	0	bta-miR-7	-0.41	-0.41	0.72	2009, 2011
ARRB1	ENST00000420843.2	arrestin, beta 1	598	2	1	0	1	3	0	1	2	7	bta-miR-7	-0.41	-0.53	0.12	2011
TMEM218	ENST00000532156.1	transmembrane protein 218	553	1	0	1	0	1	0	0	1	0	bta-miR-7	-0.41	-0.52	0.1
ELOVL7	ENST00000508821.1	ELOVL fatty acid elongase 7	52	1	0	1	0	0	0	0	0	1	bta-miR-7	-0.41	-0.41	0.41	2011
OR11A1	ENST00000377148.1	olfactory receptor, family 11, subfamily A, member 1	5	1	1	0	0	0	0	0	0	0	bta-miR-7	-0.4	-0.4	< 0.1	2011
CHSY3	ENST00000305031.4	chondroitin sulfate synthase 3	221	1	1	0	0	0	0	0	0	1	bta-miR-7	-0.4	-0.4	0.86	2009, 2011
IGSF8	ENST00000368086.1	immunoglobulin superfamily, member 8	92	1	1	0	0	0	0	0	0	0	bta-miR-7	-0.4	-0.4	0.62	2009, 2011
CACNB4	ENST00000539935.1	calcium channel, voltage-dependent, beta 4 subunit	57	1	1	0	0	1	0	0	1	0	bta-miR-7	-0.4	-0.43	0.62	2011
RBMS1	ENST00000348849.3	RNA binding motif, single stranded interacting protein 1	90	1	1	0	0	0	0	0	0	0	bta-miR-7	-0.4	-0.4	0.83	2011
ANKRD12	ENST00000262126.4	ankyrin repeat domain 12	11	1	0	1	0	0	0	0	0	0	bta-miR-7	-0.4	-0.4	0.64	2009, 2011
VPS26A	ENST00000395098.1	vacuolar protein sorting 26 homolog A (S. pombe)	127	1	0	1	0	0	0	0	0	0	bta-miR-7	-0.4	-0.4	0.61	2009, 2011
CAPZA1	ENST00000263168.3	capping protein (actin filament) muscle Z-line, alpha 1	1159	1	0	1	0	1	0	0	1	1	bta-miR-7	-0.39	-0.4	0.65
KLF4	ENST00000374672.4	Kruppel-like factor 4 (gut)	22	1	0	1	0	0	0	0	0	1	bta-miR-7	-0.39	-0.39	0.57	2009, 2011
PCGF5	ENST00000336126.5	polycomb group ring finger 5	176	1	1	0	0	2	0	1	1	1	bta-miR-7	-0.39	-0.56	0.81	2009, 2011
MIS12	ENST00000381165.3	MIS12 kinetochore complex component	1061	1	0	1	0	0	0	0	0	0	bta-miR-7	-0.39	-0.42	0.56	2009, 2011
STX5	ENST00000377897.4	syntaxin 5	402	1	0	1	0	0	0	0	0	2	bta-miR-7	-0.38	-0.39	< 0.1
DACH1	ENST00000305425.4	dachshund homolog 1 (Drosophila)	18	1	0	1	0	1	0	0	1	0	bta-miR-7	-0.38	-0.38	0.53	2011
RELA	ENST00000525693.1	v-rel avian reticuloendotheliosis viral oncogene homolog A	1707	1	0	1	0	2	0	1	1	1	bta-miR-7	-0.38	-0.39	0.47	2011
IL1RAPL1	ENST00000378993.1	interleukin 1 receptor accessory protein-like 1	5	1	0	1	0	0	0	0	0	2	bta-miR-7	-0.38	-0.39	0.65	2009
CCT4	ENST00000394440.3	chaperonin containing TCP1, subunit 4 (delta)	153	1	1	0	0	0	0	0	0	0	bta-miR-7	-0.37	-0.38	0.59	2009, 2011
GPR61	ENST00000527748.1	G protein-coupled receptor 61	5	1	0	1	0	0	0	0	0	1	bta-miR-7	-0.37	-0.37	0.51
SPSB1	ENST00000328089.6	splA/ryanodine receptor domain and SOCS box containing 1	572	1	1	0	0	0	0	0	0	0	bta-miR-7	-0.37	-0.38	< 0.1
GABRA1	ENST00000428797.2	gamma-aminobutyric acid (GABA) A receptor, alpha 1	5	1	0	1	0	1	0	0	1	0	bta-miR-7	-0.36	-0.36	0.67	2011
PRPF4	ENST00000374199.4	pre-mRNA processing factor 4	2735	1	1	0	0	0	0	0	0	0	bta-miR-7	-0.36	-0.37	< 0.1	2011
CTSB	ENST00000353047.6	cathepsin B	23628	1	1	0	0	0	0	0	0	0	bta-miR-7	-0.36	-0.36	< 0.1	2009, 2011
UBLCP1	ENST00000296786.6	ubiquitin-like domain containing CTD phosphatase 1	40	1	1	0	0	0	0	0	0	0	bta-miR-7	-0.36	-0.52	0.73	2009, 2011
PHACTR4	ENST00000373839.3	phosphatase and actin regulator 4	85	1	0	1	0	2	0	1	1	0	bta-miR-7	-0.35	-0.44	0.68	2009, 2011
SIX4	ENST00000216513.4	SIX homeobox 4	94	2	1	1	0	1	0	0	1	2	bta-miR-7	-0.35	-0.55	0.61	2009, 2011
ZBTB22	ENST00000418724.1	zinc finger and BTB domain containing 22	550	1	0	1	0	0	0	0	0	0	bta-miR-7	-0.35	-0.35	0.57	2011
CYTH3	ENST00000350796.3	cytohesin 3	248	1	1	0	0	0	0	0	0	1	bta-miR-7	-0.35	-0.38	0.81	2009, 2011
VMA21	ENST00000330374.6	VMA21 vacuolar H+-ATPase homolog (S. cerevisiae)	2162	1	0	1	0	0	0	0	0	0	bta-miR-7	-0.35	-0.36	0.63	2009, 2011
ZNF395	ENST00000344423.5	zinc finger protein 395	1044	1	1	0	0	0	0	0	0	1	bta-miR-7	-0.35	-0.36	0.86	2009, 2011
COL2A1	ENST00000380518.3	collagen, type II, alpha 1	1518	1	0	1	0	0	0	0	0	0	bta-miR-7	-0.35	-0.35	0.51	2009, 2011
SEMA4C	ENST00000305476.5	sema domain, immunoglobulin domain (Ig), transmembrane domain (TM) and short cytoplasmic domain, (semaphorin) 4C	31	1	0	1	0	1	0	1	0	0	bta-miR-7	-0.34	-0.34	0.57	2009, 2011
CCDC43	ENST00000457422.2	coiled-coil domain containing 43	36	1	0	1	0	0	0	0	0	0	bta-miR-7	-0.34	-0.34	0.63	2009, 2011
RP6-24A23.6	ENST00000563887.1	Uncharacterized protein	937	1	0	1	0	0	0	0	0	3	bta-miR-7	-0.34	-0.49	0.65
NAA60	ENST00000360862.5	N(alpha)-acetyltransferase 60, NatF catalytic subunit	1339	1	1	0	0	0	0	0	0	0	bta-miR-7	-0.34	-0.34	0.58	2009
SMARCD1	ENST00000394963.4	SWI/SNF related, matrix associated, actin dependent regulator of chromatin, subfamily d, member 1	952	2	0	1	1	1	0	0	1	4	bta-miR-7	-0.34	-0.47	0.68	2009, 2011
PSEN1	ENST00000324501.5	presenilin 1	1340	1	1	0	0	3	0	2	1	1	bta-miR-7	-0.34	-0.45	0.44	2011
TRPM7	ENST00000560955.1	transient receptor potential cation channel, subfamily M, member 7	281	1	0	1	0	1	0	0	1	0	bta-miR-7	-0.33	-0.34	0.64	2011
BCORL1	ENST00000540052.1	BCL6 corepressor-like 1	209	1	1	0	0	0	0	0	0	1	bta-miR-7	-0.33	-0.42	0.82	2009, 2011
CCNT2	ENST00000295238.6	cyclin T2	381	1	0	1	0	0	0	0	0	0	bta-miR-7	-0.33	-0.33	0.53	2011
POU5F1B	ENST00000465342.2	POU class 5 homeobox 1B	5	1	0	0	1	0	0	0	0	1	bta-miR-7	-0.33	-0.33	0.1
ENAH	ENST00000366844.3	enabled homolog (Drosophila)	415	1	0	1	0	1	0	0	1	3	bta-miR-7	-0.33	-0.35	0.68	2009, 2011
SLC4A4	ENST00000340595.3	solute carrier family 4 (sodium bicarbonate cotransporter), member 4	400	1	1	0	0	0	0	0	0	1	bta-miR-7	-0.33	-0.34	0.32	2009, 2011
CAMK2D	ENST00000296402.5	calcium/calmodulin-dependent protein kinase II delta	938	1	1	0	0	0	0	0	0	1	bta-miR-7	-0.33	-0.33	0.84	2009, 2011
GLRA3	ENST00000274093.3	glycine receptor, alpha 3	5	1	0	1	0	1	0	1	0	2	bta-miR-7	-0.33	-0.33	0.36
RSBN1	ENST00000261441.5	round spermatid basic protein 1	54	1	1	0	0	1	0	1	0	1	bta-miR-7	-0.33	-0.33	0.79	2009, 2011
SLC6A9	ENST00000372310.3	solute carrier family 6 (neurotransmitter transporter, glycine), member 9	74	1	1	0	0	1	0	1	0	1	bta-miR-7	-0.32	-0.37	0.62	2009, 2011
RB1	ENST00000267163.4	retinoblastoma 1	1891	1	1	0	0	0	0	0	0	0	bta-miR-7	-0.32	-0.32	0.22	2011
DPYSL2	ENST00000311151.5	dihydropyrimidinase-like 2	3087	1	0	1	0	1	0	0	1	2	bta-miR-7	-0.32	-0.32	0.65	2009, 2011
SLC38A4	ENST00000447411.1	solute carrier family 38, member 4	10	1	1	0	0	0	0	0	0	0	bta-miR-7	-0.32	-0.32	0.86	2009, 2011
RNF20	ENST00000389120.3	ring finger protein 20, E3 ubiquitin protein ligase	772	1	0	1	0	1	0	0	1	0	bta-miR-7	-0.32	-0.33	0.65	2009, 2011
MEGF9	ENST00000373930.3	multiple EGF-like-domains 9	689	1	1	0	0	0	0	0	0	1	bta-miR-7	-0.32	-0.33	0.85	2009, 2011
MOB1B	ENST00000309395.2	MOB kinase activator 1B	54	1	1	0	0	0	0	0	0	1	bta-miR-7	-0.32	-0.32	0.46	2009
HCN1	ENST00000303230.4	hyperpolarization activated cyclic nucleotide-gated potassium channel 1	5	1	0	1	0	0	0	0	0	1	bta-miR-7	-0.32	-0.32	0.65	2009, 2011
SERP1	ENST00000239944.2	stress-associated endoplasmic reticulum protein 1	3242	1	0	1	0	0	0	0	0	0	bta-miR-7	-0.32	-0.39	0.58	2009, 2011
HS3ST5	ENST00000312719.5	heparan sulfate (glucosamine) 3-O-sulfotransferase 5	22	1	0	1	0	0	0	0	0	0	bta-miR-7	-0.32	-0.32	0.16
NAA60	ENST00000610180.1	N-alpha-acetyltransferase 60	1339	1	1	0	0	0	0	0	0	0	bta-miR-7	-0.31	-0.31	0.58	2011
SLC35A5	ENST00000492406.1	solute carrier family 35, member A5	168	1	0	1	0	0	0	0	0	0	bta-miR-7	-0.31	-0.31	0.41
NR1H2	ENST00000253727.5	nuclear receptor subfamily 1, group H, member 2	35	1	0	1	0	0	0	0	0	0	bta-miR-7	-0.31	-0.31	0.65	2009, 2011
ARL6IP1	ENST00000304414.7	ADP-ribosylation factor-like 6 interacting protein 1	25	1	0	1	0	1	0	1	0	0	bta-miR-7	-0.31	-0.6	0.25
RPS6KB1	ENST00000225577.4	ribosomal protein S6 kinase, 70kDa, polypeptide 1	16	1	1	0	0	0	0	0	0	2	bta-miR-7	-0.31	-0.31	0.82	2009, 2011
DIRAS1	ENST00000323469.4	DIRAS family, GTP-binding RAS-like 1	49	1	0	1	0	1	0	0	1	0	bta-miR-7	-0.31	-0.39	0.65	2009, 2011
FLRT2	ENST00000330753.4	fibronectin leucine rich transmembrane protein 2	73	1	1	0	0	1	0	0	1	2	bta-miR-7	-0.31	-0.37	0.79	2009, 2011
ZBTB38	ENST00000514251.1	zinc finger and BTB domain containing 38	1270	1	1	0	0	1	0	0	1	0	bta-miR-7	-0.3	-0.31	0.61	2009, 2011
PDE4D	ENST00000340635.6	phosphodiesterase 4D, cAMP-specific	747	1	0	1	0	1	0	0	1	2	bta-miR-7	-0.3	-0.31	0.65	2009, 2011
PBX3	ENST00000342287.5	pre-B-cell leukemia homeobox 3	1142	1	0	1	0	0	0	0	0	1	bta-miR-7	-0.3	-0.32	0.64	2009, 2011
FOXI1	ENST00000449804.2	forkhead box I1	5	1	1	0	0	0	0	0	0	0	bta-miR-7	-0.3	-0.3	< 0.1	2009, 2011
C1QTNF3	ENST00000382065.3	C1q and tumor necrosis factor related protein 3	70	1	0	1	0	0	0	0	0	1	bta-miR-7	-0.3	-0.33	0.36
GALNT3	ENST00000392701.3	UDP-N-acetyl-alpha-D-galactosamine:polypeptide N-acetylgalactosaminyltransferase 3 (GalNAc-T3)	40	1	0	1	0	0	0	0	0	1	bta-miR-7	-0.3	-0.3	0.4
DHCR24	ENST00000371269.3	24-dehydrocholesterol reductase	7645	1	1	0	0	1	0	1	0	1	bta-miR-7	-0.3	-0.3	< 0.1	2009, 2011
CSMD3	ENST00000343508.3	CUB and Sushi multiple domains 3	5	1	0	1	0	0	0	0	0	1	bta-miR-7	-0.29	-0.29	0.28
NIPAL3	ENST00000003912.3	NIPA-like domain containing 3	775	1	0	1	0	1	0	1	0	0	bta-miR-7	-0.29	-0.34	0.37	2009, 2011
CA7	ENST00000394069.3	carbonic anhydrase VII	5	1	0	1	0	0	0	0	0	1	bta-miR-7	-0.29	-0.29	0.44	2009, 2011
TAB2	ENST00000367456.1	TGF-beta activated kinase 1/MAP3K7 binding protein 2	1129	1	0	1	0	1	0	0	1	1	bta-miR-7	-0.29	-0.29	0.61	2011
UBE3A	ENST00000232165.3	ubiquitin protein ligase E3A	529	1	0	1	0	0	0	0	0	0	bta-miR-7	-0.29	-0.3	0.42	2011
CNOT8	ENST00000285896.6	CCR4-NOT transcription complex, subunit 8	319	1	0	1	0	0	0	0	0	0	bta-miR-7	-0.28	-0.28	0.28	2009, 2011
CHRM2	ENST00000445907.2	cholinergic receptor, muscarinic 2	5	1	1	0	0	0	0	0	0	1	bta-miR-7	-0.28	-0.28	0.18
RBFOX3	ENST00000583458.1	RNA binding protein, fox-1 homolog (C. elegans) 3	5	1	0	1	0	0	0	0	0	0	bta-miR-7	-0.28	-0.28	0.65	2009, 2011
CUL5	ENST00000393094.2	cullin 5	761	1	1	0	0	1	0	0	1	0	bta-miR-7	-0.28	-0.3	0.81	2009, 2011
CADM3	ENST00000368125.4	cell adhesion molecule 3	5	2	0	1	1	0	0	0	0	2	bta-miR-7	-0.28	-0.28	0.62	2011
RP11-144F15.1	ENST00000551505.1	Uncharacterized protein	5	1	0	1	0	0	0	0	0	0	bta-miR-7	-0.28	-0.28	ORF
NOTCH3	ENST00000263388.2	notch 3	45	1	0	1	0	0	0	0	0	1	bta-miR-7	-0.28	-0.29	0.14
GGT7	ENST00000336431.5	gamma-glutamyltransferase 7	16	1	1	0	0	0	0	0	0	0	bta-miR-7	-0.28	-0.28	0.34	2009, 2011
IPO7	ENST00000379719.3	importin 7	1331	1	0	1	0	0	0	0	0	0	bta-miR-7	-0.28	-0.28	0.37	2011
TCF12	ENST00000267811.5	transcription factor 12	101	1	1	0	0	0	0	0	0	1	bta-miR-7	-0.28	-0.4	0.8	2009, 2011
KDM3B	ENST00000314358.5	lysine (K)-specific demethylase 3B	1589	1	0	1	0	0	0	0	0	1	bta-miR-7	-0.28	-0.28	0.63	2009, 2011
MKNK1	ENST00000341183.5	MAP kinase interacting serine/threonine kinase 1	150	1	1	0	0	1	0	0	1	1	bta-miR-7	-0.28	-0.28	0.4	2009, 2011
ATP2B2	ENST00000352432.4	ATPase, Ca++ transporting, plasma membrane 2	170	1	0	1	0	2	0	0	2	1	bta-miR-7	-0.28	-0.31	0.72	2009, 2011
SLC35E4	ENST00000343605.4	solute carrier family 35, member E4	15	1	0	1	0	0	0	0	0	0	bta-miR-7	-0.28	-0.28	0.65	2009, 2011
U2SURP	ENST00000397933.2	U2 snRNP-associated SURP domain containing	1353	1	0	1	0	0	0	0	0	1	bta-miR-7	-0.28	-0.28	0.46	2009, 2011
PIM1	ENST00000373509.5	pim-1 oncogene	2041	1	0	1	0	0	0	0	0	1	bta-miR-7	-0.27	-0.27	0.17	2011
UBE2D3	ENST00000453744.2	ubiquitin-conjugating enzyme E2D 3	2312	1	0	0	1	1	0	0	1	1	bta-miR-7	-0.27	-0.32	0.19	2009, 2011
CNNM4	ENST00000540067.1	cyclin M4	1249	1	0	1	0	2	0	1	1	2	bta-miR-7	-0.27	-0.27	0.49	2009, 2011
TP53INP2	ENST00000374810.3	tumor protein p53 inducible nuclear protein 2	12	1	0	1	0	1	0	0	1	4	bta-miR-7	-0.27	-0.27	0.53	2011
CLASP2	ENST00000539981.1	cytoplasmic linker associated protein 2	554	1	0	1	0	0	0	0	0	0	bta-miR-7	-0.27	-0.27	0.51	2009, 2011
ZNF488	ENST00000494156.1	zinc finger protein 488	61	1	1	0	0	0	0	0	0	0	bta-miR-7	-0.27	-0.27	ORF
YOD1	ENST00000315927.4	YOD1 deubiquitinase	55	1	0	0	1	1	0	1	0	1	bta-miR-7	-0.27	-0.33	0.1
CCL16	ENST00000293275.3	chemokine (C-C motif) ligand 16	5	1	0	1	0	0	0	0	0	0	bta-miR-7	-0.27	-0.27	0.56	2011
ZNF609	ENST00000326648.3	zinc finger protein 609	103	1	0	1	0	1	0	1	0	4	bta-miR-7	-0.27	-0.27	0.65	2009, 2011
IKBKE	ENST00000367120.3	inhibitor of kappa light polypeptide gene enhancer in B-cells, kinase epsilon	334	1	0	1	0	1	0	1	0	0	bta-miR-7	-0.27	-0.27	0.15
GINS3	ENST00000318129.5	GINS complex subunit 3 (Psf3 homolog)	262	1	1	0	0	0	0	0	0	1	bta-miR-7	-0.27	-0.27	< 0.1	2009, 2011
PDE4A	ENST00000380702.2	phosphodiesterase 4A, cAMP-specific	48	2	0	2	0	1	0	0	1	2	bta-miR-7	-0.27	-0.27	0.87	2009, 2011
CALU	ENST00000535011.2	calumenin	3079	1	1	0	0	0	0	0	0	1	bta-miR-7	-0.27	-0.29	0.52	2009, 2011
OXR1	ENST00000312046.6	oxidation resistance 1	27	1	1	0	0	0	0	0	0	0	bta-miR-7	-0.27	-0.27	0.83	2009, 2011
MAPK4	ENST00000592595.1	mitogen-activated protein kinase 4	77	1	0	1	0	0	0	0	0	3	bta-miR-7	-0.27	-0.27	0.37
KBTBD2	ENST00000304056.4	kelch repeat and BTB (POZ) domain containing 2	2559	1	1	0	0	1	0	0	1	0	bta-miR-7	-0.26	-0.28	0.61	2009, 2011
ZDHHC23	ENST00000330212.3	zinc finger, DHHC-type containing 23	10	1	1	0	0	1	0	0	1	1	bta-miR-7	-0.26	-0.27	0.14	2009, 2011
DERL2	ENST00000572834.1	derlin 2	261	1	0	1	0	0	0	0	0	2	bta-miR-7	-0.26	-0.36	0.15
FRMD4B	ENST00000398540.3	FERM domain containing 4B	12	1	0	1	0	0	0	0	0	0	bta-miR-7	-0.26	-0.26	0.24
MIOS	ENST00000340080.4	missing oocyte, meiosis regulator, homolog (Drosophila)	77	1	0	1	0	1	0	1	0	0	bta-miR-7	-0.26	-0.43	0.41
ABI2	ENST00000295851.5	abl-interactor 2	877	2	0	1	1	4	1	1	2	5	bta-miR-7	-0.26	-0.5	0.61	2009, 2011
PDE4B	ENST00000371045.5	phosphodiesterase 4B, cAMP-specific	127	1	0	1	0	0	0	0	0	0	bta-miR-7	-0.26	-0.26	0.59	2009, 2011
PPP4R1	ENST00000400556.3	protein phosphatase 4, regulatory subunit 1	665	1	0	1	0	0	0	0	0	0	bta-miR-7	-0.26	-0.26	0.63	2009, 2011
CDKL1	ENST00000395834.1	cyclin-dependent kinase-like 1 (CDC2-related kinase)	90	1	1	0	0	0	0	0	0	0	bta-miR-7	-0.25	-0.25	< 0.1
PHF21A	ENST00000257821.4	PHD finger protein 21A	301	1	0	1	0	0	0	0	0	3	bta-miR-7	-0.25	-0.26	0.65	2009, 2011
HIP1	ENST00000336926.6	huntingtin interacting protein 1	37	1	0	1	0	1	0	1	0	1	bta-miR-7	-0.25	-0.33	0.64	2009, 2011
CCSER2	ENST00000224756.8	coiled-coil serine-rich protein 2	123	1	0	1	0	0	0	0	0	1	bta-miR-7	-0.25	-0.25	< 0.1	2009, 2011
SERTAD3	ENST00000392028.4	SERTA domain containing 3	765	1	0	1	0	0	0	0	0	0	bta-miR-7	-0.24	-0.24	0.29
KIAA1456	ENST00000524591.2	KIAA1456	24	1	1	0	0	0	0	0	0	0	bta-miR-7	-0.24	-0.3	0.49	2009, 2011
ATXN7	ENST00000295900.6	ataxin 7	264	1	0	1	0	1	0	1	0	1	bta-miR-7	-0.24	-0.29	0.63	2011
LIF	ENST00000403987.3	leukemia inhibitory factor	55	1	1	0	0	0	0	0	0	0	bta-miR-7	-0.24	-0.24	ORF
CRK	ENST00000398970.5	v-crk avian sarcoma virus CT10 oncogene homolog	1841	1	0	1	0	1	0	0	1	0	bta-miR-7	-0.24	-0.24	0.1	2009, 2011
C10orf118	ENST00000543782.1	chromosome 10 open reading frame 118	146	1	0	0	1	1	1	0	0	2	bta-miR-7	-0.24	-0.27	0.1
ZC3H4	ENST00000253048.5	zinc finger CCCH-type containing 4	182	1	1	0	0	0	0	0	0	0	bta-miR-7	-0.24	-0.25	0.86	2009, 2011
REST	ENST00000309042.7	RE1-silencing transcription factor	31	1	1	0	0	3	0	1	2	0	bta-miR-7	-0.24	-0.4	0.44	2011
PCDH1	ENST00000503492.1	protocadherin 1	30	1	0	1	0	2	0	1	1	3	bta-miR-7	-0.24	-0.27	0.57
STOX2	ENST00000308497.4	storkhead box 2	379	1	0	1	0	0	0	0	0	1	bta-miR-7	-0.23	-0.24	0.65
KCNB1	ENST00000371741.4	potassium voltage-gated channel, Shab-related subfamily, member 1	5	2	0	2	0	3	0	2	1	2	bta-miR-7	-0.23	-0.23	0.62
FBXL7	ENST00000504595.1	F-box and leucine-rich repeat protein 7	16	1	1	0	0	3	0	0	3	0	bta-miR-7	-0.23	-0.23	0.28	2009, 2011
GMEB1	ENST00000373816.1	glucocorticoid modulatory element binding protein 1	154	1	1	0	0	2	0	0	2	1	bta-miR-7	-0.23	-0.28	0.79
FAM126B	ENST00000418596.3	family with sequence similarity 126, member B	132	1	0	1	0	2	0	0	2	0	bta-miR-7	-0.23	-0.24	0.61	2009, 2011
CTDSP2	ENST00000398073.2	CTD (carboxy-terminal domain, RNA polymerase II, polypeptide A) small phosphatase 2	991	1	0	1	0	1	0	1	0	1	bta-miR-7	-0.23	-0.24	0.42	2009, 2011
PACSIN1	ENST00000244458.2	protein kinase C and casein kinase substrate in neurons 1	25	1	1	0	0	0	0	0	0	1	bta-miR-7	-0.23	-0.23	0.68	2009, 2011
CGGBP1	ENST00000309534.6	CGG triplet repeat binding protein 1	990	1	1	0	0	0	0	0	0	0	bta-miR-7	-0.22	-0.45	0.83	2009, 2011
RNF144A	ENST00000320892.6	ring finger protein 144A	124	1	0	1	0	0	0	0	0	1	bta-miR-7	-0.22	-0.24	0.62	2009
WAPAL	ENST00000298767.5	wings apart-like homolog (Drosophila)	185	1	0	1	0	0	0	0	0	1	bta-miR-7	-0.22	-0.27	0.6	2009, 2011
WDTC1	ENST00000319394.3	WD and tetratricopeptide repeats 1	137	1	0	1	0	0	0	0	0	0	bta-miR-7	-0.22	-0.22	0.51	2011
BZRAP1	ENST00000268893.6	benzodiazapine receptor (peripheral) associated protein 1	26	1	0	1	0	0	0	0	0	0	bta-miR-7	-0.22	-0.22	0.51	2011
KIF16B	ENST00000354981.2	kinesin family member 16B	113	1	1	0	0	0	0	0	0	1	bta-miR-7	-0.22	-0.22	0.46	2009, 2011
WDR47	ENST00000400794.3	WD repeat domain 47	185	1	1	0	0	0	0	0	0	0	bta-miR-7	-0.22	-0.22	0.63	2009, 2011
WASF3	ENST00000335327.5	WAS protein family, member 3	24	1	0	1	0	1	1	0	0	0	bta-miR-7	-0.22	-0.22	0.57	2009, 2011
SYNJ2BP	ENST00000256366.4	synaptojanin 2 binding protein	329	1	0	1	0	0	0	0	0	1	bta-miR-7	-0.22	-0.32	0.62
SATB1	ENST00000338745.6	SATB homeobox 1	312	1	0	1	0	0	0	0	0	1	bta-miR-7	-0.22	-0.3	0.65	2009, 2011
PATL1	ENST00000300146.9	protein associated with topoisomerase II homolog 1 (yeast)	703	1	0	1	0	0	0	0	0	0	bta-miR-7	-0.22	-0.23	0.64	2011
GLTSCR1	ENST00000396720.3	glioma tumor suppressor candidate region gene 1	36	1	0	1	0	0	0	0	0	3	bta-miR-7	-0.22	-0.22	0.64	2009, 2011
ADRA2B	ENST00000409345.3	adrenoceptor alpha 2B	7	1	0	1	0	0	0	0	0	1	bta-miR-7	-0.22	-0.22	0.4	2011
ZNF805	ENST00000535550.1	zinc finger protein 805	58	1	1	0	0	3	0	1	2	4	bta-miR-7	-0.22	-0.47	0.1	2011
TTC26	ENST00000430935.1	tetratricopeptide repeat domain 26	211	1	1	0	0	0	0	0	0	0	bta-miR-7	-0.21	-0.33	0.57
NOVA2	ENST00000263257.5	neuro-oncological ventral antigen 2	7	1	1	0	0	1	0	1	0	1	bta-miR-7	-0.21	-0.32	0.84
HPCAL4	ENST00000372844.3	hippocalcin like 4	5	1	1	0	0	1	0	0	1	1	bta-miR-7	-0.21	-0.21	0.65	2009, 2011
SP1	ENST00000426431.2	Sp1 transcription factor	402	1	0	0	1	3	0	2	1	3	bta-miR-7	-0.21	-0.45	0.1	2009
WNT2B	ENST00000369686.5	wingless-type MMTV integration site family, member 2B	5	1	0	1	0	3	1	0	2	4	bta-miR-7	-0.2	-0.2	0.68
ZNF385B	ENST00000410066.1	zinc finger protein 385B	17	1	0	1	0	0	0	0	0	0	bta-miR-7	-0.2	-0.2	0.19
CCDC113	ENST00000443128.2	coiled-coil domain containing 113	29	1	1	0	0	2	0	1	1	0	bta-miR-7	-0.2	-0.4	< 0.1
NLRX1	ENST00000409109.1	NLR family member X1	36	1	1	0	0	0	0	0	0	1	bta-miR-7	-0.2	-0.47	< 0.1	2009, 2011
GRIN2A	ENST00000562109.1	glutamate receptor, ionotropic, N-methyl D-aspartate 2A	5	1	1	0	0	2	1	0	1	2	bta-miR-7	-0.2	-0.28	< 0.1
NFATC2	ENST00000371564.3	nuclear factor of activated T-cells, cytoplasmic, calcineurin-dependent 2	105	1	0	1	0	0	0	0	0	1	bta-miR-7	-0.2	-0.2	0.61
MIER2	ENST00000264819.4	mesoderm induction early response 1, family member 2	137	1	0	1	0	0	0	0	0	0	bta-miR-7	-0.2	-0.2	0.43	2011
IRS2	ENST00000375856.3	insulin receptor substrate 2	231	1	1	0	0	0	0	0	0	0	bta-miR-7	-0.2	-0.21	0.73	2009, 2011
KLF12	ENST00000377669.2	Kruppel-like factor 12	251	1	1	0	0	0	0	0	0	3	bta-miR-7	-0.2	-0.22	0.74	2009, 2011
RBM18	ENST00000417201.3	RNA binding motif protein 18	963	1	0	1	0	0	0	0	0	1	bta-miR-7	-0.19	-0.29	0.62	2011
PAFAH2	ENST00000374282.3	platelet-activating factor acetylhydrolase 2, 40kDa	287	1	0	1	0	0	0	0	0	1	bta-miR-7	-0.19	-0.22	0.13	2011
AMBRA1	ENST00000314845.3	autophagy/beclin-1 regulator 1	35	1	1	0	0	0	0	0	0	1	bta-miR-7	-0.19	-0.19	0.65	2011
PRKCB	ENST00000303531.7	protein kinase C, beta	81	1	1	0	0	1	0	1	0	1	bta-miR-7	-0.19	-0.19	< 0.1	2011
PHF17	ENST00000226319.6	PHD finger protein 17	1393	1	1	0	0	0	0	0	0	1	bta-miR-7	-0.19	-0.2	0.56	2009, 2011
SOX6	ENST00000316399.6	SRY (sex determining region Y)-box 6	22	1	0	1	0	2	0	2	0	1	bta-miR-7	-0.19	-0.59	0.58	2011
GATA6	ENST00000269216.3	GATA binding protein 6	691	1	0	0	1	2	1	0	1	2	bta-miR-7	-0.19	-0.33	0.1	2009, 2011
LRRC8B	ENST00000330947.2	leucine rich repeat containing 8 family, member B	326	1	0	1	0	0	0	0	0	3	bta-miR-7	-0.19	-0.19	0.47	2011
STK11	ENST00000326873.7	serine/threonine kinase 11	377	1	0	1	0	0	0	0	0	0	bta-miR-7	-0.19	-0.19	ORF	2011
RSPRY1	ENST00000394420.4	ring finger and SPRY domain containing 1	735	1	1	0	0	0	0	0	0	1	bta-miR-7	-0.19	-0.52	< 0.1
STRN	ENST00000263918.4	striatin, calmodulin binding protein	476	1	1	0	0	2	0	0	2	1	bta-miR-7	-0.19	-0.21	0.84	2011
SH2D5	ENST00000375031.1	SH2 domain containing 5	7	1	1	0	0	1	0	0	1	0	bta-miR-7	-0.19	-0.19	< 0.1	2009, 2011
PPFIA3	ENST00000334186.4	protein tyrosine phosphatase, receptor type, f polypeptide (PTPRF), interacting protein (liprin), alpha 3	167	1	0	1	0	0	0	0	0	0	bta-miR-7	-0.19	-0.19	0.45	2009, 2011
PSME3	ENST00000293362.3	proteasome (prosome, macropain) activator subunit 3 (PA28 gamma; Ki)	3605	2	1	1	0	2	0	0	2	3	bta-miR-7	-0.19	-0.66	0.64	2009, 2011
GRIK1-AS2	ENST00000333765.4	GRIK1 antisense RNA 2	5	1	0	0	1	0	0	0	0	0	bta-miR-7	-0.18	-0.18	ORF
SLC22A23	ENST00000436008.2	solute carrier family 22, member 23	353	1	0	1	0	2	0	1	1	0	bta-miR-7	-0.18	-0.22	0.67	2011
NFIA	ENST00000403491.3	nuclear factor I/A	5	1	0	1	0	0	0	0	0	0	bta-miR-7	-0.18	-0.18	0.64	2011
G3BP2	ENST00000395719.3	GTPase activating protein (SH3 domain) binding protein 2	4413	1	1	0	0	1	1	0	0	1	bta-miR-7	-0.18	-0.56	0.57	2009, 2011
C16orf47	ENST00000358463.2	chromosome 16 open reading frame 47	8	1	0	0	1	0	0	0	0	2	bta-miR-7	-0.18	-0.18	0.1
PRMT2	ENST00000458387.2	protein arginine methyltransferase 2	584	1	1	0	0	0	0	0	0	0	bta-miR-7	-0.18	-0.48	0.52	2009, 2011
XPO7	ENST00000252512.9	exportin 7	647	1	0	1	0	0	0	0	0	2	bta-miR-7	-0.18	-0.2	0.43
ANKFY1	ENST00000341657.4	ankyrin repeat and FYVE domain containing 1	969	1	0	1	0	1	0	0	1	1	bta-miR-7	-0.18	-0.18	0.65	2009, 2011
TMED1	ENST00000214869.2	transmembrane emp24 protein transport domain containing 1	55	1	1	0	0	0	0	0	0	0	bta-miR-7	-0.18	-0.27	< 0.1	2009, 2011
SHANK2	ENST00000449833.2	SH3 and multiple ankyrin repeat domains 2	26	1	0	1	0	2	0	1	1	0	bta-miR-7	-0.18	-0.2	0.68	2009, 2011
UHMK1	ENST00000538489.1	U2AF homology motif (UHM) kinase 1	48	2	0	1	1	0	0	0	0	4	bta-miR-7	-0.18	-0.24	0.61	2009, 2011
MAU2	ENST00000262815.8	MAU2 sister chromatid cohesion factor	5234	1	0	1	0	1	0	0	1	1	bta-miR-7	-0.18	-0.18	0.48	2011
KLF13	ENST00000307145.3	Kruppel-like factor 13	5	1	0	1	0	2	0	1	1	0	bta-miR-7	-0.18	-0.18	0.34	2011
SCRT1	ENST00000332135.4	scratch homolog 1, zinc finger protein (Drosophila)	5	1	0	1	0	1	0	0	1	0	bta-miR-7	-0.18	-0.18	0.29
SRGAP2	ENST00000414007.1	SLIT-ROBO Rho GTPase activating protein 2	98	2	0	1	1	1	0	1	0	1	bta-miR-7	-0.18	-0.2	0.51
LRTM2	ENST00000543818.1	leucine-rich repeats and transmembrane domains 2	5	1	0	1	0	0	0	0	0	0	bta-miR-7	-0.17	-0.17	0.52	2009, 2011
NFIC	ENST00000589123.1	nuclear factor I/C (CCAAT-binding transcription factor)	26	1	1	0	0	1	0	0	1	1	bta-miR-7	-0.17	-0.17	0.86
CELSR1	ENST00000262738.3	cadherin, EGF LAG seven-pass G-type receptor 1	1359	1	1	0	0	0	0	0	0	0	bta-miR-7	-0.17	-0.17	0.13	2009, 2011
WIPF2	ENST00000323571.4	WAS/WASL interacting protein family, member 2	214	2	0	1	1	1	0	1	0	5	bta-miR-7	-0.17	-0.23	0.63	2009, 2011
SRC	ENST00000373578.2	v-src avian sarcoma (Schmidt-Ruppin A-2) viral oncogene homolog	170	1	0	1	0	0	0	0	0	1	bta-miR-7	-0.17	-0.17	0.63	2009, 2011
BCR	ENST00000305877.8	breakpoint cluster region	5	1	0	1	0	1	0	0	1	0	bta-miR-7	-0.17	-0.17	0.62	2009, 2011
RBMS3	ENST00000396583.3	RNA binding motif, single stranded interacting protein 3	56	1	0	1	0	0	0	0	0	0	bta-miR-7	-0.17	-0.28	0.59	2009, 2011
BMPR2	ENST00000374574.2	bone morphogenetic protein receptor, type II (serine/threonine kinase)	287	1	0	0	1	3	1	0	2	2	bta-miR-7	-0.17	-0.38	0.1	2011
2001-08-01	ENST00000373204.4	argonaute RISC catalytic component 1	402	1	0	1	0	1	0	1	0	3	bta-miR-7	-0.17	-0.17	0.65	2009, 2011
TAL1	ENST00000371884.2	T-cell acute lymphocytic leukemia 1	5	1	0	1	0	0	0	0	0	3	bta-miR-7	-0.17	-0.17	0.36
FGFR4	ENST00000292408.4	fibroblast growth factor receptor 4	1977	1	0	1	0	0	0	0	0	0	bta-miR-7	-0.17	-0.19	0.23
GRIN2B	ENST00000609686.1	glutamate receptor, ionotropic, N-methyl D-aspartate 2B	5	1	0	1	0	8	1	1	6	13	bta-miR-7	-0.17	-0.17	0.59
ZFP91	ENST00000316059.6	ZFP91 zinc finger protein	688	1	0	1	0	2	0	1	1	3	bta-miR-7	-0.16	-0.31	0.62	2011
IRS1	ENST00000305123.5	insulin receptor substrate 1	804	1	0	1	0	1	0	1	0	2	bta-miR-7	-0.16	-0.26	0.65	2009, 2011
PYURF	ENST00000273968.4	PIGY upstream reading frame	103	1	0	0	1	0	0	0	0	1	bta-miR-7	-0.16	-0.16	ORF
ONECUT2	ENST00000491143.2	one cut homeobox 2	847	1	0	0	1	3	1	1	1	5	bta-miR-7	-0.16	-0.24	0.1	2011
BRCA1	ENST00000468300.1	breast cancer 1, early onset	396	1	0	1	0	0	0	0	0	0	bta-miR-7	-0.16	-0.16	0.24	2011
PARD6B	ENST00000371610.2	par-6 family cell polarity regulator beta	277	1	0	0	1	0	0	0	0	0	bta-miR-7	-0.16	-0.16	0.1	2011
CTDSPL2	ENST00000260327.4	CTD (carboxy-terminal domain, RNA polymerase II, polypeptide A) small phosphatase like 2	457	2	0	2	0	0	0	0	0	0	bta-miR-7	-0.16	-0.44	0.57
TRIM33	ENST00000358465.2	tripartite motif containing 33	201	1	0	1	0	1	0	0	1	0	bta-miR-7	-0.16	-0.16	0.65	2009, 2011
GOLGB1	ENST00000340645.5	golgin B1	162	1	0	1	0	0	0	0	0	0	bta-miR-7	-0.15	-0.15	0.47
TMEM120B	ENST00000449592.2	transmembrane protein 120B	60	1	0	1	0	1	1	0	0	1	bta-miR-7	-0.15	-0.18	0.65	2011
BACE1	ENST00000313005.6	beta-site APP-cleaving enzyme 1	486	1	1	0	0	1	0	1	0	1	bta-miR-7	-0.15	-0.23	< 0.1	2009, 2011
WDR82	ENST00000296490.3	WD repeat domain 82	319	1	0	1	0	1	0	0	1	0	bta-miR-7	-0.15	-0.17	0.51	2009, 2011
PLAG1	ENST00000316981.3	pleiomorphic adenoma gene 1	58	1	0	1	0	1	0	0	1	1	bta-miR-7	-0.15	-0.18	0.59	2011
PRR13	ENST00000549068.1	proline rich 13	387	1	0	0	1	0	0	0	0	0	bta-miR-7	-0.15	-0.15	ORF
MCC	ENST00000302475.4	mutated in colorectal cancers	115	1	0	1	0	1	1	0	0	0	bta-miR-7	-0.15	-0.16	0.19
OGT	ENST00000373719.3	O-linked N-acetylglucosamine (GlcNAc) transferase	1036	1	1	0	0	0	0	0	0	2	bta-miR-7	-0.15	-0.17	0.29	2009, 2011
SLC5A3	ENST00000608209.1	sodium/myo-inositol cotransporter	24	1	0	1	0	1	0	0	1	1	bta-miR-7	-0.15	-0.2	0.64	2011
SLC5A3	ENST00000381151.3	solute carrier family 5 (sodium/myo-inositol cotransporter), member 3	24	1	0	1	0	1	0	0	1	1	bta-miR-7	-0.15	-0.2	0.64
SLC8A3	ENST00000533541.1	solute carrier family 8 (sodium/calcium exchanger), member 3	5	1	0	1	0	0	0	0	0	0	bta-miR-7	-0.15	-0.15	ORF
ZNF148	ENST00000360647.4	zinc finger protein 148	230	1	0	1	0	0	0	0	0	0	bta-miR-7	-0.15	-0.21	0.63	2009, 2011
TCF4	ENST00000354452.3	transcription factor 4	394	1	0	1	0	0	0	0	0	1	bta-miR-7	-0.14	-0.18	0.63	2009, 2011
ZNF24	ENST00000589881.1	zinc finger protein 24	1796	1	0	0	1	2	0	0	2	1	bta-miR-7	-0.14	-0.15	0.28	2011
FAM168B	ENST00000409185.1	family with sequence similarity 168, member B	122	1	1	0	0	0	0	0	0	0	bta-miR-7	-0.14	-0.39	0.86	2009, 2011
C1orf131	ENST00000318906.2	chromosome 1 open reading frame 131	4176	1	0	0	1	0	0	0	0	0	bta-miR-7	-0.14	-0.14	ORF
ARIH1	ENST00000379887.4	ariadne RBR E3 ubiquitin protein ligase 1	671	1	0	1	0	0	0	0	0	1	bta-miR-7	-0.14	-0.23	0.52
DGKD	ENST00000264057.2	diacylglycerol kinase, delta 130kDa	200	1	0	0	1	0	0	0	0	0	bta-miR-7	-0.14	-0.14	0.1
RAB11FIP5	ENST00000258098.6	RAB11 family interacting protein 5 (class I)	81	1	0	1	0	3	0	2	1	0	bta-miR-7	-0.14	-0.38	0.64	2009, 2011
XPR1	ENST00000367590.4	xenotropic and polytropic retrovirus receptor 1	544	1	0	0	1	0	0	0	0	5	bta-miR-7	-0.14	-0.33	0.1	2011
SEMA6D	ENST00000355997.3	sema domain, transmembrane domain (TM), and cytoplasmic domain, (semaphorin) 6D	179	1	0	1	0	0	0	0	0	4	bta-miR-7	-0.14	-0.14	0.58	2011
GABBR1	ENST00000376977.3	gamma-aminobutyric acid (GABA) B receptor, 1	213	1	0	1	0	2	0	0	2	0	bta-miR-7	-0.14	-0.14	0.1
PIK3CD	ENST00000536656.1	phosphatidylinositol-4,5-bisphosphate 3-kinase, catalytic subunit delta	5	1	1	0	0	0	0	0	0	0	bta-miR-7	-0.13	-0.13	< 0.1	2011
CTDSPL	ENST00000443503.2	CTD (carboxy-terminal domain, RNA polymerase II, polypeptide A) small phosphatase-like	372	1	1	0	0	0	0	0	0	0	bta-miR-7	-0.13	-0.17	< 0.1	2011
GPR124	ENST00000315215.7	G protein-coupled receptor 124	72	1	0	0	1	0	0	0	0	0	bta-miR-7	-0.13	-0.13	0.1	2009, 2011
HBP1	ENST00000222574.4	HMG-box transcription factor 1	167	1	0	0	1	0	0	0	0	0	bta-miR-7	-0.13	-0.13	0.1
SPATA2	ENST00000289431.5	spermatogenesis associated 2	358	3	2	1	0	1	0	0	1	2	bta-miR-7	-0.13	-0.81	0.97	2009, 2011
PLCB1	ENST00000378641.3	phospholipase C, beta 1 (phosphoinositide-specific)	21	1	0	0	1	1	0	0	1	1	bta-miR-7	-0.13	-0.13	0.19	2011
LSM12	ENST00000585388.1	LSM12 homolog (S. cerevisiae)	20	1	0	0	1	1	0	0	1	2	bta-miR-7	-0.13	-0.17	0.19
NR4A3	ENST00000330847.1	nuclear receptor subfamily 4, group A, member 3	244	1	1	0	0	0	0	0	0	2	bta-miR-7	-0.13	-0.24	0.56	2011
RAD54L2	ENST00000409535.2	RAD54-like 2 (S. cerevisiae)	215	1	1	0	0	1	0	1	0	3	bta-miR-7	-0.13	-0.13	< 0.1
CLIP3	ENST00000360535.4	CAP-GLY domain containing linker protein 3	9	1	0	1	0	0	0	0	0	0	bta-miR-7	-0.13	-0.23	0.37
ADCY9	ENST00000294016.3	adenylate cyclase 9	166	2	2	0	0	0	0	0	0	0	bta-miR-7	-0.13	-0.17	0.85	2009, 2011
DNAJC5	ENST00000360864.4	DnaJ (Hsp40) homolog, subfamily C, member 5	1089	1	0	1	0	0	0	0	0	0	bta-miR-7	-0.13	-0.25	0.36	2011
TNRC6A	ENST00000395799.3	trinucleotide repeat containing 6A	267	1	0	0	1	0	0	0	0	1	bta-miR-7	-0.13	-0.14	0.1	2009, 2011
CAND1	ENST00000545606.1	cullin-associated and neddylation-dissociated 1	1568	1	0	0	1	0	0	0	0	0	bta-miR-7	-0.12	-0.12	0.1
PURB	ENST00000395699.2	purine-rich element binding protein B	497	1	0	1	0	0	0	0	0	2	bta-miR-7	-0.12	-0.25	0.61	2009, 2011
TADA2B	ENST00000310074.7	transcriptional adaptor 2B	38	1	1	0	0	0	0	0	0	0	bta-miR-7	-0.12	-0.12	< 0.1	2009, 2011
C10orf2	ENST00000370228.1	chromosome 10 open reading frame 2	17	1	0	1	0	0	0	0	0	0	bta-miR-7	-0.12	-0.12	ORF
PLEC	ENST00000345136.3	plectin	7	1	0	1	0	0	0	0	0	0	bta-miR-7	-0.12	-0.12	0.3	2011
KPNA6	ENST00000373625.3	karyopherin alpha 6 (importin alpha 7)	272	1	0	0	1	3	0	1	2	4	bta-miR-7	-0.12	-0.15	0.28	2009, 2011
TNK2	ENST00000381916.2	tyrosine kinase, non-receptor, 2	7	1	0	0	1	0	0	0	0	1	bta-miR-7	-0.12	-0.12	0.1	2009, 2011
NAIF1	ENST00000373078.4	nuclear apoptosis inducing factor 1	19	1	1	0	0	0	0	0	0	1	bta-miR-7	-0.12	-0.19	0.59	2009, 2011
ELFN2	ENST00000402918.2	extracellular leucine-rich repeat and fibronectin type III domain containing 2	22	1	1	0	0	1	1	0	0	4	bta-miR-7	-0.12	-0.38	0.84	2009, 2011
PICALM	ENST00000532317.1	phosphatidylinositol binding clathrin assembly protein	1173	1	0	0	1	0	0	0	0	0	bta-miR-7	-0.12	-0.12	0.1
SLC38A2	ENST00000256689.5	solute carrier family 38, member 2	696	1	0	1	0	0	0	0	0	0	bta-miR-7	-0.12	-0.22	0.55	2009, 2011
SMG1	ENST00000446231.2	SMG1 phosphatidylinositol 3-kinase-related kinase	339	1	0	1	0	0	0	0	0	2	bta-miR-7	-0.12	-0.17	0.6	2009, 2011
ULK2	ENST00000395544.4	unc-51 like autophagy activating kinase 2	489	1	0	0	1	0	0	0	0	0	bta-miR-7	-0.12	-0.12	0.1	2011
C1orf21	ENST00000235307.6	chromosome 1 open reading frame 21	935	1	0	1	0	3	0	2	1	3	bta-miR-7	-0.11	-0.45	0.48	2009, 2011
ITPKC	ENST00000263370.2	inositol-trisphosphate 3-kinase C	2682	1	1	0	0	0	0	0	0	0	bta-miR-7	-0.11	-0.11	0.32	2009, 2011
POLH	ENST00000372226.1	polymerase (DNA directed), eta	450	1	0	0	1	0	0	0	0	3	bta-miR-7	-0.11	-0.12	< 0.1
HECTD3	ENST00000372168.3	HECT domain containing E3 ubiquitin protein ligase 3	45	1	0	0	1	0	0	0	0	2	bta-miR-7	-0.11	-0.11	0.1	2011
BCL2L1	ENST00000376062.2	BCL2-like 1	7726	1	0	1	0	0	0	0	0	1	bta-miR-7	-0.11	-0.11	0.26	2009, 2011
USP48	ENST00000400301.1	ubiquitin specific peptidase 48	3036	1	0	0	1	0	0	0	0	1	bta-miR-7	-0.11	-0.11	0.1	2009, 2011
TGFBR2	ENST00000359013.4	transforming growth factor, beta receptor II (70/80kDa)	2168	1	0	1	0	2	0	2	0	3	bta-miR-7	-0.11	-0.35	0.65
ODF2L	ENST00000359242.3	outer dense fiber of sperm tails 2-like	164	1	1	0	0	0	0	0	0	0	bta-miR-7	-0.11	-0.12	< 0.1
ZNF593	ENST00000270812.5	zinc finger protein 593	3221	1	0	0	1	1	0	0	1	0	bta-miR-7	-0.11	-0.16	0.1
TDRP	ENST00000324079.6	testis development related protein	235	1	0	0	1	0	0	0	0	0	bta-miR-7	-0.11	-0.11	0.1	2009
NFATC2IP	ENST00000320805.4	nuclear factor of activated T-cells, cytoplasmic, calcineurin-dependent 2 interacting protein	754	1	0	1	0	0	0	0	0	0	bta-miR-7	-0.11	-0.13	0.28	2011
RAB11FIP4	ENST00000325874.8	RAB11 family interacting protein 4 (class II)	169	1	1	0	0	0	0	0	0	1	bta-miR-7	-0.1	-0.28	0.74	2009, 2011
TCERG1	ENST00000296702.5	transcription elongation regulator 1	152	1	0	0	1	0	0	0	0	0	bta-miR-7	-0.1	-0.1	0.1
C16orf70	ENST00000219139.3	chromosome 16 open reading frame 70	485	1	0	1	0	0	0	0	0	2	bta-miR-7	-0.1	-0.25	0.57	2009, 2011
MBD2	ENST00000256429.3	methyl-CpG binding domain protein 2	823	1	0	0	1	3	0	2	1	1	bta-miR-7	-0.1	-0.36	0.19	2011
SRSF1	ENST00000258962.4	serine/arginine-rich splicing factor 1	1430	1	0	0	1	1	0	0	1	1	bta-miR-7	-0.1	-0.14	0.1	2009, 2011
WWP1	ENST00000517970.1	WW domain containing E3 ubiquitin protein ligase 1	161	1	0	0	1	0	0	0	0	1	bta-miR-7	-0.1	-0.11	0.1	2011
FAM168A	ENST00000064778.4	family with sequence similarity 168, member A	68	1	1	0	0	1	0	1	0	3	bta-miR-7	-0.1	-0.35	0.86
FAM83B	ENST00000306858.7	family with sequence similarity 83, member B	140	1	0	0	1	1	0	0	1	0	bta-miR-7	-0.1	-0.1	0.1
TRIM67	ENST00000444294.3	tripartite motif containing 67	41	1	1	0	0	1	0	0	1	3	bta-miR-7	-0.1	-0.17	0.75	2011
GATAD2B	ENST00000368655.4	GATA zinc finger domain containing 2B	48	1	0	0	1	2	0	2	0	1	bta-miR-7	-0.1	-0.18	0.1	2011
SGK1	ENST00000367858.5	serum/glucocorticoid regulated kinase 1	369	1	0	0	1	0	0	0	0	1	bta-miR-7	-0.1	-0.1	0.1	2009, 2011
RABEP1	ENST00000262477.6	rabaptin, RAB GTPase binding effector protein 1	1163	1	1	0	0	0	0	0	0	1	bta-miR-7	-0.1	-0.24	< 0.1	2011
2008-09-01	ENST00000378706.1	septin 8	199	1	1	0	0	0	0	0	0	1	bta-miR-7	-0.1	-0.1	< 0.1
NR2C1	ENST00000333003.5	nuclear receptor subfamily 2, group C, member 1	55	1	1	0	0	0	0	0	0	0	bta-miR-7	-0.09	-0.31	0.45	2011
CREBRF	ENST00000540014.1	CREB3 regulatory factor	24	1	0	1	0	0	0	0	0	3	bta-miR-7	-0.09	-0.31	0.59	2011
COL4A3BP	ENST00000380494.5	collagen, type IV, alpha 3 (Goodpasture antigen) binding protein	134	1	0	0	1	0	0	0	0	1	bta-miR-7	-0.09	-0.18	0.1
HDAC7	ENST00000380610.4	histone deacetylase 7	56	1	0	1	0	0	0	0	0	0	bta-miR-7	-0.09	-0.1	0.35
XIAP	ENST00000371199.3	X-linked inhibitor of apoptosis	153	1	0	0	1	1	0	0	1	1	bta-miR-7	-0.09	-0.14	0.19	2011
KIAA2018	ENST00000316407.4	KIAA2018	23	1	0	1	0	1	0	0	1	2	bta-miR-7	-0.09	-0.09	0.33	2011
UBXN2B	ENST00000399598.2	UBX domain protein 2B	157	1	0	0	1	1	0	0	1	4	bta-miR-7	-0.09	-0.09	0.1
SLC4A5	ENST00000423644.1	solute carrier family 4 (sodium bicarbonate cotransporter), member 5	6	1	0	0	1	0	0	0	0	1	bta-miR-7	-0.08	-0.08	< 0.1
BASP1	ENST00000322611.3	brain abundant, membrane attached signal protein 1	239	1	0	0	1	0	0	0	0	0	bta-miR-7	-0.08	-0.09	0.1
CRY2	ENST00000443527.2	cryptochrome 2 (photolyase-like)	63	1	0	1	0	0	0	0	0	2	bta-miR-7	-0.08	-0.08	0.64	2009, 2011
SHISA6	ENST00000441885.3	shisa family member 6	5	1	0	1	0	1	0	0	1	1	bta-miR-7	-0.08	-0.08	0.44	2011
NLGN2	ENST00000302926.2	neuroligin 2	20	1	1	0	0	3	0	3	0	0	bta-miR-7	-0.08	-0.15	0.39	2009, 2011
HCN4	ENST00000261917.3	hyperpolarization activated cyclic nucleotide-gated potassium channel 4	19	1	0	0	1	0	0	0	0	2	bta-miR-7	-0.08	-0.18	0.1	2011
OSBPL11	ENST00000296220.5	oxysterol binding protein-like 11	101	1	1	0	0	0	0	0	0	0	bta-miR-7	-0.08	-0.24	0.79	2009, 2011
CCDC80	ENST00000206423.3	coiled-coil domain containing 80	570	1	0	0	1	1	0	0	1	5	bta-miR-7	-0.08	-0.12	0.19
BTN2A2	ENST00000432533.2	butyrophilin, subfamily 2, member A2	125	1	0	1	0	0	0	0	0	2	bta-miR-7	-0.08	-0.08	ORF
SURF4	ENST00000545297.1	surfeit 4	3667	1	0	0	1	0	0	0	0	0	bta-miR-7	-0.08	-0.08	ORF
TNRC6B	ENST00000335727.9	trinucleotide repeat containing 6B	69	1	0	0	1	5	2	0	3	3	bta-miR-7	-0.08	-0.1	0.19	2009, 2011
SPAG9	ENST00000262013.7	sperm associated antigen 9	509	1	0	1	0	0	0	0	0	1	bta-miR-7	-0.08	-0.13	0.52	2011
MPZL3	ENST00000278949.4	myelin protein zero-like 3	59	1	0	0	1	0	0	0	0	0	bta-miR-7	-0.08	-0.08	0.1
CNOT7	ENST00000361272.4	CCR4-NOT transcription complex, subunit 7	415	1	0	0	1	0	0	0	0	0	bta-miR-7	-0.08	-0.08	0.1
KIF13A	ENST00000378814.5	kinesin family member 13A	725	1	1	0	0	1	0	1	0	0	bta-miR-7	-0.08	-0.08	< 0.1
PIK3CB	ENST00000477593.1	phosphatidylinositol-4,5-bisphosphate 3-kinase, catalytic subunit beta	437	1	0	0	1	2	0	1	1	0	bta-miR-7	-0.08	-0.35	0.19
ARID2	ENST00000457135.1	AT rich interactive domain 2 (ARID, RFX-like)	891	1	0	0	1	2	0	0	2	0	bta-miR-7	-0.08	-0.17	0.28	2009, 2011
SOCS2	ENST00000548537.1	suppressor of cytokine signaling 2	89	1	0	0	1	0	0	0	0	0	bta-miR-7	-0.08	-0.11	0.1
TTC16	ENST00000393748.4	tetratricopeptide repeat domain 16	5	1	0	0	1	0	0	0	0	0	bta-miR-7	-0.08	-0.08	ORF
IPO11	ENST00000409534.1	importin 11	202	1	0	1	0	0	0	0	0	1	bta-miR-7	-0.08	-0.38	0.64	2009, 2011
GSE1	ENST00000253458.7	Gse1 coiled-coil protein	133	1	0	0	1	0	0	0	0	3	bta-miR-7	-0.07	-0.08	0.1	2009, 2011
GPSM2	ENST00000406462.2	G-protein signaling modulator 2	227	1	0	1	0	1	0	0	1	1	bta-miR-7	-0.07	-0.27	0.59
OTUD7A	ENST00000307050.4	OTU domain containing 7A	35	1	0	0	1	2	0	2	0	1	bta-miR-7	-0.07	-0.14	0.1
RAB4A	ENST00000366690.4	RAB4A, member RAS oncogene family	850	1	0	1	0	2	0	1	1	0	bta-miR-7	-0.07	-0.54	0.38
RASL11B	ENST00000248706.3	RAS-like, family 11, member B	5	1	0	1	0	0	0	0	0	1	bta-miR-7	-0.07	-0.07	0.32
CALR	ENST00000316448.5	calreticulin	17017	1	0	1	0	0	0	0	0	2	bta-miR-7	-0.07	-0.39	0.49
PITPNA	ENST00000313486.7	phosphatidylinositol transfer protein, alpha	366	1	0	0	1	0	0	0	0	3	bta-miR-7	-0.07	-0.17	0.1	2009, 2011
VDAC3	ENST00000022615.4	voltage-dependent anion channel 3	45	1	0	0	1	0	0	0	0	0	bta-miR-7	-0.07	-0.15	0.1
LPHN2	ENST00000370715.1	latrophilin 2	407	1	0	0	1	0	0	0	0	1	bta-miR-7	-0.07	-0.08	0.1	2009, 2011
ZNF652	ENST00000362063.2	zinc finger protein 652	33	1	0	1	0	2	0	1	1	4	bta-miR-7	-0.07	-0.47	0.59	2011
FAM120A	ENST00000333936.5	family with sequence similarity 120A	57	1	0	0	1	0	0	0	0	0	bta-miR-7	-0.07	-0.09	0.1
STIM2	ENST00000467011.1	stromal interaction molecule 2	380	1	0	0	1	0	0	0	0	1	bta-miR-7	-0.07	-0.07	< 0.1
TBC1D30	ENST00000542120.1	TBC1 domain family, member 30	153	1	0	0	1	1	0	1	0	3	bta-miR-7	-0.07	-0.17	0.1	2011
NFAT5	ENST00000354436.2	nuclear factor of activated T-cells 5, tonicity-responsive	128	1	0	0	1	1	0	1	0	4	bta-miR-7	-0.06	-0.09	0.14
RYBP	ENST00000477973.2	RING1 and YY1 binding protein	342	1	0	0	1	1	1	0	0	1	bta-miR-7	-0.06	-0.25	0.1
TMEM178B	ENST00000565468.1	transmembrane protein 178B	129	1	0	0	1	2	1	0	1	2	bta-miR-7	-0.06	-0.06	0.19	2011
FAM19A1	ENST00000478136.1	family with sequence similarity 19 (chemokine (C-C motif)-like), member A1	5	1	0	0	1	0	0	0	0	0	bta-miR-7	-0.06	-0.06	0.1
RIMKLA	ENST00000431473.3	ribosomal modification protein rimK-like family member A	100	1	0	1	0	1	0	0	1	3	bta-miR-7	-0.06	-0.3	0.68	2009, 2011
IGF1R	ENST00000268035.6	insulin-like growth factor 1 receptor	561	1	1	0	0	0	0	0	0	3	bta-miR-7	-0.06	-0.08	0.34	2009, 2011
FAM53C	ENST00000513056.1	family with sequence similarity 53, member C	592	1	0	0	1	3	0	1	2	2	bta-miR-7	-0.06	-0.24	0.19
NFIB	ENST00000397575.3	nuclear factor I/B	1149	1	0	0	1	2	0	0	2	2	bta-miR-7	-0.06	-0.11	0.1	2009, 2011
SPOPL	ENST00000280098.4	speckle-type POZ protein-like	216	1	0	0	1	0	0	0	0	0	bta-miR-7	-0.06	-0.06	0.1	2009, 2011
UBE2G1	ENST00000396981.2	ubiquitin-conjugating enzyme E2G 1	5620	1	0	0	1	0	0	0	0	0	bta-miR-7	-0.05	-0.07	0.1	2009, 2011
NUCKS1	ENST00000367142.4	nuclear casein kinase and cyclin-dependent kinase substrate 1	1692	1	0	1	0	0	0	0	0	0	bta-miR-7	-0.05	-0.17	0.38
PPP1R2	ENST00000328432.3	protein phosphatase 1, regulatory (inhibitor) subunit 2	8	1	0	0	1	0	0	0	0	0	bta-miR-7	-0.05	-0.05	0.1	2011
TLCD2	ENST00000330676.6	TLC domain containing 2	107	1	0	0	1	1	0	1	0	0	bta-miR-7	-0.05	-0.05	0.1
HDLBP	ENST00000391975.1	high density lipoprotein binding protein	1755	1	0	1	0	1	0	0	1	0	bta-miR-7	-0.05	-0.26	0.68	2009
RBFOX1	ENST00000355637.4	RNA binding protein, fox-1 homolog (C. elegans) 1	5	1	0	0	1	0	0	0	0	2	bta-miR-7	-0.05	-0.05	0.1	2009, 2011
PLXNA1	ENST00000393409.2	plexin A1	189	2	0	1	1	0	0	0	0	0	bta-miR-7	-0.05	-0.1	0.67	2009, 2011
KIAA0430	ENST00000396368.3	KIAA0430	461	1	1	0	0	1	0	1	0	0	bta-miR-7	-0.05	-0.05	< 0.1	2011
CNTD2	ENST00000430325.2	cyclin N-terminal domain containing 2	5	1	0	1	0	0	0	0	0	0	bta-miR-7	-0.05	-0.05	ORF	2009, 2011
ATXN1	ENST00000244769.4	ataxin 1	106	2	1	0	1	0	0	0	0	0	bta-miR-7	-0.05	-0.07	0.82	2009, 2011
ING2	ENST00000302327.3	inhibitor of growth family, member 2	193	1	1	0	0	0	0	0	0	1	bta-miR-7	-0.05	-0.65	< 0.1
PHOX2B	ENST00000226382.2	paired-like homeobox 2b	5	1	0	0	1	0	0	0	0	0	bta-miR-7	-0.05	-0.05	0.1
RBBP4	ENST00000373493.5	retinoblastoma binding protein 4	486	1	0	0	1	0	0	0	0	1	bta-miR-7	-0.05	-0.05	ORF
CPEB2	ENST00000538197.1	cytoplasmic polyadenylation element binding protein 2	367	1	0	0	1	0	0	0	0	0	bta-miR-7	-0.05	-0.05	0.1	2009, 2011
HNRNPUL1	ENST00000352456.3	heterogeneous nuclear ribonucleoprotein U-like 1	11882	1	0	0	1	0	0	0	0	2	bta-miR-7	-0.05	-0.05	0.1	2011
ASXL1	ENST00000375687.4	additional sex combs like 1 (Drosophila)	2518	1	1	0	0	0	0	0	0	1	bta-miR-7	-0.05	-0.22	0.61	2009, 2011
PARVA	ENST00000334956.8	parvin, alpha	1912	1	0	1	0	1	0	1	0	0	bta-miR-7	-0.04	-0.28	0.28	2011
DNAH3	ENST00000415178.1	dynein, axonemal, heavy chain 3	5	1	0	0	1	3	0	0	3	2	bta-miR-7	-0.04	-0.04	ORF
RIPPLY3	ENST00000329553.2	ripply transcriptional repressor 3	16	1	0	1	0	0	0	0	0	1	bta-miR-7	-0.04	-0.35	0.21	2011
CDC73	ENST00000367435.3	cell division cycle 73	579	1	0	0	1	0	0	0	0	2	bta-miR-7	-0.04	-0.17	0.1
EGR3	ENST00000317216.2	early growth response 3	21	1	1	0	0	1	0	0	1	2	bta-miR-7	-0.04	-0.04	< 0.1	2009, 2011
AMD1	ENST00000368885.3	adenosylmethionine decarboxylase 1	725	1	0	0	1	0	0	0	0	0	bta-miR-7	-0.04	-0.09	0.1
ZNF704	ENST00000327835.3	zinc finger protein 704	124	1	1	0	0	3	0	1	2	2	bta-miR-7	-0.04	-0.07	0.1
EIF2B2	ENST00000266126.5	eukaryotic translation initiation factor 2B, subunit 2 beta, 39kDa	1210	1	0	0	1	2	0	2	0	2	bta-miR-7	-0.04	-0.33	0.1
STRN3	ENST00000355683.5	striatin, calmodulin binding protein 3	697	1	1	0	0	0	0	0	0	0	bta-miR-7	-0.04	-0.43	0.86	2009, 2011
TMEM164	ENST00000372073.1	transmembrane protein 164	711	1	0	0	1	1	0	0	1	4	bta-miR-7	-0.04	-0.05	0.1	2011
MAPK10	ENST00000395169.3	mitogen-activated protein kinase 10	5	1	0	0	1	0	0	0	0	1	bta-miR-7	-0.04	-0.04	0.1
ITGB8	ENST00000222573.4	integrin, beta 8	17	1	1	0	0	0	0	0	0	1	bta-miR-7	-0.04	-0.05	< 0.1	2011
RAPGEF4	ENST00000409036.1	Rap guanine nucleotide exchange factor (GEF) 4	60	1	1	0	0	1	0	0	1	1	bta-miR-7	-0.04	-0.19	0.1
FOXN3	ENST00000345097.4	forkhead box N3	42	2	1	0	1	0	0	0	0	3	bta-miR-7	-0.04	-0.36	0.85	2009, 2011
ZBTB3	ENST00000394807.3	zinc finger and BTB domain containing 3	96	1	0	0	1	0	0	0	0	0	bta-miR-7	-0.04	-0.04	0.1
MAPK1IP1L	ENST00000395468.4	mitogen-activated protein kinase 1 interacting protein 1-like	4002	1	0	1	0	0	0	0	0	0	bta-miR-7	-0.04	-0.2	0.3	2009, 2011
TCEB1	ENST00000518127.1	transcription elongation factor B (SIII), polypeptide 1 (15kDa, elongin C)	637	1	0	1	0	0	0	0	0	0	bta-miR-7	-0.04	-0.34	0.6	2011
SHANK3	ENST00000414786.2	SH3 and multiple ankyrin repeat domains 3	5	1	1	0	0	0	0	0	0	0	bta-miR-7	-0.04	-0.04	0.67
GSPT1	ENST00000434724.2	G1 to S phase transition 1	1119	1	0	1	0	0	0	0	0	3	bta-miR-7	-0.04	-0.27	0.52	2011
PIAS1	ENST00000249636.6	protein inhibitor of activated STAT, 1	368	1	0	1	0	0	0	0	0	0	bta-miR-7	-0.04	-0.24	0.2
PABPN1	ENST00000397276.2	poly(A) binding protein, nuclear 1	110	1	0	0	1	0	0	0	0	2	bta-miR-7	-0.04	-0.04	0.1
POGK	ENST00000367875.1	pogo transposable element with KRAB domain	377	1	0	0	1	0	0	0	0	2	bta-miR-7	-0.04	-0.04	0.1	2009, 2011
BTN2A1	ENST00000429381.1	butyrophilin, subfamily 2, member A1	839	1	0	1	0	0	0	0	0	2	bta-miR-7	-0.04	-0.04	ORF
EHD1	ENST00000320631.3	EH-domain containing 1	335	1	1	0	0	0	0	0	0	1	bta-miR-7	-0.03	-0.28	0.74	2009, 2011
SEC23IP	ENST00000369075.3	SEC23 interacting protein	765	1	0	1	0	1	0	0	1	0	bta-miR-7	-0.03	-0.46	0.57	2011
GPBP1	ENST00000424459.3	GC-rich promoter binding protein 1	732	1	0	0	1	1	0	0	1	2	bta-miR-7	-0.03	-0.16	0.19
AKT3	ENST00000366539.1	v-akt murine thymoma viral oncogene homolog 3	168	1	0	1	0	0	0	0	0	2	bta-miR-7	-0.03	-0.22	0.29
GRAMD1B	ENST00000529750.1	GRAM domain containing 1B	35	1	0	0	1	2	0	1	1	7	bta-miR-7	-0.03	-0.08	0.1
MRGBP	ENST00000370487.3	MRG/MORF4L binding protein	886	1	0	1	0	0	0	0	0	0	bta-miR-7	-0.03	-0.04	0.21
ANKRD28	ENST00000399451.2	ankyrin repeat domain 28	798	1	0	1	0	2	1	1	0	0	bta-miR-7	-0.03	-0.12	0.16	2011
C20orf144	ENST00000375222.3	chromosome 20 open reading frame 144	10	1	0	0	1	0	0	0	0	1	bta-miR-7	-0.03	-0.07	0.1
LIPT2	ENST00000310109.4	lipoyl(octanoyl) transferase 2 (putative)	198	1	0	1	0	0	0	0	0	1	bta-miR-7	-0.03	-0.32	0.33
PPARGC1B	ENST00000309241.5	peroxisome proliferator-activated receptor gamma, coactivator 1 beta	12	1	0	0	1	2	0	1	1	1	bta-miR-7	-0.03	-0.04	0.19	2011
KIAA1045	ENST00000242315.3	KIAA1045	42	1	0	1	0	1	0	0	1	5	bta-miR-7	-0.03	-0.15	0.41
ZBTB7C	ENST00000535628.2	zinc finger and BTB domain containing 7C	23	1	0	0	1	0	0	0	0	3	bta-miR-7	-0.03	-0.04	0.1
KLHL14	ENST00000359358.4	kelch-like family member 14	66	1	0	0	1	2	0	0	2	1	bta-miR-7	-0.03	-0.04	0.1
DST	ENST00000312431.6	dystonin	439	1	1	0	0	0	0	0	0	1	bta-miR-7	-0.03	-0.03	ORF
NR6A1	ENST00000487099.2	nuclear receptor subfamily 6, group A, member 1	1082	1	1	0	0	0	0	0	0	2	bta-miR-7	-0.03	-0.03	< 0.1
PKIA	ENST00000396418.2	protein kinase (cAMP-dependent, catalytic) inhibitor alpha	542	1	0	1	0	3	0	0	3	3	bta-miR-7	-0.03	-0.56	0.67
MAP1B	ENST00000296755.7	microtubule-associated protein 1B	259	1	0	0	1	1	0	1	0	0	bta-miR-7	-0.03	-0.03	0.1
RRAS2	ENST00000537760.1	related RAS viral (r-ras) oncogene homolog 2	57	1	0	1	0	0	0	0	0	0	bta-miR-7	-0.03	-0.37	0.55	2009, 2011
DPP8	ENST00000341861.5	dipeptidyl-peptidase 8	1293	1	0	1	0	0	0	0	0	1	bta-miR-7	-0.03	-0.05	0.16
SZT2	ENST00000562955.1	seizure threshold 2 homolog (mouse)	123	2	0	1	1	1	0	0	1	0	bta-miR-7	-0.03	-0.04	0.1
PAPPA	ENST00000328252.3	pregnancy-associated plasma protein A, pappalysin 1	350	1	0	0	1	1	0	1	0	0	bta-miR-7	-0.03	-0.03	0.1	2009, 2011
LTN1	ENST00000361371.5	listerin E3 ubiquitin protein ligase 1	56	1	1	0	0	0	0	0	0	0	bta-miR-7	-0.03	-0.07	< 0.1	2009, 2011
MARC1	ENST00000366910.5	mitochondrial amidoxime reducing component 1	1613	1	0	1	0	2	0	0	2	3	bta-miR-7	-0.03	-0.34	0.51
RNF150	ENST00000515673.2	ring finger protein 150	518	1	0	0	1	1	0	0	1	3	bta-miR-7	-0.03	-0.03	0.1
PRKAA2	ENST00000371244.4	protein kinase, AMP-activated, alpha 2 catalytic subunit	561	1	1	0	0	1	0	0	1	1	bta-miR-7	-0.03	-0.06	< 0.1	2011
KLHL28	ENST00000396128.4	kelch-like family member 28	9	1	0	0	1	0	0	0	0	1	bta-miR-7	-0.03	-0.05	0.1	2011
ZNF212	ENST00000335870.2	zinc finger protein 212	7	1	0	1	0	0	0	0	0	2	bta-miR-7	-0.03	-0.03	0.15	2009, 2011
COL1A2	ENST00000297268.6	collagen, type I, alpha 2	877	1	0	0	1	0	0	0	0	0	bta-miR-7	-0.02	-0.03	0.1	2011
ZHX3	ENST00000309060.3	zinc fingers and homeoboxes 3	131	1	0	1	0	1	0	1	0	1	bta-miR-7	-0.02	-0.17	0.4	2009, 2011
HNRNPUL2	ENST00000301785.5	heterogeneous nuclear ribonucleoprotein U-like 2	2321	1	1	0	0	0	0	0	0	1	bta-miR-7	-0.02	-0.08	< 0.1	2011
FAM104A	ENST00000581110.1	family with sequence similarity 104, member A	2724	1	0	1	0	0	0	0	0	1	bta-miR-7	-0.02	-0.1	< 0.1
FXR1	ENST00000357559.4	fragile X mental retardation, autosomal homolog 1	434	1	0	0	1	3	0	1	2	0	bta-miR-7	-0.02	-0.31	0.19	2009, 2011
SLC16A10	ENST00000368850.3	solute carrier family 16 (aromatic amino acid transporter), member 10	233	1	0	0	1	1	0	0	1	1	bta-miR-7	-0.02	-0.13	0.1
ZFP82	ENST00000392161.3	ZFP82 zinc finger protein	42	1	1	0	0	0	0	0	0	1	bta-miR-7	-0.02	-0.07	< 0.1	2011
RNF24	ENST00000336095.6	ring finger protein 24	448	1	1	0	0	2	0	0	2	4	bta-miR-7	-0.02	-0.33	0.71
SLC25A16	ENST00000609923.1	solute carrier family 25 (mitochondrial carrier; Graves disease autoantigen), member 16	206	1	0	0	1	0	0	0	0	0	bta-miR-7	-0.02	-0.12	0.1	2011
ITGA9	ENST00000264741.5	integrin, alpha 9	9	1	0	0	1	0	0	0	0	1	bta-miR-7	-0.02	-0.02	0.1	2009, 2011
KDM6B	ENST00000254846.5	lysine (K)-specific demethylase 6B	8	1	0	1	0	0	0	0	0	0	bta-miR-7	-0.02	-0.02	0.45	2009, 2011
ELAVL3	ENST00000359227.3	ELAV like neuron-specific RNA binding protein 3	5	1	0	1	0	0	0	0	0	1	bta-miR-7	-0.02	-0.02	0.36	2009, 2011
ZMIZ1	ENST00000334512.5	zinc finger, MIZ-type containing 1	568	1	0	0	1	1	0	0	1	0	bta-miR-7	-0.02	-0.02	0.19	2009, 2011
KMT2A	ENST00000534358.1	lysine (K)-specific methyltransferase 2A	1092	1	0	0	1	0	0	0	0	2	bta-miR-7	-0.02	-0.02	0.1	2011
MAPKAP1	ENST00000373511.2	mitogen-activated protein kinase associated protein 1	1359	1	1	0	0	0	0	0	0	1	bta-miR-7	-0.02	-0.41	0.26	2009, 2011
JHDM1D	ENST00000397560.2	jumonji C domain containing histone demethylase 1 homolog D (S. cerevisiae)	470	1	0	0	1	1	0	0	1	1	bta-miR-7	-0.02	-0.02	0.19	2009, 2011
ZMAT2	ENST00000274712.3	zinc finger, matrin-type 2	1926	1	0	1	0	1	0	0	1	2	bta-miR-7	-0.02	-0.43	0.63	2009, 2011
SOCS7	ENST00000577233.1	suppressor of cytokine signaling 7	15	1	0	1	0	0	0	0	0	3	bta-miR-7	-0.02	-0.18	0.62	2011
C7orf55-LUC7L2	ENST00000354926.4	C7orf55-LUC7L2 readthrough	419	1	0	1	0	0	0	0	0	1	bta-miR-7	-0.02	-0.4	0.65
LUC7L2	ENST00000541515.3	LUC7-like 2 (S. cerevisiae)	419	1	0	1	0	0	0	0	0	1	bta-miR-7	-0.02	-0.39	0.65
VTI1A	ENST00000393077.2	vesicle transport through interaction with t-SNAREs 1A	376	1	1	0	0	0	0	0	0	2	bta-miR-7	-0.02	-0.27	0.75
ARF4	ENST00000303436.6	ADP-ribosylation factor 4	390	1	0	1	0	0	0	0	0	0	bta-miR-7	-0.02	-0.41	0.47
VCL	ENST00000372755.3	vinculin	189	1	0	0	1	1	0	0	1	4	bta-miR-7	-0.02	-0.04	0.19	2011
SMG6	ENST00000544865.1	SMG6 nonsense mediated mRNA decay factor	832	1	0	0	1	0	0	0	0	1	bta-miR-7	-0.01	-0.01	0.1	2009, 2011
POU6F1	ENST00000389243.4	POU class 6 homeobox 1	135	1	0	1	0	0	0	0	0	0	bta-miR-7	-0.01	-0.26	0.44	2011
TRIP11	ENST00000267622.4	thyroid hormone receptor interactor 11	13	1	0	0	1	0	0	0	0	1	bta-miR-7	-0.01	-0.04	0.1
SRI	ENST00000265729.2	sorcin	278	1	1	0	0	0	0	0	0	1	bta-miR-7	-0.01	-0.12	< 0.1
PAK2	ENST00000327134.3	p21 protein (Cdc42/Rac)-activated kinase 2	145	1	0	1	0	0	0	0	0	2	bta-miR-7	-0.01	-0.28	0.18
SPHAR	ENST00000366688.3	S-phase response (cyclin related)	202	1	0	1	0	0	0	0	0	0	bta-miR-7	-0.01	-0.44	0.46
ORAI1	ENST00000330079.7	ORAI calcium release-activated calcium modulator 1	652	1	0	0	1	0	0	0	0	0	bta-miR-7	-0.01	-0.11	0.1
MED13L	ENST00000281928.3	mediator complex subunit 13-like	73	1	0	0	1	0	0	0	0	0	bta-miR-7	-0.01	-0.01	0.1	2011
HAP1	ENST00000393939.2	huntingtin-associated protein 1	5	1	0	0	1	0	0	0	0	1	bta-miR-7	-0.01	-0.01	0.1	2011
HECW2	ENST00000260983.3	HECT, C2 and WW domain containing E3 ubiquitin protein ligase 2	28	1	0	0	1	0	0	0	0	0	bta-miR-7	-0.01	-0.01	0.1
NDST1	ENST00000261797.6	N-deacetylase/N-sulfotransferase (heparan glucosaminyl) 1	13660	1	0	0	1	0	0	0	0	2	bta-miR-7	-0.01	-0.01	0.1	2011
CDH20	ENST00000262717.4	cadherin 20, type 2	5	1	0	0	1	0	0	0	0	0	bta-miR-7	-0.01	-0.01	0.1
PER2	ENST00000254658.3	period circadian clock 2	106	1	0	0	1	0	0	0	0	2	bta-miR-7	-0.01	-0.01	ORF
SCRN2	ENST00000407215.3	secernin 2	197	1	0	0	1	0	0	0	0	0	bta-miR-7	-0.01	-0.01	ORF
RNF19B	ENST00000356990.5	ring finger protein 19B	45	1	0	1	0	0	0	0	0	1	bta-miR-7	-0.01	-0.19	0.59
DNMT3A	ENST00000380746.4	DNA (cytosine-5-)-methyltransferase 3 alpha	221	1	0	1	0	0	0	0	0	4	bta-miR-7	-0.01	-0.04	0.5
ALG9	ENST00000531154.1	ALG9, alpha-1,2-mannosyltransferase	586	1	0	1	0	0	0	0	0	0	bta-miR-7	-0.01	-0.3	0.37
RSBN1L	ENST00000334955.8	round spermatid basic protein 1-like	640	1	1	0	0	0	0	0	0	1	bta-miR-7	-0.01	-0.39	0.79
EIF4E	ENST00000450253.2	eukaryotic translation initiation factor 4E	876	1	1	0	0	1	0	0	1	0	bta-miR-7	-0.01	-0.56	0.88	2011
SPTY2D1	ENST00000336349.5	SPT2, Suppressor of Ty, domain containing 1 (S. cerevisiae)	241	1	1	0	0	1	0	0	1	0	bta-miR-7	-0.01	-0.27	0.54	2009, 2011
RAB5B	ENST00000553116.1	RAB5B, member RAS oncogene family	14	1	0	0	1	2	0	0	2	1	bta-miR-7	-0.01	-0.06	0.28
SSBP2	ENST00000320672.4	single-stranded DNA binding protein 2	1996	1	0	1	0	2	0	1	1	3	bta-miR-7	-0.01	-0.56	0.64
IMP4	ENST00000409935.1	IMP4, U3 small nucleolar ribonucleoprotein, homolog (yeast)	955	1	0	1	0	0	0	0	0	0	bta-miR-7	-0.01	-0.31	ORF
GGA2	ENST00000309859.4	golgi-associated, gamma adaptin ear containing, ARF binding protein 2	645	1	0	0	1	0	0	0	0	0	bta-miR-7	-0.01	-0.01	0.1	2011
MEMO1	ENST00000295065.5	mediator of cell motility 1	89	1	0	0	1	0	0	0	0	0	bta-miR-7	-0.01	-0.01	0.1
HMGB3	ENST00000325307.7	high mobility group box 3	295	1	0	1	0	0	0	0	0	0	bta-miR-7	-0.01	-0.45	0.55
KMT2D	ENST00000301067.7	lysine (K)-specific methyltransferase 2D	78	1	0	0	1	0	0	0	0	3	bta-miR-7	-0.01	-0.01	0.1	2009, 2011
INSIG2	ENST00000245787.4	insulin induced gene 2	562	1	0	0	1	1	1	0	0	1	bta-miR-7	-0.01	-0.29	0.1
TCF21	ENST00000367882.4	transcription factor 21	552	1	0	0	1	0	0	0	0	0	bta-miR-7	0	-0.04	0.1
PAN2	ENST00000425394.2	PAN2 poly(A) specific ribonuclease subunit homolog (S. cerevisiae)	310	1	1	0	0	0	0	0	0	0	bta-miR-7	0	-0.32	0.86	2009, 2011
CENPO	ENST00000380834.2	centromere protein O	298	1	0	0	1	0	0	0	0	1	bta-miR-7	0	-0.01	< 0.1
DNAL1	ENST00000553645.2	dynein, axonemal, light chain 1	81	1	0	0	1	1	0	0	1	1	bta-miR-7	0	-0.05	0.19	2011
GLG1	ENST00000422840.2	golgi glycoprotein 1	2175	1	0	1	0	0	0	0	0	0	bta-miR-7	0	-0.04	0.28	2011
UBE2K	ENST00000261427.5	ubiquitin-conjugating enzyme E2K	762	1	0	0	1	0	0	0	0	0	bta-miR-7	0	-0.06	0.1	2011
TMEM65	ENST00000297632.6	transmembrane protein 65	769	1	0	0	1	0	0	0	0	0	bta-miR-7	0	-0.01	0.1
MED12L	ENST00000474524.1	mediator complex subunit 12-like	30	1	0	0	1	0	0	0	0	2	bta-miR-7	0	-0.02	0.1	2011
GRK5	ENST00000392870.2	G protein-coupled receptor kinase 5	337	1	0	1	0	0	0	0	0	3	bta-miR-7	0	-0.18	0.45
CADM1	ENST00000452722.3	cell adhesion molecule 1	676	1	1	0	0	0	0	0	0	4	bta-miR-7	0	-0.21	0.71
USP9X	ENST00000324545.8	ubiquitin specific peptidase 9, X-linked	2433	1	0	1	0	0	0	0	0	0	bta-miR-7	0	-0.28	0.37
CRLS1	ENST00000378863.4	cardiolipin synthase 1	4205	1	1	0	0	0	0	0	0	0	bta-miR-7	0	-0.47	0.83	2011
CMC1	ENST00000466830.1	COX assembly mitochondrial protein 1 homolog (S. cerevisiae)	1203	2	1	0	1	2	0	0	2	0	bta-miR-7	0	-0.25	< 0.1
NOL7	ENST00000451315.2	nucleolar protein 7, 27kDa	1168	1	0	0	1	0	0	0	0	0	bta-miR-7	0	-0.22	0.1
AGPS	ENST00000264167.4	alkylglycerone phosphate synthase	1610	1	0	1	0	1	0	0	1	1	bta-miR-7	0	-0.24	0.6	2011
EVI2B	ENST00000330927.4	ecotropic viral integration site 2B	5	1	1	0	0	0	0	0	0	3	bta-miR-7	0	-0.4	< 0.1
GAL3ST3	ENST00000312006.4	galactose-3-O-sulfotransferase 3	5	1	1	0	0	0	0	0	0	1	bta-miR-7	0	-0.33	0.86	2009, 2011
ZBTB20	ENST00000462705.1	zinc finger and BTB domain containing 20	5	1	0	0	1	1	0	0	1	12	bta-miR-7	0	-0.32	0.19
CSMD1	ENST00000400186.3	CUB and Sushi multiple domains 1	5	1	0	1	0	0	0	0	0	1	bta-miR-7	0	-0.14	0.56	2009, 2011
ATG7	ENST00000354449.3	autophagy related 7	1467	1	0	0	1	0	0	0	0	1	bta-miR-7	0	-0.02	0.1	2011
PTPMT1	ENST00000426530.2	protein tyrosine phosphatase, mitochondrial 1	6893	1	0	0	1	0	0	0	0	0	bta-miR-7	0	-0.01	ORF
LRRC40	ENST00000370952.3	leucine rich repeat containing 40	88	1	0	0	1	1	0	1	0	5	bta-miR-7	0	-0.15	0.1

## Sheet: bta-miR-19b
Ortholog of target gene	Representative transcript	Gene name	3P-seq tags + 5	Conserved sites total	Conserved 8mer sites	Conserved 7mer-m8 sites	Conserved 7mer-A1 sites	Poorly conserved sites total	Poorly conserved 8mer sites	Poorly conserved 7mer-m8 sites	Poorly conserved 7mer-A1 sites	6mer sites	Representative miRNA	Cumulative weighted context++ score	Total context++ score	Aggregate PCT	Previous TargetScan publication(s)
KBTBD8	ENST00000295568.4	kelch repeat and BTB (POZ) domain containing 8	22	1	0	0	1	3	0	2	1	0	bta-miR-19a	-1.17	-1.17	0.83	2009, 2011
ZMYND11	ENST00000381591.1	zinc finger, MYND-type containing 11	43	4	2	1	1	0	0	0	0	0	bta-miR-19a	-1.01	-1.16	> 0.99	2009, 2011
EXOC6B	ENST00000272427.6	exocyst complex component 6B	106	2	1	0	1	1	0	0	1	1	bta-miR-19a	-0.95	-0.95	0.94
C11orf96	ENST00000528572.1	chromosome 11 open reading frame 96	480	1	1	0	0	0	0	0	0	0	bta-miR-19a	-0.93	-0.93	0.86	2011
FOXD4L2	ENST00000377590.1	forkhead box D4-like 2	5	1	1	0	0	1	1	0	0	0	bta-miR-19a	-0.89	-0.89	0.32
UBL3	ENST00000380680.4	ubiquitin-like 3	431	2	1	1	0	1	0	0	1	0	bta-miR-19b	-0.88	-0.88	0.96	2009, 2011
ENPP5	ENST00000371383.2	ectonucleotide pyrophosphatase/phosphodiesterase 5 (putative)	15	2	1	1	0	0	0	0	0	1	bta-miR-19a	-0.83	-0.91	0.94	2009, 2011
FGF6	ENST00000228837.2	fibroblast growth factor 6	5	1	1	0	0	0	0	0	0	0	bta-miR-19a	-0.8	-0.8	0.61	2009, 2011
CNOT6	ENST00000393356.1	CCR4-NOT transcription complex, subunit 6	300	3	1	2	0	1	0	0	1	0	bta-miR-19a	-0.8	-0.8	0.92	2009, 2011
CHIC1	ENST00000373504.6	cysteine-rich hydrophobic domain 1	16	2	1	1	0	1	0	0	1	1	bta-miR-19a	-0.78	-0.82	0.98	2009, 2011
PMEPA1	ENST00000341744.3	prostate transmembrane protein, androgen induced 1	736	2	1	1	0	0	0	0	0	0	bta-miR-19a	-0.78	-0.78	0.98	2009, 2011
SGK1	ENST00000367858.5	serum/glucocorticoid regulated kinase 1	369	1	1	0	0	2	0	0	2	0	bta-miR-19a	-0.78	-0.78	0.85	2009, 2011
SLC26A7	ENST00000276609.3	solute carrier family 26 (anion exchanger), member 7	5	1	1	0	0	4	1	1	2	0	bta-miR-19b	-0.77	-0.77	< 0.1	2009, 2011
MDM4	ENST00000391947.2	Mdm4 p53 binding protein homolog (mouse)	443	2	0	2	0	2	0	2	0	1	bta-miR-19a	-0.76	-0.84	0.95	2009, 2011
LONRF1	ENST00000398246.3	LON peptidase N-terminal domain and ring finger 1	36	2	2	0	0	1	0	0	1	1	bta-miR-19a	-0.76	-0.76	0.98	2009, 2011
ADRB1	ENST00000369295.2	adrenoceptor beta 1	12	1	1	0	0	2	1	0	1	0	bta-miR-19a	-0.75	-0.75	0.83	2009, 2011
RAP2C	ENST00000342983.2	RAP2C, member of RAS oncogene family	604	2	1	1	0	0	0	0	0	1	bta-miR-19a	-0.73	-0.74	0.89	2009, 2011
PIK3CB	ENST00000477593.1	phosphatidylinositol-4,5-bisphosphate 3-kinase, catalytic subunit beta	437	2	0	2	0	0	0	0	0	1	bta-miR-19a	-0.72	-0.72	0.95
MPPED2	ENST00000358117.5	metallophosphoesterase domain containing 2	42	2	1	1	0	0	0	0	0	0	bta-miR-19a	-0.72	-0.72	0.96	2009, 2011
PTEN	ENST00000371953.3	phosphatase and tensin homolog	118	3	1	2	0	1	0	0	1	0	bta-miR-19b	-0.72	-0.86	> 0.99	2011
HBP1	ENST00000222574.4	HMG-box transcription factor 1	167	2	1	1	0	0	0	0	0	1	bta-miR-19a	-0.71	-0.71	0.92	2009, 2011
PFN2	ENST00000239940.7	profilin 2	2184	1	1	0	0	1	1	0	0	1	bta-miR-19a	-0.71	-0.73	< 0.1	2011
DNAJA2	ENST00000317089.5	DnaJ (Hsp40) homolog, subfamily A, member 2	1487	2	1	0	1	0	0	0	0	0	bta-miR-19b	-0.7	-0.72	0.94	2009, 2011
KCNA4	ENST00000328224.6	potassium voltage-gated channel, shaker-related subfamily, member 4	5	2	1	1	0	0	0	0	0	0	bta-miR-19a	-0.69	-0.69	0.97	2009, 2011
TMEM70	ENST00000517439.1	transmembrane protein 70	6179	1	1	0	0	0	0	0	0	0	bta-miR-19a	-0.68	-0.68	ORF
FOXD4	ENST00000382500.2	forkhead box D4	5	1	1	0	0	1	1	0	0	0	bta-miR-19a	-0.67	-0.67	< 0.1
CHST1	ENST00000308064.2	carbohydrate (keratan sulfate Gal-6) sulfotransferase 1	5	2	0	2	0	0	0	0	0	0	bta-miR-19a	-0.67	-0.67	0.97	2009, 2011
TGIF1	ENST00000330513.5	TGFB-induced factor homeobox 1	354	1	1	0	0	0	0	0	0	0	bta-miR-19a	-0.67	-0.67	0.8	2009, 2011
CAST	ENST00000395812.2	calpastatin	4674	2	1	1	0	1	1	0	0	0	bta-miR-19a	-0.67	-0.95	0.92	2009, 2011
IGFBP3	ENST00000381086.5	insulin-like growth factor binding protein 3	1857	1	1	0	0	0	0	0	0	0	bta-miR-19a	-0.66	-0.67	0.86	2009, 2011
TIA1	ENST00000433529.2	TIA1 cytotoxic granule-associated RNA binding protein	1370	2	1	0	1	1	0	0	1	0	bta-miR-19a	-0.66	-0.82	0.84	2009, 2011
EMC7	ENST00000256545.4	ER membrane protein complex subunit 7	672	2	2	0	0	1	1	0	0	0	bta-miR-19b	-0.66	-1.1	0.87	2009, 2011
SLC17A6	ENST00000263160.3	solute carrier family 17 (vesicular glutamate transporter), member 6	5	1	0	0	1	1	1	0	0	0	bta-miR-19a	-0.66	-0.66	0.58
DTNA	ENST00000283365.9	dystrobrevin, alpha	144	2	2	0	0	1	0	0	1	1	bta-miR-19a	-0.65	-0.66	0.82	2009, 2011
RNF11	ENST00000242719.3	ring finger protein 11	5881	2	2	0	0	0	0	0	0	0	bta-miR-19a	-0.64	-1.01	0.98	2011
MARCH2	ENST00000602117.1	membrane-associated ring finger (C3HC4) 2, E3 ubiquitin protein ligase	909	1	1	0	0	0	0	0	0	2	bta-miR-19a	-0.64	-0.64	0.27	2009, 2011
CLOCK	ENST00000309964.4	clock circadian regulator	86	3	2	1	0	2	0	0	2	0	bta-miR-19a	-0.64	-0.64	> 0.99	2009, 2011
NFIB	ENST00000397575.3	nuclear factor I/B	1149	2	0	2	0	1	0	0	1	1	bta-miR-19a	-0.63	-0.68	0.99	2009, 2011
SIN3B	ENST00000379803.1	SIN3 transcription regulator family member B	1084	1	1	0	0	0	0	0	0	0	bta-miR-19a	-0.62	-0.62	0.87	2009, 2011
BAMBI	ENST00000375533.3	BMP and activin membrane-bound inhibitor	515	1	1	0	0	0	0	0	0	0	bta-miR-19a	-0.61	-0.61	0.87	2009, 2011
ATXN7L1	ENST00000419735.3	ataxin 7-like 1	67	3	1	1	1	0	0	0	0	1	bta-miR-19a	-0.61	-0.64	0.99	2009, 2011
EFNB2	ENST00000245323.4	ephrin-B2	25	3	0	2	1	1	0	0	1	0	bta-miR-19a	-0.61	-0.61	0.97	2009, 2011
QKI	ENST00000392127.2	QKI, KH domain containing, RNA binding	323	2	1	1	0	2	0	1	1	1	bta-miR-19a	-0.61	-0.62	0.96	2009, 2011
FICD	ENST00000552695.1	FIC domain containing	54	2	0	2	0	1	0	1	0	0	bta-miR-19a	-0.6	-0.6	0.78
FOXD4L1	ENST00000306507.5	forkhead box D4-like 1	5	1	1	0	0	1	1	0	0	0	bta-miR-19a	-0.6	-0.6	< 0.1	2011
CCNL1	ENST00000295926.3	cyclin L1	161	1	1	0	0	1	1	0	0	0	bta-miR-19a	-0.6	-0.86	0.87	2011
ITSN1	ENST00000379960.5	intersectin 1 (SH3 domain protein)	194	2	2	0	0	0	0	0	0	0	bta-miR-19a	-0.59	-0.62	0.83	2009, 2011
TRAK2	ENST00000332624.3	trafficking protein, kinesin binding 2	353	1	1	0	0	1	0	1	0	0	bta-miR-19b	-0.59	-0.72	0.86	2009, 2011
SOX4	ENST00000244745.1	SRY (sex determining region Y)-box 4	2736	2	0	2	0	0	0	0	0	1	bta-miR-19b	-0.59	-0.66	0.96	2009, 2011
KCNJ2	ENST00000243457.3	potassium inwardly-rectifying channel, subfamily J, member 2	5	2	2	0	0	1	0	1	0	0	bta-miR-19b	-0.59	-0.59	0.8	2011
ZBTB18	ENST00000358704.4	zinc finger and BTB domain containing 18	935	2	1	1	0	0	0	0	0	1	bta-miR-19a	-0.58	-0.59	0.96	2009, 2011
STAMBPL1	ENST00000371926.3	STAM binding protein-like 1	675	1	1	0	0	0	0	0	0	0	bta-miR-19a	-0.58	-0.58	< 0.1
FBXO8	ENST00000393674.2	F-box protein 8	50	1	1	0	0	0	0	0	0	0	bta-miR-19a	-0.58	-0.58	0.82	2009, 2011
ID2	ENST00000234091.4	inhibitor of DNA binding 2, dominant negative helix-loop-helix protein	20	1	1	0	0	0	0	0	0	0	bta-miR-19a	-0.57	-0.57	0.83	2009, 2011
MAPRE2	ENST00000436190.2	microtubule-associated protein, RP/EB family, member 2	361	1	1	0	0	0	0	0	0	0	bta-miR-19a	-0.57	-0.57	0.83	2009, 2011
RNF167	ENST00000262482.6	ring finger protein 167	1009	1	1	0	0	0	0	0	0	0	bta-miR-19a	-0.57	-0.57	0.83	2009, 2011
GRSF1	ENST00000254799.6	G-rich RNA sequence binding factor 1	4414	1	1	0	0	0	0	0	0	0	bta-miR-19a	-0.56	-0.56	0.87	2009, 2011
SYT1	ENST00000457153.2	synaptotagmin I	13	2	2	0	0	0	0	0	0	1	bta-miR-19a	-0.56	-0.56	0.95	2009, 2011
CCM2	ENST00000541586.1	cerebral cavernous malformation 2	1046	1	1	0	0	0	0	0	0	0	bta-miR-19a	-0.56	-0.56	0.87	2011
TMBIM6	ENST00000423828.1	transmembrane BAX inhibitor motif containing 6	4043	1	1	0	0	0	0	0	0	0	bta-miR-19a	-0.56	-0.56	0.8	2009, 2011
RAI2	ENST00000415486.3	retinoic acid induced 2	46	1	0	0	1	1	0	1	0	0	bta-miR-19a	-0.56	-0.56	0.59
OTUD1	ENST00000376495.3	OTU domain containing 1	710	1	1	0	0	0	0	0	0	1	bta-miR-19a	-0.56	-0.56	0.82	2011
NEUROD1	ENST00000295108.3	neuronal differentiation 1	5	1	0	1	0	1	0	0	1	0	bta-miR-19a	-0.55	-0.55	0.87	2009, 2011
FAM83D	ENST00000217429.4	family with sequence similarity 83, member D	600	1	1	0	0	0	0	0	0	0	bta-miR-19a	-0.55	-0.55	0.6	2009, 2011
S100PBP	ENST00000373475.5	S100P binding protein	428	1	1	0	0	0	0	0	0	1	bta-miR-19a	-0.55	-0.58	0.45	2009, 2011
ARMC8	ENST00000469044.1	armadillo repeat containing 8	398	1	1	0	0	0	0	0	0	0	bta-miR-19a	-0.55	-0.55	0.87	2009, 2011
SOCS1	ENST00000332029.2	suppressor of cytokine signaling 1	190	1	1	0	0	0	0	0	0	0	bta-miR-19a	-0.55	-0.55	0.87	2009, 2011
C2orf42	ENST00000264434.2	chromosome 2 open reading frame 42	13	1	1	0	0	0	0	0	0	0	bta-miR-19a	-0.55	-0.55	0.85	2009, 2011
TAB3	ENST00000378933.1	TGF-beta activated kinase 1/MAP3K7 binding protein 3	201	1	1	0	0	2	0	1	1	1	bta-miR-19a	-0.54	-0.63	0.81	2011
SLC6A11	ENST00000254488.2	solute carrier family 6 (neurotransmitter transporter), member 11	83	1	1	0	0	1	1	0	0	0	bta-miR-19a	-0.54	-0.56	0.87
WDR45B	ENST00000392325.4	WD repeat domain 45B	962	1	1	0	0	0	0	0	0	0	bta-miR-19a	-0.54	-0.54	0.87	2009, 2011
HOMER1	ENST00000334082.6	homer homolog 1 (Drosophila)	394	2	0	1	1	0	0	0	0	1	bta-miR-19a	-0.53	-0.58	0.89	2011
PAK6	ENST00000260404.4	p21 protein (Cdc42/Rac)-activated kinase 6	70	2	1	1	0	0	0	0	0	0	bta-miR-19a	-0.53	-0.53	0.87	2009, 2011
ZMAT3	ENST00000311417.2	zinc finger, matrin-type 3	459	1	0	1	0	3	1	2	0	1	bta-miR-19a	-0.53	-0.59	0.83	2011
ARFIP1	ENST00000451320.2	ADP-ribosylation factor interacting protein 1	275	1	0	1	0	1	0	0	1	0	bta-miR-19a	-0.53	-0.53	0.93	2009, 2011
ATXN1	ENST00000244769.4	ataxin 1	106	5	3	1	1	1	1	0	0	1	bta-miR-19a	-0.53	-0.73	> 0.99	2009, 2011
BMPR2	ENST00000374574.2	bone morphogenetic protein receptor, type II (serine/threonine kinase)	287	3	2	1	0	0	0	0	0	1	bta-miR-19a	-0.52	-0.76	0.97	2009, 2011
JAZF1	ENST00000283928.5	JAZF zinc finger 1	869	1	1	0	0	0	0	0	0	0	bta-miR-19a	-0.52	-0.54	0.85	2009, 2011
SOCS3	ENST00000330871.2	suppressor of cytokine signaling 3	5	1	1	0	0	0	0	0	0	0	bta-miR-19a	-0.52	-0.52	0.87	2009, 2011
KPNA6	ENST00000373625.3	karyopherin alpha 6 (importin alpha 7)	272	2	1	1	0	0	0	0	0	0	bta-miR-19a	-0.52	-0.59	0.98	2009, 2011
NUP54	ENST00000264883.3	nucleoporin 54kDa	721	1	1	0	0	1	0	1	0	0	bta-miR-19a	-0.52	-0.68	< 0.1	2011
CTDSPL2	ENST00000260327.4	CTD (carboxy-terminal domain, RNA polymerase II, polypeptide A) small phosphatase like 2	457	1*	0	0	0	1	0	1	0	0	bta-miR-19a	-0.52	-0.55	< 0.1	2011
ANGPTL1	ENST00000234816.2	angiopoietin-like 1	5	1	1	0	0	0	0	0	0	0	bta-miR-19a	-0.52	-0.52	0.86	2009, 2011
RSL24D1	ENST00000260443.4	ribosomal L24 domain containing 1	80	1	1	0	0	0	0	0	0	0	bta-miR-19a	-0.52	-0.52	< 0.1	2011
ARID5B	ENST00000279873.7	AT rich interactive domain 5B (MRF1-like)	397	1	0	0	1	2	0	1	1	1	bta-miR-19a	-0.51	-0.51	0.78
ELMOD2	ENST00000323570.3	ELMO/CED-12 domain containing 2	32	1	1	0	0	0	0	0	0	0	bta-miR-19a	-0.51	-0.51	0.85	2011
PPTC7	ENST00000354300.3	PTC7 protein phosphatase homolog (S. cerevisiae)	817	1	1	0	0	0	0	0	0	0	bta-miR-19a	-0.5	-0.51	0.87	2009, 2011
ACBD5	ENST00000396271.3	acyl-CoA binding domain containing 5	77	2	1	1	0	0	0	0	0	0	bta-miR-19a	-0.5	-0.64	0.97	2009, 2011
SEC63	ENST00000369002.4	SEC63 homolog (S. cerevisiae)	3181	1	1	0	0	2	0	1	1	0	bta-miR-19a	-0.5	-0.7	0.84	2009, 2011
ZNF217	ENST00000371471.2	zinc finger protein 217	668	2	0	2	0	0	0	0	0	1	bta-miR-19a	-0.5	-0.5	0.87	2009, 2011
ESR1	ENST00000440973.1	estrogen receptor 1	5	2	0	2	0	0	0	0	0	1	bta-miR-19a	-0.5	-0.5	0.97	2009, 2011
GJA1	ENST00000282561.3	gap junction protein, alpha 1, 43kDa	1732	2	0	2	0	0	0	0	0	0	bta-miR-19a	-0.5	-0.5	0.77	2009, 2011
VPS4B	ENST00000238497.5	vacuolar protein sorting 4 homolog B (S. cerevisiae)	180	1	1	0	0	0	0	0	0	0	bta-miR-19a	-0.5	-0.5	0.86	2009, 2011
EPHX4	ENST00000370383.4	epoxide hydrolase 4	55	1	1	0	0	0	0	0	0	0	bta-miR-19a	-0.5	-0.61	0.67	2009, 2011
DDHD2	ENST00000397166.2	DDHD domain containing 2	961	2	0	2	0	0	0	0	0	0	bta-miR-19a	-0.5	-0.62	0.95	2011
SLC25A6	ENST00000381401.5	solute carrier family 25 (mitochondrial carrier; adenine nucleotide translocator), member 6	5	1	1	0	0	0	0	0	0	0	bta-miR-19a	-0.49	-0.49	0.8
RAP1A	ENST00000369709.3	RAP1A, member of RAS oncogene family	382	1	1	0	0	0	0	0	0	1	bta-miR-19a	-0.49	-0.54	0.87	2009, 2011
PKNOX1	ENST00000291547.5	PBX/knotted 1 homeobox 1	297	1	1	0	0	0	0	0	0	1	bta-miR-19a	-0.49	-0.51	0.87	2009, 2011
B3GALNT2	ENST00000366600.3	beta-1,3-N-acetylgalactosaminyltransferase 2	106	1	1	0	0	0	0	0	0	0	bta-miR-19a	-0.49	-0.49	0.85	2009, 2011
BOD1L2	ENST00000585477.1	biorientation of chromosomes in cell division 1-like 2	5	1	0	1	0	0	0	0	0	0	bta-miR-19a	-0.49	-0.49	0.44
SNX17	ENST00000233575.2	sorting nexin 17	479	1	1	0	0	0	0	0	0	0	bta-miR-19a	-0.49	-0.5	0.83	2009, 2011
ITGB8	ENST00000222573.4	integrin, beta 8	17	2	1	1	0	0	0	0	0	0	bta-miR-19a	-0.49	-0.72	0.97	2011
ASNA1	ENST00000591090.1	arsA arsenite transporter, ATP-binding, homolog 1 (bacterial)	5	1	1	0	0	0	0	0	0	0	bta-miR-19a	-0.49	-0.49	0.75	2009, 2011
PPP1R13L	ENST00000360957.5	protein phosphatase 1, regulatory subunit 13 like	68	1	1	0	0	0	0	0	0	0	bta-miR-19a	-0.49	-0.49	0.74	2011
GABARAPL1	ENST00000266458.5	GABA(A) receptor-associated protein like 1	117	1	1	0	0	1	0	1	0	0	bta-miR-19a	-0.48	-0.62	< 0.1	2011
FOXP2	ENST00000408937.3	forkhead box P2	169	3	1	0	2	0	0	0	0	0	bta-miR-19a	-0.48	-0.62	0.97	2009, 2011
TNFRSF12A	ENST00000326577.4	tumor necrosis factor receptor superfamily, member 12A	266	1	1	0	0	0	0	0	0	0	bta-miR-19a	-0.48	-0.49	0.78	2009, 2011
INHBB	ENST00000295228.3	inhibin, beta B	75	1	0	1	0	1	0	0	1	0	bta-miR-19a	-0.48	-0.48	0.83	2009, 2011
BTBD7	ENST00000334746.5	BTB (POZ) domain containing 7	590	2	0	1	1	0	0	0	0	0	bta-miR-19a	-0.48	-0.5	0.93
RAB18	ENST00000356940.6	RAB18, member RAS oncogene family	1410	1	1	0	0	0	0	0	0	0	bta-miR-19a	-0.48	-0.48	0.87	2009, 2011
ELOVL5	ENST00000370918.4	ELOVL fatty acid elongase 5	2233	1	1	0	0	0	0	0	0	0	bta-miR-19a	-0.48	-0.48	0.8	2009, 2011
FHL5	ENST00000541107.1	four and a half LIM domains 5	5	1	1	0	0	1	0	0	1	1	bta-miR-19a	-0.48	-0.58	0.12
CR2	ENST00000367058.3	complement component (3d/Epstein Barr virus) receptor 2	9	1	1	0	0	0	0	0	0	0	bta-miR-19a	-0.48	-0.48	0.77	2011
RHOB	ENST00000272233.4	ras homolog family member B	6532	1	1	0	0	0	0	0	0	0	bta-miR-19a	-0.48	-0.49	0.71	2009, 2011
RNF145	ENST00000274542.2	ring finger protein 145	12145	2	0	2	0	0	0	0	0	0	bta-miR-19a	-0.48	-0.48	0.93	2009, 2011
NRARP	ENST00000356628.2	NOTCH-regulated ankyrin repeat protein	56	1	0	0	1	0	0	0	0	0	bta-miR-19a	-0.47	-0.47	0.58	2009, 2011
DCP2	ENST00000389063.2	decapping mRNA 2	155	1	0	1	0	1	1	0	0	1	bta-miR-19b	-0.47	-0.48	0.83	2009, 2011
ATXN7	ENST00000295900.6	ataxin 7	264	1	1	0	0	0	0	0	0	1	bta-miR-19a	-0.47	-0.47	0.85	2011
ROR1	ENST00000371079.1	receptor tyrosine kinase-like orphan receptor 1	80	1	1	0	0	0	0	0	0	0	bta-miR-19a	-0.47	-0.47	0.87
RAP1B	ENST00000250559.9	RAP1B, member of RAS oncogene family	3599	1	1	0	0	0	0	0	0	0	bta-miR-19a	-0.47	-0.47	0.81	2009, 2011
AK4	ENST00000545314.1	adenylate kinase 4	116	1	0	0	1	1	0	0	1	2	bta-miR-19a	-0.47	-0.47	0.58	2011
RHEBL1	ENST00000301068.6	Ras homolog enriched in brain like 1	21	1	1	0	0	0	0	0	0	0	bta-miR-19b	-0.47	-0.47	0.57	2009, 2011
GULP1	ENST00000409843.1	GULP, engulfment adaptor PTB domain containing 1	196	1	1	0	0	0	0	0	0	1	bta-miR-19a	-0.47	-0.48	0.8
USP8	ENST00000396444.3	ubiquitin specific peptidase 8	109	1	0	0	1	2	0	0	2	0	bta-miR-19a	-0.47	-0.48	0.83	2009, 2011
C20orf194	ENST00000453730.2	chromosome 20 open reading frame 194	1083	1	1	0	0	1	0	0	1	0	bta-miR-19a	-0.46	-0.47	0.87	2009, 2011
GSKIP	ENST00000555181.1	GSK3B interacting protein	1581	1	1	0	0	0	0	0	0	0	bta-miR-19a	-0.46	-0.46	0.81	2009, 2011
RORA	ENST00000335670.6	RAR-related orphan receptor A	102	3	2	1	0	1	1	0	0	1	bta-miR-19a	-0.46	-0.55	> 0.99	2011
FMR1	ENST00000370471.3	fragile X mental retardation 1	1155	2	1	0	1	0	0	0	0	2	bta-miR-19a	-0.46	-0.56	0.58
PDE5A	ENST00000354960.3	phosphodiesterase 5A, cGMP-specific	69	1	1	0	0	1	0	0	1	0	bta-miR-19a	-0.46	-0.46	0.87	2009, 2011
MPZL3	ENST00000278949.4	myelin protein zero-like 3	59	1	0	1	0	1	0	0	1	0	bta-miR-19a	-0.46	-0.48	0.12
FOXD4L6	ENST00000377473.1	forkhead box D4-like 6	5	1	1	0	0	1	1	0	0	0	bta-miR-19a	-0.46	-0.46	< 0.1
DSEL	ENST00000310045.7	dermatan sulfate epimerase-like	26	1	0	1	0	2	2	0	0	1	bta-miR-19a	-0.46	-0.53	0.83	2011
FAM114A1	ENST00000358869.2	family with sequence similarity 114, member A1	1504	1	1	0	0	0	0	0	0	1	bta-miR-19a	-0.46	-0.51	0.87	2009, 2011
IGSF3	ENST00000369486.3	immunoglobulin superfamily, member 3	141	1	1	0	0	0	0	0	0	1	bta-miR-19a	-0.46	-0.51	0.79	2009, 2011
GSC	ENST00000238558.3	goosecoid homeobox	5	2	0	0	2	0	0	0	0	0	bta-miR-19b	-0.46	-0.46	0.83	2009, 2011
TMEM192	ENST00000306480.6	transmembrane protein 192	278	1	1	0	0	0	0	0	0	0	bta-miR-19a	-0.45	-0.47	< 0.1	2011
MYCN	ENST00000281043.3	v-myc avian myelocytomatosis viral oncogene neuroblastoma derived homolog	73	1	1	0	0	0	0	0	0	0	bta-miR-19a	-0.45	-0.45	0.85	2009, 2011
GTF2A1	ENST00000553612.1	general transcription factor IIA, 1, 19/37kDa	88	2	2	0	0	2	0	1	1	1	bta-miR-19a	-0.45	-0.49	0.7
PCDHA1	ENST00000504120.2	protocadherin alpha 1	86	1	1	0	0	0	0	0	0	0	bta-miR-19a	-0.45	-0.45	0.79	2009, 2011
TMEM159	ENST00000572258.1	transmembrane protein 159	159	1	0	1	0	0	0	0	0	0	bta-miR-19a	-0.45	-0.47	0.8	2009, 2011
CLIP4	ENST00000320081.5	CAP-GLY domain containing linker protein family, member 4	490	2	2	0	0	0	0	0	0	0	bta-miR-19a	-0.45	-0.5	0.13	2009, 2011
FOXP1	ENST00000318789.4	forkhead box P1	264	1	1	0	0	1	0	0	1	2	bta-miR-19a	-0.45	-0.5	0.85	2009, 2011
ANXA7	ENST00000372921.5	annexin A7	1433	1	1	0	0	0	0	0	0	0	bta-miR-19a	-0.45	-0.45	0.87	2011
SRSF6	ENST00000244020.3	serine/arginine-rich splicing factor 6	1914	1	1	0	0	0	0	0	0	0	bta-miR-19a	-0.45	-0.45	0.87	2009, 2011
RAPGEF4	ENST00000409036.1	Rap guanine nucleotide exchange factor (GEF) 4	60	1	0	1	0	1	0	0	1	0	bta-miR-19a	-0.45	-0.45	0.83	2009, 2011
FOXD4L3	ENST00000342833.2	forkhead box D4-like 3	5	1	1	0	0	1	1	0	0	0	bta-miR-19a	-0.45	-0.45	< 0.1
ARHGEF26	ENST00000356448.4	Rho guanine nucleotide exchange factor (GEF) 26	164	1	0	1	0	1	0	1	0	0	bta-miR-19a	-0.45	-0.45	0.84	2009, 2011
SYBU	ENST00000533895.1	syntabulin (syntaxin-interacting)	83	2	0	2	0	0	0	0	0	0	bta-miR-19a	-0.45	-0.45	0.74	2009, 2011
THBS1	ENST00000260356.5	thrombospondin 1	46844	1	1	0	0	0	0	0	0	1	bta-miR-19a	-0.44	-0.46	0.87	2009, 2011
TRIM23	ENST00000231524.9	tripartite motif containing 23	247	1	1	0	0	0	0	0	0	0	bta-miR-19a	-0.44	-0.44	0.76	2011
HDGFRP3	ENST00000299633.4	Hepatoma-derived growth factor-related protein 3	2577	1	1	0	0	0	0	0	0	0	bta-miR-19a	-0.44	-0.44	0.33
ADSS	ENST00000366535.3	adenylosuccinate synthase	2881	1	1	0	0	0	0	0	0	0	bta-miR-19a	-0.44	-0.44	0.82	2009, 2011
PHF13	ENST00000377648.4	PHD finger protein 13	1207	2	0	2	0	0	0	0	0	0	bta-miR-19a	-0.44	-0.44	0.97	2009, 2011
YIPF6	ENST00000462683.1	Yip1 domain family, member 6	888	2	1	0	1	0	0	0	0	0	bta-miR-19a	-0.44	-0.6	0.86	2011
SCOC	ENST00000608372.1	short coiled-coil protein	922	1	1	0	0	0	0	0	0	0	bta-miR-19a	-0.44	-0.44	0.66	2011
ID4	ENST00000378700.3	inhibitor of DNA binding 4, dominant negative helix-loop-helix protein	3400	1	0	1	0	0	0	0	0	0	bta-miR-19a	-0.44	-0.44	0.35
PI15	ENST00000260113.2	peptidase inhibitor 15	12	1	1	0	0	0	0	0	0	0	bta-miR-19a	-0.44	-0.44	0.87	2009, 2011
NAALADL2	ENST00000454872.1	N-acetylated alpha-linked acidic dipeptidase-like 2	5	1	1	0	0	1	1	0	0	0	bta-miR-19a	-0.43	-0.43	0.85	2009, 2011
SBF2	ENST00000256190.8	SET binding factor 2	65	1	1	0	0	0	0	0	0	1	bta-miR-19a	-0.43	-0.47	0.87	2011
RNF38	ENST00000259605.6	ring finger protein 38	348	2	0	1	1	0	0	0	0	1	bta-miR-19a	-0.43	-0.44	0.93	2009, 2011
KIAA2026	ENST00000399933.3	KIAA2026	712	1	1	0	0	0	0	0	0	0	bta-miR-19a	-0.43	-0.43	0.76	2009, 2011
TBK1	ENST00000331710.5	TANK-binding kinase 1	54	1	1	0	0	0	0	0	0	0	bta-miR-19a	-0.43	-0.43	0.84	2009, 2011
PNRC1	ENST00000336032.3	proline-rich nuclear receptor coactivator 1	413	1	1	0	0	0	0	0	0	0	bta-miR-19a	-0.43	-0.62	0.87	2011
DDX3Y	ENST00000336079.3	DEAD (Asp-Glu-Ala-Asp) box helicase 3, Y-linked	5	2	1	0	1	0	0	0	0	0	bta-miR-19a	-0.43	-0.43	0.93	2011
AZI2	ENST00000479665.1	5-azacytidine induced 2	530	1	1	0	0	0	0	0	0	0	bta-miR-19a	-0.43	-0.43	< 0.1	2009, 2011
BTF3L4	ENST00000489308.2	basic transcription factor 3-like 4	1245	1	0	1	0	0	0	0	0	1	bta-miR-19a	-0.42	-0.49	0.83	2009, 2011
SKIDA1	ENST00000449193.2	SKI/DACH domain containing 1	18	2	0	2	0	0	0	0	0	1	bta-miR-19b	-0.42	-0.71	0.97	2009, 2011
ST3GAL5	ENST00000393808.3	ST3 beta-galactoside alpha-2,3-sialyltransferase 5	5	1	1	0	0	0	0	0	0	0	bta-miR-19a	-0.42	-0.42	0.87	2009, 2011
RAB7L1	ENST00000367139.3	RAB7, member RAS oncogene family-like 1	61	1	1	0	0	0	0	0	0	0	bta-miR-19a	-0.42	-0.42	< 0.1	2011
ARRDC3	ENST00000265138.3	arrestin domain containing 3	1313	1	1	0	0	0	0	0	0	1	bta-miR-19a	-0.42	-0.42	0.85	2011
RTN1	ENST00000395090.1	reticulon 1	80	1	0	1	0	0	0	0	0	0	bta-miR-19a	-0.42	-0.42	0.83	2009, 2011
REEP3	ENST00000373758.4	receptor accessory protein 3	1095	1	1	0	0	1	0	1	0	1	bta-miR-19a	-0.42	-0.52	0.86	2011
WDR44	ENST00000254029.3	WD repeat domain 44	392	1	1	0	0	0	0	0	0	0	bta-miR-19a	-0.42	-0.42	0.7	2009, 2011
CADM2	ENST00000383699.3	cell adhesion molecule 2	5	1	0	1	0	3	0	1	2	1	bta-miR-19a	-0.42	-0.42	< 0.1
STOX2	ENST00000308497.4	storkhead box 2	379	3	2	1	0	1	0	1	0	1	bta-miR-19b	-0.42	-0.42	0.98
KLHL42	ENST00000381271.2	kelch-like family member 42	2120	2	1	0	1	0	0	0	0	0	bta-miR-19a	-0.42	-0.43	0.6	2009, 2011
VAMP3	ENST00000054666.6	vesicle-associated membrane protein 3	515	1	1	0	0	1	1	0	0	0	bta-miR-19a	-0.41	-0.6	0.53	2009, 2011
LDLR	ENST00000558518.1	low density lipoprotein receptor	1462	2	0	2	0	0	0	0	0	1	bta-miR-19a	-0.41	-0.55	0.97	2011
SGCD	ENST00000435422.3	sarcoglycan, delta (35kDa dystrophin-associated glycoprotein)	39	1	0	0	1	2	0	0	2	0	bta-miR-19a	-0.41	-0.53	0.58	2011
SLC26A4	ENST00000265715.3	solute carrier family 26 (anion exchanger), member 4	5	1	1	0	0	0	0	0	0	0	bta-miR-19a	-0.41	-0.41	0.57	2009, 2011
TMEM139	ENST00000359333.3	transmembrane protein 139	17	1	1	0	0	0	0	0	0	0	bta-miR-19a	-0.41	-0.41	< 0.1	2009, 2011
PRRT3	ENST00000412055.1	proline-rich transmembrane protein 3	17	1	1	0	0	0	0	0	0	0	bta-miR-19a	-0.41	-0.41	0.86	2009, 2011
SHCBP1	ENST00000303383.3	SHC SH2-domain binding protein 1	59	1	0	1	0	0	0	0	0	2	bta-miR-19a	-0.41	-0.44	0.83	2009, 2011
MYLIP	ENST00000349606.4	myosin regulatory light chain interacting protein	452	1	1	0	0	0	0	0	0	0	bta-miR-19a	-0.41	-0.42	0.85	2009, 2011
KCNJ6	ENST00000609713.1	potassium inwardly-rectifying channel, subfamily J, member 6	5	2	0	2	0	2	0	0	2	0	bta-miR-19a	-0.41	-0.41	0.87
IMPDH1	ENST00000419067.2	IMP (inosine 5'-monophosphate) dehydrogenase 1	51	1	1	0	0	0	0	0	0	1	bta-miR-19a	-0.41	-0.41	0.82	2009, 2011
MIER1	ENST00000357692.2	mesoderm induction early response 1, transcriptional regulator	950	1	0	1	0	1	0	1	0	1	bta-miR-19a	-0.41	-0.61	0.84	2009, 2011
BTG1	ENST00000256015.3	B-cell translocation gene 1, anti-proliferative	1677	2	0	1	1	1	0	0	1	0	bta-miR-19a	-0.4	-0.71	0.93	2011
VPS37A	ENST00000324849.4	vacuolar protein sorting 37 homolog A (S. cerevisiae)	339	1	0	1	0	0	0	0	0	1	bta-miR-19a	-0.4	-0.48	0.83	2009, 2011
E2F8	ENST00000527884.1	E2F transcription factor 8	66	1	1	0	0	0	0	0	0	0	bta-miR-19a	-0.4	-0.4	0.73	2009, 2011
ZBTB4	ENST00000380599.4	zinc finger and BTB domain containing 4	1039	3	1	2	0	0	0	0	0	1	bta-miR-19a	-0.4	-0.4	0.99	2009, 2011
CNTFR	ENST00000351266.4	ciliary neurotrophic factor receptor	19	1	1	0	0	0	0	0	0	0	bta-miR-19a	-0.4	-0.4	0.68	2009, 2011
LPPR1	ENST00000374874.3	Lipid phosphate phosphatase-related protein type 1	19	1	1	0	0	0	0	0	0	0	bta-miR-19a	-0.4	-0.4	0.64	2009, 2011
ZDHHC23	ENST00000330212.3	zinc finger, DHHC-type containing 23	10	1	0	1	0	1	0	1	0	0	bta-miR-19a	-0.4	-0.48	0.83	2009, 2011
PALB2	ENST00000261584.4	partner and localizer of BRCA2	65	1	1	0	0	0	0	0	0	0	bta-miR-19a	-0.4	-0.4	0.51	2011
WDR20	ENST00000335263.5	WD repeat domain 20	288	1	0	1	0	0	0	0	0	0	bta-miR-19a	-0.4	-0.4	0.63	2009, 2011
FRMPD2	ENST00000474573.1	FERM and PDZ domain containing 2	5	1	1	0	0	0	0	0	0	0	bta-miR-19a	-0.4	-0.4	0.36	2009, 2009, 2011
SDC1	ENST00000254351.4	syndecan 1	3152	1	1	0	0	0	0	0	0	0	bta-miR-19a	-0.4	-0.4	0.86	2009, 2011
EREG	ENST00000244869.2	epiregulin	5	1	0	1	0	0	0	0	0	1	bta-miR-19a	-0.4	-0.4	0.83	2009, 2011
MYBL1	ENST00000522677.3	v-myb avian myeloblastosis viral oncogene homolog-like 1	53	1	0	1	0	0	0	0	0	3	bta-miR-19a	-0.4	-0.4	0.82	2009, 2011
SEC61A2	ENST00000379020.4	Sec61 alpha 2 subunit (S. cerevisiae)	105	1	1	0	0	0	0	0	0	0	bta-miR-19a	-0.4	-0.41	0.59	2009, 2011
TGFBR2	ENST00000359013.4	transforming growth factor, beta receptor II (70/80kDa)	2168	1	0	1	0	1	0	0	1	1	bta-miR-19a	-0.4	-0.64	0.93	2009, 2011
ZER1	ENST00000291900.2	zyg-11 related, cell cycle regulator	336	1	1	0	0	0	0	0	0	0	bta-miR-19a	-0.4	-0.4	0.87	2009, 2011
CCRN4L	ENST00000280614.2	CCR4 carbon catabolite repression 4-like (S. cerevisiae)	101	1	0	1	0	1	1	0	0	0	bta-miR-19a	-0.39	-0.59	0.83	2009, 2011
ARHGAP11A	ENST00000361627.3	Rho GTPase activating protein 11A	410	1	1	0	0	1	0	0	1	0	bta-miR-19a	-0.39	-0.58	0.77	2009, 2011
PRKAR2A	ENST00000265563.8	protein kinase, cAMP-dependent, regulatory, type II, alpha	583	1	1	0	0	1	0	0	1	1	bta-miR-19a	-0.39	-0.41	0.77
ABHD5	ENST00000458276.2	abhydrolase domain containing 5	884	1	1	0	0	1	0	1	0	0	bta-miR-19a	-0.39	-0.56	0.87	2009, 2011
BNIP2	ENST00000267859.3	BCL2/adenovirus E1B 19kDa interacting protein 2	1255	1	0	0	1	2	0	0	2	0	bta-miR-19a	-0.39	-0.59	0.58
SCN1B	ENST00000262631.5	sodium channel, voltage-gated, type I, beta subunit	72	1	1	0	0	0	0	0	0	0	bta-miR-19a	-0.39	-0.39	0.83	2009, 2011
RGL1	ENST00000304685.4	ral guanine nucleotide dissociation stimulator-like 1	188	1	1	0	0	1	0	0	1	0	bta-miR-19a	-0.39	-0.39	0.85	2011
LIF	ENST00000403987.3	leukemia inhibitory factor	55	3	1	2	0	0	0	0	0	0	bta-miR-19a	-0.39	-0.43	0.21	2009, 2011
ARRDC4	ENST00000268042.6	arrestin domain containing 4	10	1	1	0	0	1	0	0	1	0	bta-miR-19a	-0.39	-0.39	0.86	2009, 2011
GINS3	ENST00000318129.5	GINS complex subunit 3 (Psf3 homolog)	262	1	1	0	0	0	0	0	0	0	bta-miR-19a	-0.39	-0.39	< 0.1
SLC9A6	ENST00000370698.3	solute carrier family 9, subfamily A (NHE6, cation proton antiporter 6), member 6	547	1	1	0	0	0	0	0	0	1	bta-miR-19a	-0.39	-0.39	0.7	2011
CHMP1A	ENST00000397901.3	charged multivesicular body protein 1A	642	1	1	0	0	0	0	0	0	0	bta-miR-19a	-0.39	-0.39	0.78	2009, 2011
HARS	ENST00000504156.1	histidyl-tRNA synthetase	34	1	1	0	0	0	0	0	0	0	bta-miR-19a	-0.39	-0.39	< 0.1	2009, 2011
ELL2	ENST00000237853.4	elongation factor, RNA polymerase II, 2	397	1	1	0	0	0	0	0	0	1	bta-miR-19a	-0.38	-0.38	0.84	2009, 2011
ZDHHC7	ENST00000313732.4	zinc finger, DHHC-type containing 7	4068	1	1	0	0	0	0	0	0	0	bta-miR-19a	-0.38	-0.38	0.81	2009, 2011
FAM69A	ENST00000370310.4	family with sequence similarity 69, member A	171	1	1	0	0	0	0	0	0	0	bta-miR-19b	-0.38	-0.44	0.87	2009, 2011
FBXO28	ENST00000424254.2	F-box protein 28	461	1	0	1	0	0	0	0	0	4	bta-miR-19b	-0.38	-0.48	0.83	2009, 2011
GPR137C	ENST00000321662.6	G protein-coupled receptor 137C	110	1	0	1	0	0	0	0	0	0	bta-miR-19a	-0.38	-0.38	0.83	2011
MBD6	ENST00000355673.3	methyl-CpG binding domain protein 6	24	1	1	0	0	0	0	0	0	0	bta-miR-19a	-0.38	-0.38	0.79	2009, 2011
LDOC1	ENST00000370526.2	leucine zipper, down-regulated in cancer 1	14	1	1	0	0	0	0	0	0	0	bta-miR-19a	-0.38	-0.41	< 0.1	2009, 2011
FAM104A	ENST00000581110.1	family with sequence similarity 104, member A	2724	1	0	0	1	0	0	0	0	1	bta-miR-19a	-0.38	-0.41	0.58	2009, 2011
ANO1	ENST00000355303.5	anoctamin 1, calcium activated chloride channel	78	1	1	0	0	0	0	0	0	0	bta-miR-19a	-0.38	-0.38	0.87	2009, 2011
GAREM	ENST00000399218.4	GRB2 associated, regulator of MAPK1	536	1	0	1	0	0	0	0	0	1	bta-miR-19a	-0.38	-0.39	0.83	2009, 2011
SPATA2	ENST00000289431.5	spermatogenesis associated 2	358	2	1	1	0	0	0	0	0	1	bta-miR-19a	-0.38	-0.55	0.96	2009, 2011
SMOC1	ENST00000381280.4	SPARC related modular calcium binding 1	2743	1	0	1	0	0	0	0	0	0	bta-miR-19a	-0.38	-0.38	0.83	2009, 2011
SLC6A8	ENST00000253122.5	solute carrier family 6 (neurotransmitter transporter), member 8	5	1	1	0	0	0	0	0	0	0	bta-miR-19a	-0.38	-0.38	0.86	2009, 2011
ZNF367	ENST00000375256.4	zinc finger protein 367	325	1	1	0	0	0	0	0	0	1	bta-miR-19a	-0.38	-0.38	0.77	2011
DOCK10	ENST00000409592.3	dedicator of cytokinesis 10	19	1	1	0	0	0	0	0	0	0	bta-miR-19a	-0.38	-0.38	0.74	2009, 2011
SLC37A1	ENST00000398341.3	solute carrier family 37 (glucose-6-phosphate transporter), member 1	12	1	1	0	0	0	0	0	0	0	bta-miR-19a	-0.38	-0.38	0.85	2009, 2011
PXDN	ENST00000252804.4	peroxidasin homolog (Drosophila)	872	2	0	1	1	0	0	0	0	0	bta-miR-19a	-0.37	-0.45	0.93	2009, 2011
RAPGEF2	ENST00000264431.4	Rap guanine nucleotide exchange factor (GEF) 2	484	3	2	0	1	0	0	0	0	0	bta-miR-19a	-0.37	-0.37	0.94	2009, 2011
FAM76B	ENST00000358780.5	family with sequence similarity 76, member B	186	1	1	0	0	0	0	0	0	0	bta-miR-19a	-0.37	-0.37	0.51	2009, 2011
C5orf30	ENST00000319933.2	chromosome 5 open reading frame 30	889	1	0	1	0	0	0	0	0	2	bta-miR-19a	-0.37	-0.41	0.22	2009, 2011
AFTPH	ENST00000238856.4	aftiphilin	6	1	1	0	0	0	0	0	0	0	bta-miR-19a	-0.37	-0.37	0.85	2009, 2011
NPEPL1	ENST00000356091.6	aminopeptidase-like 1	134	1	0	1	0	0	0	0	0	0	bta-miR-19a	-0.37	-0.37	0.83	2009, 2011
G3BP2	ENST00000395719.3	GTPase activating protein (SH3 domain) binding protein 2	4413	1	1	0	0	0	0	0	0	1	bta-miR-19a	-0.37	-0.38	0.78	2009, 2011
GPCPD1	ENST00000379019.4	glycerophosphocholine phosphodiesterase GDE1 homolog (S. cerevisiae)	155	1	0	1	0	0	0	0	0	0	bta-miR-19b	-0.37	-0.37	0.83	2009, 2011
C22orf31	ENST00000216071.4	chromosome 22 open reading frame 31	5	1	0	1	0	0	0	0	0	0	bta-miR-19a	-0.37	-0.37	< 0.1	2011
KLF6	ENST00000542957.1	Kruppel-like factor 6	4644	1	0	1	0	1	1	0	0	1	bta-miR-19a	-0.37	-0.37	0.72	2009, 2011
TNPO2	ENST00000425528.1	transportin 2	1620	1	1	0	0	0	0	0	0	0	bta-miR-19a	-0.37	-0.37	0.85	2009, 2011
KLHL20	ENST00000209884.4	kelch-like family member 20	324	1	0	1	0	0	0	0	0	2	bta-miR-19a	-0.37	-0.38	0.83	2011
SH3D19	ENST00000409598.4	SH3 domain containing 19	245	1	0	1	0	1	0	1	0	0	bta-miR-19a	-0.37	-0.39	0.84	2009, 2011
HIPK3	ENST00000303296.4	homeodomain interacting protein kinase 3	933	1	1	0	0	0	0	0	0	1	bta-miR-19a	-0.37	-0.37	0.85	2009, 2011
SLC25A20	ENST00000430379.1	solute carrier family 25 (carnitine/acylcarnitine translocase), member 20	6430	1	1	0	0	0	0	0	0	0	bta-miR-19a	-0.37	-0.37	< 0.1	2009, 2011
ATP2C1	ENST00000505330.1	ATPase, Ca++ transporting, type 2C, member 1	771	1	1	0	0	0	0	0	0	0	bta-miR-19b	-0.37	-0.4	0.86	2009, 2011
TMEM47	ENST00000275954.3	transmembrane protein 47	129	1	0	0	1	1	0	0	1	0	bta-miR-19a	-0.37	-0.42	0.58	2009, 2011
NRBP1	ENST00000233557.3	nuclear receptor binding protein 1	455	1	1	0	0	0	0	0	0	0	bta-miR-19a	-0.36	-0.36	0.59	2009, 2011
PEX5L	ENST00000467460.1	peroxisomal biogenesis factor 5-like	5	1	0	1	0	1	0	0	1	0	bta-miR-19a	-0.36	-0.36	0.83	2009, 2011
CNOT7	ENST00000361272.4	CCR4-NOT transcription complex, subunit 7	415	1	0	1	0	0	0	0	0	0	bta-miR-19a	-0.36	-0.36	0.83	2009, 2011
CACNA1C	ENST00000399655.1	calcium channel, voltage-dependent, L type, alpha 1C subunit	69	2	1	0	1	0	0	0	0	0	bta-miR-19a	-0.36	-0.39	0.94	2011
HK2	ENST00000290573.2	hexokinase 2	5	1	1	0	0	1	0	0	1	0	bta-miR-19b	-0.36	-0.36	< 0.1	2009, 2011
MEMO1	ENST00000295065.5	mediator of cell motility 1	89	1	0	1	0	0	0	0	0	1	bta-miR-19a	-0.36	-0.42	0.83	2009, 2011
FAM19A1	ENST00000478136.1	family with sequence similarity 19 (chemokine (C-C motif)-like), member A1	5	1	0	1	0	1	1	0	0	0	bta-miR-19a	-0.36	-0.58	0.83	2011
DIRAS2	ENST00000375765.3	DIRAS family, GTP-binding RAS-like 2	5	1	0	1	0	1	0	0	1	1	bta-miR-19a	-0.36	-0.41	0.83	2011
DYNLL2	ENST00000579991.2	dynein, light chain, LC8-type 2	1162	1	0	1	0	0	0	0	0	2	bta-miR-19a	-0.36	-0.36	0.83
RAB33B	ENST00000305626.5	RAB33B, member RAS oncogene family	270	1	1	0	0	0	0	0	0	0	bta-miR-19a	-0.36	-0.36	0.85	2009, 2011
IGF1	ENST00000337514.6	insulin-like growth factor 1 (somatomedin C)	19	2	0	2	0	0	0	0	0	1	bta-miR-19a	-0.36	-0.54	0.84	2009, 2011
ALG2	ENST00000476832.1	ALG2, alpha-1,3/1,6-mannosyltransferase	1301	1	1	0	0	1	0	0	1	0	bta-miR-19a	-0.36	-0.51	0.47	2009, 2011
RRAGC	ENST00000373001.3	Ras-related GTP binding C	1062	1	0	1	0	1	0	0	1	0	bta-miR-19a	-0.36	-0.36	0.19
COQ10B	ENST00000263960.2	coenzyme Q10 homolog B (S. cerevisiae)	1070	1	0	1	0	0	0	0	0	0	bta-miR-19a	-0.36	-0.36	0.49	2011
ZPLD1	ENST00000306176.1	zona pellucida-like domain containing 1	5	1	0	1	0	0	0	0	0	0	bta-miR-19a	-0.36	-0.36	0.83	2009, 2011
RAB8B	ENST00000321437.4	RAB8B, member RAS oncogene family	45	1	1	0	0	0	0	0	0	0	bta-miR-19a	-0.36	-0.36	0.79	2009, 2011
GRK6	ENST00000393576.3	G protein-coupled receptor kinase 6	130	1	1	0	0	0	0	0	0	0	bta-miR-19a	-0.36	-0.36	0.57	2009, 2011
EOGT	ENST00000383701.3	EGF domain-specific O-linked N-acetylglucosamine (GlcNAc) transferase	302	1	0	1	0	0	0	0	0	0	bta-miR-19a	-0.36	-0.38	0.83	2009, 2011
JAKMIP1	ENST00000282924.5	janus kinase and microtubule interacting protein 1	5	1	0	1	0	0	0	0	0	0	bta-miR-19a	-0.35	-0.35	0.24	2009, 2011
CAMSAP1	ENST00000389532.4	calmodulin regulated spectrin-associated protein 1	966	2	2	0	0	1	0	0	1	0	bta-miR-19b	-0.35	-0.49	0.95	2011
RBMS1	ENST00000348849.3	RNA binding motif, single stranded interacting protein 1	90	1	1	0	0	0	0	0	0	0	bta-miR-19a	-0.35	-0.35	0.85	2009, 2011
PIKFYVE	ENST00000264380.4	phosphoinositide kinase, FYVE finger containing	107	1	0	1	0	2	0	1	1	0	bta-miR-19b	-0.35	-0.35	< 0.1	2009, 2011
LCLAT1	ENST00000309052.4	lysocardiolipin acyltransferase 1	397	1	0	1	0	0	0	0	0	1	bta-miR-19a	-0.35	-0.35	0.83	2009, 2011
GLRA3	ENST00000274093.3	glycine receptor, alpha 3	5	2	1	1	0	0	0	0	0	0	bta-miR-19a	-0.35	-0.35	0.38	2011
SPTSSB	ENST00000359175.4	serine palmitoyltransferase, small subunit B	15	1	0	1	0	0	0	0	0	0	bta-miR-19a	-0.35	-0.35	0.12
ADD3	ENST00000277900.8	adducin 3 (gamma)	537	2	0	1	1	0	0	0	0	0	bta-miR-19a	-0.35	-0.35	0.6
NFIC	ENST00000589123.1	nuclear factor I/C (CCAAT-binding transcription factor)	26	3	0	2	1	0	0	0	0	0	bta-miR-19a	-0.35	-0.35	0.99
LAPTM4A	ENST00000175091.4	lysosomal protein transmembrane 4 alpha	4481	1	0	1	0	0	0	0	0	0	bta-miR-19a	-0.35	-0.35	0.22	2009, 2011
ZFPM2	ENST00000407775.2	zinc finger protein, FOG family member 2	595	2	0	2	0	0	0	0	0	0	bta-miR-19a	-0.35	-0.35	0.94	2009, 2011
ZDHHC18	ENST00000374142.4	zinc finger, DHHC-type containing 18	268	1	1	0	0	0	0	0	0	0	bta-miR-19a	-0.35	-0.35	0.86	2009, 2011
AL590483.1	ENST00000598000.1	Uncharacterized protein; cDNA FLJ42623 fis, clone BRACE3015894	5	1	0	0	1	0	0	0	0	3	bta-miR-19a	-0.35	-0.35	0.58
CNOT6L	ENST00000504123.1	CCR4-NOT transcription complex, subunit 6-like	23	1	1	0	0	2	0	0	2	1	bta-miR-19a	-0.34	-0.51	0.67	2009, 2011
CREBRF	ENST00000540014.1	CREB3 regulatory factor	24	3	2	0	1	0	0	0	0	0	bta-miR-19a	-0.34	-0.36	0.95	2009, 2011
FLNC	ENST00000346177.6	filamin C, gamma	12414	2	1	0	1	0	0	0	0	0	bta-miR-19a	-0.34	-0.34	0.76	2009, 2011
CDS1	ENST00000295887.5	CDP-diacylglycerol synthase (phosphatidate cytidylyltransferase) 1	720	1	0	1	0	1	1	0	0	1	bta-miR-19a	-0.34	-0.43	0.79	2011
PTPRG	ENST00000474889.1	protein tyrosine phosphatase, receptor type, G	696	2	0	2	0	0	0	0	0	0	bta-miR-19a	-0.34	-0.34	0.97	2009, 2011
WDR1	ENST00000499869.2	WD repeat domain 1	8818	1	1	0	0	0	0	0	0	1	bta-miR-19a	-0.34	-0.38	0.86	2009, 2011
FAM46B	ENST00000289166.5	family with sequence similarity 46, member B	18	1	0	1	0	0	0	0	0	0	bta-miR-19a	-0.34	-0.34	0.43	2009, 2011
GDA	ENST00000358399.3	guanine deaminase	5	1	0	1	0	1	0	0	1	0	bta-miR-19a	-0.34	-0.34	< 0.1	2009, 2011
NFIA	ENST00000403491.3	nuclear factor I/A	5	2	0	1	1	1	0	1	0	1	bta-miR-19a	-0.34	-0.34	0.93	2011
FOXF2	ENST00000259806.1	forkhead box F2	2955	1	0	1	0	0	0	0	0	0	bta-miR-19a	-0.34	-0.34	0.73	2009, 2011
MMGT1	ENST00000305963.2	membrane magnesium transporter 1	113	1	0	1	0	0	0	0	0	0	bta-miR-19a	-0.34	-0.34	0.83	2011
MBNL1	ENST00000357472.3	muscleblind-like splicing regulator 1	135	1	0	1	0	0	0	0	0	1	bta-miR-19a	-0.34	-0.35	0.83	2011
MAPK6	ENST00000261845.5	mitogen-activated protein kinase 6	24	1	1	0	0	0	0	0	0	0	bta-miR-19b	-0.34	-0.34	0.87	2011
CNKSR2	ENST00000379510.3	connector enhancer of kinase suppressor of Ras 2	85	1	1	0	0	1	0	0	1	0	bta-miR-19a	-0.34	-0.36	0.83	2011
LEMD3	ENST00000308330.2	LEM domain containing 3	189	2	0	1	1	0	0	0	0	0	bta-miR-19a	-0.34	-0.34	0.7	2011
TNFAIP3	ENST00000237289.4	tumor necrosis factor, alpha-induced protein 3	150	1	1	0	0	1	0	0	1	0	bta-miR-19a	-0.34	-0.41	0.87	2009, 2011
CCDC126	ENST00000307471.3	coiled-coil domain containing 126	846	1	0	1	0	0	0	0	0	0	bta-miR-19a	-0.34	-0.34	0.78	2009, 2011
DBN1	ENST00000512501.1	drebrin 1	9937	1	0	1	0	0	0	0	0	0	bta-miR-19a	-0.34	-0.35	0.83	2009, 2011
CBFB	ENST00000290858.6	core-binding factor, beta subunit	3904	1	0	1	0	0	0	0	0	0	bta-miR-19b	-0.34	-0.35	0.74	2009, 2011
ETV5	ENST00000306376.5	ets variant 5	1085	2	1	1	0	0	0	0	0	1	bta-miR-19a	-0.34	-0.34	0.84	2009, 2011
ZRANB2	ENST00000254821.6	zinc finger, RAN-binding domain containing 2	4196	1	0	0	1	1	0	1	0	0	bta-miR-19a	-0.34	-0.34	0.58	2009, 2011
SMARCA2	ENST00000349721.2	SWI/SNF related, matrix associated, actin dependent regulator of chromatin, subfamily a, member 2	158	1	1	0	0	0	0	0	0	0	bta-miR-19a	-0.33	-0.33	0.85	2009, 2011
CD97	ENST00000357355.3	CD97 molecule	1041	1	1	0	0	0	0	0	0	0	bta-miR-19a	-0.33	-0.33	0.66	2009, 2011
RIN2	ENST00000255006.6	Ras and Rab interactor 2	539	1	1	0	0	1	0	0	1	0	bta-miR-19b	-0.33	-0.41	0.78	2009, 2011
C18orf25	ENST00000282059.6	chromosome 18 open reading frame 25	688	1	1	0	0	1	0	1	0	0	bta-miR-19a	-0.33	-0.34	0.35	2009, 2011
UBXN2B	ENST00000399598.2	UBX domain protein 2B	157	1	0	1	0	0	0	0	0	0	bta-miR-19a	-0.33	-0.33	0.83	2011
CSMD1	ENST00000400186.3	CUB and Sushi multiple domains 1	5	1	0	1	0	0	0	0	0	0	bta-miR-19a	-0.33	-0.33	0.83	2009, 2011
IL1R1	ENST00000410023.1	interleukin 1 receptor, type I	1713	1	1	0	0	1	0	0	1	0	bta-miR-19a	-0.33	-0.33	0.26	2009, 2011
CBX7	ENST00000216133.5	chromobox homolog 7	5	2	2	0	0	1	0	1	0	0	bta-miR-19a	-0.33	-0.33	0.87	2011
RAB1A	ENST00000409892.1	RAB1A, member RAS oncogene family	472	1	0	0	1	1	1	0	0	0	bta-miR-19a	-0.33	-0.72	0.58	2011
MMP15	ENST00000219271.3	matrix metallopeptidase 15 (membrane-inserted)	605	1	1	0	0	0	0	0	0	0	bta-miR-19a	-0.33	-0.33	< 0.1
MKL2	ENST00000318282.5	MKL/myocardin-like 2	992	2	1	1	0	0	0	0	0	0	bta-miR-19a	-0.33	-0.33	0.98	2009, 2011
PPP2R5E	ENST00000337537.3	protein phosphatase 2, regulatory subunit B', epsilon isoform	23	2	2	0	0	0	0	0	0	3	bta-miR-19a	-0.33	-0.58	0.92	2009, 2011
S1PR1	ENST00000305352.6	sphingosine-1-phosphate receptor 1	251	2	1	1	0	0	0	0	0	0	bta-miR-19a	-0.33	-0.61	0.98	2009, 2011
KALRN	ENST00000393496.1	kalirin, RhoGEF kinase	83	1	0	1	0	0	0	0	0	0	bta-miR-19a	-0.33	-0.33	0.81
WNT10A	ENST00000258411.3	wingless-type MMTV integration site family, member 10A	5	1	0	1	0	0	0	0	0	0	bta-miR-19a	-0.33	-0.33	0.65	2009, 2011
BCL3	ENST00000164227.5	B-cell CLL/lymphoma 3	2099	1	1	0	0	0	0	0	0	0	bta-miR-19a	-0.33	-0.33	0.31	2009, 2011
ABCB7	ENST00000253577.3	ATP-binding cassette, sub-family B (MDR/TAP), member 7	77	1	0	1	0	0	0	0	0	0	bta-miR-19a	-0.33	-0.33	0.83
RIC3	ENST00000396677.2	RIC3 acetylcholine receptor chaperone	5	1	0	0	1	1	0	0	1	0	bta-miR-19a	-0.33	-0.33	0.58	2011
ATG16L1	ENST00000392017.4	autophagy related 16-like 1 (S. cerevisiae)	552	1	0	1	0	0	0	0	0	0	bta-miR-19a	-0.33	-0.33	0.83	2009, 2011
NEUROG1	ENST00000314744.4	neurogenin 1	5	1	0	1	0	0	0	0	0	0	bta-miR-19a	-0.33	-0.33	0.68	2009, 2011
CHM	ENST00000357749.2	choroideremia (Rab escort protein 1)	217	1	1	0	0	1	0	0	1	0	bta-miR-19a	-0.33	-0.33	0.18	2011
C5orf24	ENST00000394976.3	chromosome 5 open reading frame 24	2668	1	1	0	0	1	0	1	0	0	bta-miR-19a	-0.33	-0.34	< 0.1
STAM	ENST00000377524.3	signal transducing adaptor molecule (SH3 domain and ITAM motif) 1	723	1	0	1	0	0	0	0	0	0	bta-miR-19a	-0.33	-0.33	0.83	2011
PLAG1	ENST00000316981.3	pleiomorphic adenoma gene 1	58	1	0	0	1	1	0	0	1	0	bta-miR-19a	-0.32	-0.37	0.58	2009, 2011
PIK3CA	ENST00000263967.3	phosphatidylinositol-4,5-bisphosphate 3-kinase, catalytic subunit alpha	112	2	0	1	1	1	0	1	0	0	bta-miR-19a	-0.32	-0.45	0.63	2011
VTI1A	ENST00000393077.2	vesicle transport through interaction with t-SNAREs 1A	376	1	1	0	0	0	0	0	0	1	bta-miR-19a	-0.32	-0.46	0.6	2009, 2011
LIMCH1	ENST00000313860.7	LIM and calponin homology domains 1	1058	2	1	0	1	2	0	1	1	1	bta-miR-19b	-0.32	-0.66	0.63	2009, 2011
IREB2	ENST00000258886.8	iron-responsive element binding protein 2	1096	2	1	1	0	1	0	0	1	1	bta-miR-19a	-0.32	-0.5	0.95	2009, 2011
PHIP	ENST00000275034.4	pleckstrin homology domain interacting protein	668	1	0	0	1	1	0	0	1	0	bta-miR-19a	-0.32	-0.33	0.58	2011
FIBIN	ENST00000318627.2	fin bud initiation factor homolog (zebrafish)	135	1	0	1	0	0	0	0	0	0	bta-miR-19a	-0.32	-0.32	0.65	2009, 2011
AEBP2	ENST00000266508.9	AE binding protein 2	1228	1	0	0	1	1	0	0	1	0	bta-miR-19a	-0.32	-0.41	0.58	2011
FXR1	ENST00000357559.4	fragile X mental retardation, autosomal homolog 1	434	1	0	1	0	0	0	0	0	0	bta-miR-19a	-0.32	-0.32	0.83	2009, 2011
TGOLN2	ENST00000377386.3	trans-golgi network protein 2	1914	1	0	1	0	0	0	0	0	2	bta-miR-19a	-0.32	-0.33	0.83	2009, 2011
TMEM245	ENST00000374586.3	transmembrane protein 245	1320	1	0	0	1	1	1	0	0	0	bta-miR-19a	-0.32	-0.33	0.58	2011
PHTF2	ENST00000416283.2	putative homeodomain transcription factor 2	1730	2	2	0	0	0	0	0	0	0	bta-miR-19a	-0.32	-0.32	0.96	2009, 2011
MFAP3L	ENST00000393704.3	microfibrillar-associated protein 3-like	69	1	1	0	0	0	0	0	0	1	bta-miR-19a	-0.32	-0.35	0.84	2009, 2011
RAB23	ENST00000317483.3	RAB23, member RAS oncogene family	32	2	1	1	0	0	0	0	0	0	bta-miR-19a	-0.32	-0.59	0.36
SLC25A12	ENST00000422440.2	solute carrier family 25 (aspartate/glutamate carrier), member 12	566	1	1	0	0	0	0	0	0	1	bta-miR-19a	-0.32	-0.32	0.87	2009, 2011
ELK3	ENST00000228741.3	ELK3, ETS-domain protein (SRF accessory protein 2)	2719	1	0	1	0	0	0	0	0	0	bta-miR-19a	-0.32	-0.32	0.83	2009, 2011
CCDC6	ENST00000263102.6	coiled-coil domain containing 6	193	1	0	1	0	0	0	0	0	0	bta-miR-19a	-0.32	-0.32	0.83	2009, 2011
SLC30A5	ENST00000396591.3	solute carrier family 30 (zinc transporter), member 5	677	1	0	0	1	0	0	0	0	0	bta-miR-19a	-0.32	-0.32	0.58	2011
DNAJC16	ENST00000375847.3	DnaJ (Hsp40) homolog, subfamily C, member 16	366	1	0	1	0	1	1	0	0	0	bta-miR-19a	-0.32	-0.36	0.83	2009, 2011
AFF1	ENST00000395146.4	AF4/FMR2 family, member 1	28	2	2	0	0	0	0	0	0	0	bta-miR-19a	-0.32	-0.39	0.96	2009, 2011
PCDH10	ENST00000264360.5	protocadherin 10	9	1	1	0	0	1	0	1	0	0	bta-miR-19b	-0.31	-0.32	0.85	2009, 2011
RDH12	ENST00000551171.1	retinol dehydrogenase 12 (all-trans/9-cis/11-cis)	20	1	1	0	0	0	0	0	0	0	bta-miR-19a	-0.31	-0.31	< 0.1	2011
CREBL2	ENST00000228865.2	cAMP responsive element binding protein-like 2	218	1	0	1	0	0	0	0	0	0	bta-miR-19a	-0.31	-0.31	0.83	2009, 2011
WDFY3	ENST00000322366.6	WD repeat and FYVE domain containing 3	596	1	0	1	0	1	0	0	1	0	bta-miR-19a	-0.31	-0.32	0.83	2009, 2011
PSD	ENST00000020673.5	pleckstrin and Sec7 domain containing	5	1	0	1	0	0	0	0	0	0	bta-miR-19a	-0.31	-0.31	0.83	2009, 2011
MID1IP1	ENST00000336949.6	MID1 interacting protein 1	356	1	0	1	0	0	0	0	0	0	bta-miR-19a	-0.31	-0.31	0.82	2009, 2011
PCDHA2	ENST00000526136.1	protocadherin alpha 2	86	1	1	0	0	0	0	0	0	0	bta-miR-19a	-0.31	-0.31	0.79	2009, 2011
FAM43A	ENST00000329759.4	family with sequence similarity 43, member A	287	2	0	2	0	0	0	0	0	0	bta-miR-19a	-0.31	-0.47	0.92	2009, 2011
TET3	ENST00000409262.3	tet methylcytosine dioxygenase 3	1437	1	0	1	0	0	0	0	0	0	bta-miR-19a	-0.31	-0.31	0.83	2009, 2011
PPP1R15B	ENST00000367188.4	protein phosphatase 1, regulatory subunit 15B	2154	1	0	1	0	0	0	0	0	1	bta-miR-19a	-0.31	-0.32	0.83	2011
PTPN14	ENST00000366956.5	protein tyrosine phosphatase, non-receptor type 14	301	1	0	1	0	1	0	0	1	0	bta-miR-19a	-0.31	-0.34	0.55	2011
CTGF	ENST00000367976.3	connective tissue growth factor	10083	1	0	1	0	0	0	0	0	0	bta-miR-19b	-0.31	-0.34	0.83	2009, 2011
ZNF516	ENST00000443185.2	zinc finger protein 516	311	1	1	0	0	0	0	0	0	0	bta-miR-19a	-0.31	-0.33	0.87	2009, 2011
ADNP	ENST00000371602.4	activity-dependent neuroprotector homeobox	635	1	1	0	0	0	0	0	0	0	bta-miR-19a	-0.31	-0.31	0.87	2009, 2011
PHAX	ENST00000297540.4	phosphorylated adaptor for RNA export	309	1	0	1	0	0	0	0	0	0	bta-miR-19a	-0.31	-0.39	0.83	2009, 2011
SGCB	ENST00000381431.5	sarcoglycan, beta (43kDa dystrophin-associated glycoprotein)	1795	1	0	1	0	1	0	0	1	1	bta-miR-19a	-0.31	-0.5	0.63	2011
NBEA	ENST00000379939.2	neurobeachin	5	1	0	1	0	1	0	1	0	0	bta-miR-19a	-0.31	-0.31	0.81	2009, 2011
CPEB1	ENST00000450751.2	cytoplasmic polyadenylation element binding protein 1	5	1	0	1	0	0	0	0	0	2	bta-miR-19b	-0.31	-0.31	0.48	2009, 2011
PDCD6	ENST00000505221.1	programmed cell death 6	4780	1	0	0	1	0	0	0	0	0	bta-miR-19b	-0.31	-0.31	0.58
USP12	ENST00000282344.6	ubiquitin specific peptidase 12	35	1	1	0	0	0	0	0	0	2	bta-miR-19a	-0.31	-0.33	0.82	2009, 2011
FZD6	ENST00000358755.4	frizzled family receptor 6	161	1	0	1	0	0	0	0	0	0	bta-miR-19a	-0.31	-0.31	0.82	2009, 2011
PRICKLE2	ENST00000295902.6	prickle homolog 2 (Drosophila)	20	1	1	0	0	0	0	0	0	1	bta-miR-19a	-0.31	-0.31	0.87	2009, 2011
MAP4K3	ENST00000263881.3	mitogen-activated protein kinase kinase kinase kinase 3	796	1	1	0	0	0	0	0	0	0	bta-miR-19a	-0.31	-0.31	0.8	2009, 2011
EVI5L	ENST00000270530.4	ecotropic viral integration site 5-like	15	1	1	0	0	0	0	0	0	0	bta-miR-19a	-0.3	-0.3	0.81	2009, 2011
SLC6A6	ENST00000454876.2	solute carrier family 6 (neurotransmitter transporter), member 6	280	1	0	1	0	0	0	0	0	0	bta-miR-19a	-0.3	-0.3	0.83	2009, 2011
SGIP1	ENST00000371036.3	SH3-domain GRB2-like (endophilin) interacting protein 1	180	1	1	0	0	1	0	0	1	0	bta-miR-19a	-0.3	-0.37	0.53	2011
HIC1	ENST00000399849.3	hypermethylated in cancer 1	76	1	1	0	0	0	0	0	0	0	bta-miR-19a	-0.3	-0.3	0.79	2009, 2011
YTHDF2	ENST00000373812.3	YTH domain family, member 2	38	1	0	1	0	0	0	0	0	0	bta-miR-19a	-0.3	-0.3	0.7	2009, 2011
WNT3	ENST00000225512.5	wingless-type MMTV integration site family, member 3	46	1	1	0	0	0	0	0	0	0	bta-miR-19a	-0.3	-0.3	0.86	2009, 2011
SGTB	ENST00000381007.4	small glutamine-rich tetratricopeptide repeat (TPR)-containing, beta	205	1	0	1	0	0	0	0	0	3	bta-miR-19a	-0.3	-0.43	0.65	2009, 2011
NKX6-1	ENST00000515820.2	NK6 homeobox 1	9	1	0	0	1	0	0	0	0	1	bta-miR-19a	-0.3	-0.3	0.58
MAP2K3	ENST00000342679.4	mitogen-activated protein kinase kinase 3	34	1	1	0	0	0	0	0	0	0	bta-miR-19b	-0.3	-0.3	0.43	2009, 2011
SMCR8	ENST00000406438.3	Smith-Magenis syndrome chromosome region, candidate 8	219	1	0	1	0	0	0	0	0	0	bta-miR-19a	-0.3	-0.31	0.83	2009, 2011
PIK3R3	ENST00000262741.5	phosphoinositide-3-kinase, regulatory subunit 3 (gamma)	335	1	1	0	0	0	0	0	0	0	bta-miR-19a	-0.3	-0.33	0.87	2009, 2011
CA8	ENST00000317995.4	carbonic anhydrase VIII	197	1	0	1	0	0	0	0	0	0	bta-miR-19a	-0.3	-0.4	0.72	2009
SULF1	ENST00000458141.2	sulfatase 1	11	1	0	1	0	1	0	1	0	0	bta-miR-19a	-0.3	-0.3	0.82	2009, 2011
C6orf223	ENST00000439969.2	chromosome 6 open reading frame 223	17	1	0	1	0	1	1	0	0	0	bta-miR-19a	-0.3	-0.3	0.14	2011
PAPD4	ENST00000453514.1	PAP associated domain containing 4	434	1	0	1	0	0	0	0	0	0	bta-miR-19a	-0.3	-0.3	0.83	2011
FRS2	ENST00000550389.1	fibroblast growth factor receptor substrate 2	176	1	0	1	0	0	0	0	0	0	bta-miR-19a	-0.3	-0.3	0.83	2009, 2011
KLHL3	ENST00000541417.1	kelch-like family member 3	40	1	0	1	0	0	0	0	0	1	bta-miR-19a	-0.3	-0.34	0.83	2009, 2011
C7orf60	ENST00000297145.4	chromosome 7 open reading frame 60	39	1	0	1	0	1	0	1	0	1	bta-miR-19a	-0.3	-0.3	0.43	2009, 2011
MTMR10	ENST00000435680.1	myotubularin related protein 10	30	1	0	1	0	0	0	0	0	1	bta-miR-19a	-0.3	-0.32	0.83	2009, 2011
MRPL17	ENST00000288937.6	mitochondrial ribosomal protein L17	1447	1	1	0	0	0	0	0	0	0	bta-miR-19a	-0.3	-0.64	0.67	2009, 2011
CCND2	ENST00000261254.3	cyclin D2	66	1	1	0	0	0	0	0	0	0	bta-miR-19a	-0.3	-0.35	0.87	2009, 2011
HRK	ENST00000257572.5	harakiri, BCL2 interacting protein (contains only BH3 domain)	19	1	0	1	0	1	0	0	1	0	bta-miR-19a	-0.3	-0.45	0.93
RASSF2	ENST00000379400.3	Ras association (RalGDS/AF-6) domain family member 2	88	1	0	1	0	1	1	0	0	0	bta-miR-19a	-0.3	-0.3	< 0.1
MSMO1	ENST00000261507.6	methylsterol monooxygenase 1	1413	1	0	1	0	0	0	0	0	0	bta-miR-19a	-0.3	-0.31	0.83	2009, 2011
LSM12	ENST00000585388.1	LSM12 homolog (S. cerevisiae)	20	1	1	0	0	0	0	0	0	0	bta-miR-19a	-0.29	-0.47	0.85	2009, 2011
FAM179B	ENST00000382233.2	family with sequence similarity 179, member B	12	2	1	1	0	0	0	0	0	1	bta-miR-19a	-0.29	-0.29	0.35
USP14	ENST00000261601.7	ubiquitin specific peptidase 14 (tRNA-guanine transglycosylase)	561	1	0	0	1	0	0	0	0	0	bta-miR-19b	-0.29	-0.3	0.58	2009, 2011
GIGYF1	ENST00000275732.5	GRB10 interacting GYF protein 1	5	3	1	1	1	0	0	0	0	0	bta-miR-19a	-0.29	-0.29	0.95	2009, 2011
NCALD	ENST00000395923.1	neurocalcin delta	49	1	1	0	0	0	0	0	0	0	bta-miR-19a	-0.29	-0.29	0.77
CAPRIN2	ENST00000395805.2	caprin family member 2	17	1	0	1	0	1	1	0	0	0	bta-miR-19a	-0.29	-0.29	0.51	2009
TSPAN18	ENST00000340160.3	tetraspanin 18	332	1	0	1	0	1	0	0	1	1	bta-miR-19b	-0.29	-0.36	0.83	2011
DGCR8	ENST00000383024.2	DGCR8 microprocessor complex subunit	1018	1	1	0	0	0	0	0	0	0	bta-miR-19a	-0.29	-0.29	0.85	2009, 2011
ABR	ENST00000302538.5	active BCR-related	58	1	1	0	0	0	0	0	0	1	bta-miR-19a	-0.29	-0.41	0.87	2009, 2011
DCUN1D4	ENST00000334635.5	DCN1, defective in cullin neddylation 1, domain containing 4	1118	1	1	0	0	0	0	0	0	1	bta-miR-19a	-0.29	-0.32	< 0.1	2009, 2011
PDIK1L	ENST00000374271.4	PDLIM1 interacting kinase 1 like	5	1	0	1	0	0	0	0	0	0	bta-miR-19a	-0.29	-0.29	0.83	2011
RRAGD	ENST00000369415.4	Ras-related GTP binding D	644	1	0	1	0	1	0	1	0	1	bta-miR-19a	-0.29	-0.47	0.83	2011
DDX6	ENST00000264018.4	DEAD (Asp-Glu-Ala-Asp) box helicase 6	11	1	0	1	0	0	0	0	0	1	bta-miR-19a	-0.29	-0.29	0.62	2009, 2011
AKAP1	ENST00000337714.3	A kinase (PRKA) anchor protein 1	843	1	0	1	0	0	0	0	0	0	bta-miR-19a	-0.29	-0.29	0.83	2009, 2011
BTAF1	ENST00000265990.6	BTAF1 RNA polymerase II, B-TFIID transcription factor-associated, 170kDa	917	1	0	1	0	0	0	0	0	0	bta-miR-19a	-0.29	-0.29	0.83
ZNF831	ENST00000371030.2	zinc finger protein 831	5	2	1	0	1	0	0	0	0	1	bta-miR-19a	-0.29	-0.29	0.91	2011
FAT3	ENST00000298047.6	FAT atypical cadherin 3	30	1	0	1	0	3	0	0	3	1	bta-miR-19a	-0.29	-0.4	0.97	2009, 2011
KIF3A	ENST00000378746.4	kinesin family member 3A	33	1	1	0	0	0	0	0	0	0	bta-miR-19a	-0.29	-0.29	0.86	2009, 2011
WAC	ENST00000375664.4	WW domain containing adaptor with coiled-coil	322	1	0	1	0	0	0	0	0	1	bta-miR-19a	-0.29	-0.29	0.83	2009, 2011
DIRC2	ENST00000261038.5	disrupted in renal carcinoma 2	1041	1	0	0	1	0	0	0	0	0	bta-miR-19a	-0.29	-0.29	0.58	2011
HNRNPUL1	ENST00000352456.3	heterogeneous nuclear ribonucleoprotein U-like 1	11882	1	1	0	0	0	0	0	0	0	bta-miR-19a	-0.29	-0.29	0.87	2009, 2011
SNIP1	ENST00000296215.6	Smad nuclear interacting protein 1	355	1	0	1	0	0	0	0	0	0	bta-miR-19a	-0.29	-0.29	0.83	2009, 2011
DHRS3	ENST00000376223.2	dehydrogenase/reductase (SDR family) member 3	19	1	1	0	0	0	0	0	0	0	bta-miR-19a	-0.29	-0.29	0.81	2009, 2011
MXD1	ENST00000264444.2	MAX dimerization protein 1	183	2	0	2	0	0	0	0	0	0	bta-miR-19a	-0.29	-0.39	0.92	2009, 2011
PCDHA7	ENST00000525929.1	protocadherin alpha 7	86	1	1	0	0	0	0	0	0	0	bta-miR-19a	-0.29	-0.29	0.79	2009, 2011
ACER2	ENST00000340967.2	alkaline ceramidase 2	44	1	0	1	0	1	0	0	1	0	bta-miR-19a	-0.29	-0.33	0.82
CLCN6	ENST00000312413.6	chloride channel, voltage-sensitive 6	227	1	0	1	0	1	0	1	0	0	bta-miR-19a	-0.29	-0.29	0.83	2009, 2011
CEP55	ENST00000371485.3	centrosomal protein 55kDa	92	1	0	1	0	0	0	0	0	0	bta-miR-19a	-0.29	-0.32	0.8	2009, 2011
PCDHA5	ENST00000529859.1	protocadherin alpha 5	86	1	1	0	0	0	0	0	0	0	bta-miR-19a	-0.29	-0.29	0.79	2009, 2011
PCDHA8	ENST00000531613.1	protocadherin alpha 8	86	1	1	0	0	0	0	0	0	0	bta-miR-19a	-0.29	-0.29	0.79	2009, 2011
PCDHA4	ENST00000530339.1	protocadherin alpha 4	86	1	1	0	0	0	0	0	0	0	bta-miR-19a	-0.29	-0.29	0.79	2009, 2011
PCDHA12	ENST00000398631.2	protocadherin alpha 12	86	1	1	0	0	0	0	0	0	0	bta-miR-19a	-0.29	-0.29	0.79	2009, 2011
PLCB1	ENST00000378641.3	phospholipase C, beta 1 (phosphoinositide-specific)	21	1	0	1	0	1	0	0	1	1	bta-miR-19a	-0.29	-0.29	0.31
PRKAA1	ENST00000397128.2	protein kinase, AMP-activated, alpha 1 catalytic subunit	1415	1	1	0	0	0	0	0	0	1	bta-miR-19a	-0.29	-0.3	0.86	2009, 2011
PCDHA6	ENST00000529310.1	protocadherin alpha 6	86	1	1	0	0	0	0	0	0	0	bta-miR-19a	-0.28	-0.28	0.79	2009, 2011
PCDHA10	ENST00000307360.5	protocadherin alpha 10	86	1	1	0	0	0	0	0	0	0	bta-miR-19a	-0.28	-0.28	0.79	2009, 2011
PCDHA11	ENST00000398640.2	protocadherin alpha 11	86	1	1	0	0	0	0	0	0	0	bta-miR-19a	-0.28	-0.28	0.79	2009, 2011
PCDHA3	ENST00000522353.2	protocadherin alpha 3	86	1	1	0	0	0	0	0	0	0	bta-miR-19a	-0.28	-0.28	0.79	2009, 2011
PCDHA9	ENST00000532602.1	protocadherin alpha 9	86	1	1	0	0	0	0	0	0	0	bta-miR-19a	-0.28	-0.28	0.79	2011
PCDHA13	ENST00000289272.2	protocadherin alpha 13	86	1	1	0	0	0	0	0	0	0	bta-miR-19a	-0.28	-0.28	0.79	2009, 2011
ITPRIPL2	ENST00000381440.3	inositol 1,4,5-trisphosphate receptor interacting protein-like 2	893	1	0	1	0	0	0	0	0	0	bta-miR-19a	-0.28	-0.31	0.83	2009, 2011
PCDHAC1	ENST00000253807.2	protocadherin alpha subfamily C, 1	86	1	1	0	0	0	0	0	0	0	bta-miR-19a	-0.28	-0.28	0.79	2009, 2011
DLX3	ENST00000434704.2	distal-less homeobox 3	5	1	1	0	0	0	0	0	0	0	bta-miR-19a	-0.28	-0.28	0.75	2009, 2011
ITCH	ENST00000374864.4	itchy E3 ubiquitin protein ligase	769	1	0	0	1	0	0	0	0	0	bta-miR-19a	-0.28	-0.28	0.58	2011
PHF17	ENST00000226319.6	PHD finger protein 17	1393	1	0	1	0	1	0	1	0	1	bta-miR-19a	-0.28	-0.29	0.51	2009, 2011
OSBPL10	ENST00000396556.2	oxysterol binding protein-like 10	10	1	0	1	0	0	0	0	0	0	bta-miR-19a	-0.28	-0.28	0.83	2009, 2011
C16orf70	ENST00000219139.3	chromosome 16 open reading frame 70	485	1	0	1	0	0	0	0	0	1	bta-miR-19a	-0.28	-0.28	0.83	2009, 2011
POU4F1	ENST00000377208.5	POU class 4 homeobox 1	61	1	0	1	0	0	0	0	0	0	bta-miR-19a	-0.28	-0.28	0.83	2009, 2011
PTGES3	ENST00000262033.6	prostaglandin E synthase 3 (cytosolic)	93	1	0	1	0	0	0	0	0	0	bta-miR-19a	-0.28	-0.28	0.52	2009, 2011
GPR137B	ENST00000366592.3	G protein-coupled receptor 137B	389	1	1	0	0	1	0	1	0	0	bta-miR-19a	-0.28	-0.59	0.87	2009, 2011
ZNF521	ENST00000361524.3	zinc finger protein 521	520	1	0	1	0	0	0	0	0	0	bta-miR-19a	-0.28	-0.28	0.81	2009, 2011
VSTM2B	ENST00000335523.7	V-set and transmembrane domain containing 2B	17	1	0	1	0	0	0	0	0	0	bta-miR-19a	-0.28	-0.35	0.83	2011
SMARCD2	ENST00000448276.2	SWI/SNF related, matrix associated, actin dependent regulator of chromatin, subfamily d, member 2	144	1	0	1	0	0	0	0	0	0	bta-miR-19a	-0.28	-0.28	0.83	2009, 2011
PCDHAC2	ENST00000289269.5	protocadherin alpha subfamily C, 2	86	1	1	0	0	0	0	0	0	0	bta-miR-19a	-0.28	-0.28	0.79	2009, 2011
ST8SIA4	ENST00000231461.5	ST8 alpha-N-acetyl-neuraminide alpha-2,8-sialyltransferase 4	5	1	1	0	0	1	1	0	0	0	bta-miR-19a	-0.28	-0.28	0.68	2009, 2011
RAP2B	ENST00000323534.2	RAP2B, member of RAS oncogene family	594	1	0	0	1	0	0	0	0	1	bta-miR-19b	-0.28	-0.36	0.58	2009, 2011
RCOR3	ENST00000367005.4	REST corepressor 3	374	1	0	1	0	2	1	0	1	0	bta-miR-19a	-0.28	-0.49	0.45	2009, 2011
WRNIP1	ENST00000380769.4	Werner helicase interacting protein 1	931	1	0	1	0	0	0	0	0	0	bta-miR-19a	-0.28	-0.28	0.83	2009, 2011
KLF12	ENST00000377669.2	Kruppel-like factor 12	251	1	0	0	1	0	0	0	0	0	bta-miR-19a	-0.28	-0.31	0.58	2009, 2011
WBP2	ENST00000254806.3	WW domain binding protein 2	362	1	0	1	0	0	0	0	0	0	bta-miR-19a	-0.28	-0.28	0.79	2009, 2011
SLC9A2	ENST00000233969.2	solute carrier family 9, subfamily A (NHE2, cation proton antiporter 2), member 2	27	1	0	1	0	0	0	0	0	0	bta-miR-19a	-0.28	-0.28	0.67	2009, 2011
TMEM64	ENST00000458549.2	transmembrane protein 64	200	1	0	0	1	0	0	0	0	0	bta-miR-19a	-0.28	-0.28	0.58	2011
LRIG1	ENST00000273261.3	leucine-rich repeats and immunoglobulin-like domains 1	241	1	0	1	0	0	0	0	0	0	bta-miR-19a	-0.28	-0.28	0.83	2009, 2011
ZNRF1	ENST00000335325.4	zinc and ring finger 1, E3 ubiquitin protein ligase	519	1	0	1	0	0	0	0	0	0	bta-miR-19a	-0.28	-0.28	0.77	2009, 2011
GRIN2A	ENST00000562109.1	glutamate receptor, ionotropic, N-methyl D-aspartate 2A	5	2	2	0	0	0	0	0	0	3	bta-miR-19a	-0.28	-0.5	0.76	2009, 2011
RBMS3	ENST00000396583.3	RNA binding motif, single stranded interacting protein 3	56	1	1	0	0	1	1	0	0	0	bta-miR-19a	-0.28	-0.3	0.85	2009, 2011
ARHGAP1	ENST00000311956.4	Rho GTPase activating protein 1	2229	1	0	1	0	0	0	0	0	0	bta-miR-19a	-0.28	-0.28	0.83	2009, 2011
B4GALT5	ENST00000371711.4	UDP-Gal:betaGlcNAc beta 1,4- galactosyltransferase, polypeptide 5	1000	1	0	1	0	0	0	0	0	0	bta-miR-19a	-0.28	-0.28	0.83	2009, 2011
TRAPPC10	ENST00000291574.4	trafficking protein particle complex 10	302	1	0	1	0	0	0	0	0	1	bta-miR-19a	-0.28	-0.28	0.82	2009, 2011
SOS2	ENST00000216373.5	son of sevenless homolog 2 (Drosophila)	70	1	0	1	0	0	0	0	0	1	bta-miR-19a	-0.28	-0.28	0.61
UBAP2L	ENST00000343815.6	ubiquitin associated protein 2-like	3367	1	0	1	0	0	0	0	0	0	bta-miR-19a	-0.28	-0.28	< 0.1	2011
F3	ENST00000334047.7	coagulation factor III (thromboplastin, tissue factor)	13568	1	0	1	0	0	0	0	0	0	bta-miR-19a	-0.28	-0.28	0.82	2009, 2011
AL020996.1	ENST00000536896.1	Uncharacterized protein	5	1	0	1	0	0	0	0	0	0	bta-miR-19a	-0.28	-0.28	0.35
EPN2	ENST00000314728.5	epsin 2	1609	1	1	0	0	0	0	0	0	1	bta-miR-19a	-0.27	-0.28	0.87	2009, 2011
HS2ST1	ENST00000370550.5	heparan sulfate 2-O-sulfotransferase 1	787	1	0	1	0	0	0	0	0	1	bta-miR-19b	-0.27	-0.28	0.83	2009, 2011
LLGL2	ENST00000392550.3	lethal giant larvae homolog 2 (Drosophila)	149	1	0	0	1	0	0	0	0	0	bta-miR-19a	-0.27	-0.27	0.58	2009, 2011
GTF2H1	ENST00000265963.4	general transcription factor IIH, polypeptide 1, 62kDa	121	1	0	0	1	0	0	0	0	1	bta-miR-19a	-0.27	-0.29	0.58
PGM2L1	ENST00000298198.4	phosphoglucomutase 2-like 1	183	2	0	2	0	1	0	1	0	0	bta-miR-19a	-0.27	-0.44	0.97	2009, 2011
ARAP2	ENST00000303965.4	ArfGAP with RhoGAP domain, ankyrin repeat and PH domain 2	121	1	0	1	0	0	0	0	0	1	bta-miR-19b	-0.27	-0.27	0.83	2009, 2011
TOR1B	ENST00000259339.2	torsin family 1, member B (torsin B)	222	1	0	1	0	1	0	0	1	0	bta-miR-19b	-0.27	-0.36	0.83	2009, 2011
LPHN2	ENST00000370715.1	latrophilin 2	407	2	0	0	2	0	0	0	0	0	bta-miR-19a	-0.27	-0.3	0.83	2009, 2011
C16orf52	ENST00000542527.2	chromosome 16 open reading frame 52	102	1	1	0	0	0	0	0	0	0	bta-miR-19a	-0.27	-0.42	0.82	2011
RAB21	ENST00000261263.3	RAB21, member RAS oncogene family	1823	1	1	0	0	0	0	0	0	0	bta-miR-19a	-0.27	-0.27	0.87	2009, 2011
ZFP91	ENST00000316059.6	ZFP91 zinc finger protein	688	1	0	1	0	0	0	0	0	0	bta-miR-19a	-0.27	-0.27	0.83	2009, 2011
RFX4	ENST00000229387.5	regulatory factor X, 4 (influences HLA class II expression)	5	1	1	0	0	0	0	0	0	0	bta-miR-19a	-0.27	-0.27	0.81	2009, 2011
FKBP15	ENST00000238256.3	FK506 binding protein 15, 133kDa	119	1	1	0	0	0	0	0	0	1	bta-miR-19a	-0.27	-0.27	0.86	2009, 2011
SEPT7	ENST00000435235.1	septin 7	97	1	0	1	0	0	0	0	0	0	bta-miR-19a	-0.27	-0.27	0.83
FAM160A1	ENST00000435205.1	family with sequence similarity 160, member A1	18	1	1	0	0	0	0	0	0	1	bta-miR-19a	-0.27	-0.41	0.85	2009, 2011
KIAA1217	ENST00000396445.1	KIAA1217	320	1	1	0	0	0	0	0	0	1	bta-miR-19a	-0.27	-0.32	0.38	2009, 2011
TNRC6A	ENST00000395799.3	trinucleotide repeat containing 6A	267	1	0	1	0	0	0	0	0	1	bta-miR-19a	-0.27	-0.27	0.71	2009, 2011
CCND1	ENST00000227507.2	cyclin D1	4687	1	1	0	0	0	0	0	0	0	bta-miR-19a	-0.27	-0.28	0.75	2009, 2011
HNRNPF	ENST00000357065.4	heterogeneous nuclear ribonucleoprotein F	240	1	0	1	0	0	0	0	0	0	bta-miR-19a	-0.27	-0.27	0.82	2009, 2011
EPC2	ENST00000258484.6	enhancer of polycomb homolog 2 (Drosophila)	152	1	0	1	0	0	0	0	0	0	bta-miR-19b	-0.27	-0.27	0.81	2009, 2011
RNF111	ENST00000348370.4	ring finger protein 111	395	1	1	0	0	0	0	0	0	0	bta-miR-19a	-0.27	-0.27	0.85	2009, 2011
INO80	ENST00000361937.3	INO80 complex subunit	279	1	1	0	0	1	0	0	1	1	bta-miR-19a	-0.27	-0.28	0.87	2009, 2011
PHLPP2	ENST00000568954.1	PH domain and leucine rich repeat protein phosphatase 2	172	1	1	0	0	0	0	0	0	0	bta-miR-19a	-0.27	-0.27	0.32	2009, 2011
RAB34	ENST00000447716.1	RAB34, member RAS oncogene family	880	1	0	1	0	0	0	0	0	0	bta-miR-19a	-0.27	-0.27	0.11	2009, 2011
GATSL3	ENST00000407689.3	GATS protein-like 3	20	1	1	0	0	0	0	0	0	0	bta-miR-19a	-0.27	-0.27	0.78	2009, 2011
B4GALT2	ENST00000434555.2	UDP-Gal:betaGlcNAc beta 1,4- galactosyltransferase, polypeptide 2	440	1	0	0	1	0	0	0	0	0	bta-miR-19a	-0.27	-0.27	0.58	2009, 2011
STX12	ENST00000373943.4	syntaxin 12	1082	1	0	1	0	1	0	0	1	0	bta-miR-19a	-0.26	-0.28	0.35	2009, 2011
PPM1A	ENST00000395076.4	protein phosphatase, Mg2+/Mn2+ dependent, 1A	412	2	0	2	0	0	0	0	0	0	bta-miR-19a	-0.26	-0.37	0.95	2011
ZBTB46	ENST00000245663.4	zinc finger and BTB domain containing 46	71	1	1	0	0	0	0	0	0	0	bta-miR-19a	-0.26	-0.26	0.85	2011
GPR155	ENST00000392552.2	G protein-coupled receptor 155	11	2	1	1	0	0	0	0	0	0	bta-miR-19a	-0.26	-0.26	0.82	2009, 2011
MST4	ENST00000394334.2	Serine/threonine-protein kinase MST4	47	1	1	0	0	0	0	0	0	0	bta-miR-19a	-0.26	-0.33	0.73	2009, 2011
TRPM6	ENST00000360774.1	transient receptor potential cation channel, subfamily M, member 6	21	1	1	0	0	1	0	0	1	0	bta-miR-19a	-0.26	-0.26	< 0.1	2009, 2011
L3MBTL3	ENST00000529410.1	l(3)mbt-like 3 (Drosophila)	60	1	0	1	0	0	0	0	0	1	bta-miR-19a	-0.26	-0.35	0.6	2009, 2011
DPYSL5	ENST00000288699.6	dihydropyrimidinase-like 5	315	2	1	1	0	0	0	0	0	1	bta-miR-19b	-0.26	-0.32	0.96	2009, 2011
MED12L	ENST00000474524.1	mediator complex subunit 12-like	30	2	1	1	0	0	0	0	0	0	bta-miR-19a	-0.26	-0.37	0.91	2009, 2011
VAPA	ENST00000400000.2	VAMP (vesicle-associated membrane protein)-associated protein A, 33kDa	2926	2	1	0	1	0	0	0	0	0	bta-miR-19a	-0.26	-0.42	0.78	2009, 2011
TSC1	ENST00000298552.3	tuberous sclerosis 1	838	2	0	2	0	0	0	0	0	0	bta-miR-19a	-0.26	-0.29	0.87	2011
IL6ST	ENST00000381287.4	interleukin 6 signal transducer (gp130, oncostatin M receptor)	213	1	0	1	0	1	0	1	0	0	bta-miR-19a	-0.26	-0.27	0.82	2011
SYNPO2	ENST00000429713.2	synaptopodin 2	105	1	0	0	1	0	0	0	0	1	bta-miR-19a	-0.26	-0.26	0.58	2011
TBC1D8	ENST00000376840.4	TBC1 domain family, member 8 (with GRAM domain)	47	1	0	1	0	0	0	0	0	0	bta-miR-19a	-0.26	-0.34	0.83	2009, 2011
SPEN	ENST00000375759.3	spen homolog, transcriptional regulator (Drosophila)	7	2	1	1	0	0	0	0	0	0	bta-miR-19a	-0.26	-0.26	0.98	2009, 2011
NBEAL2	ENST00000450053.3	neurobeachin-like 2	70	1	1	0	0	0	0	0	0	0	bta-miR-19a	-0.26	-0.26	0.84	2009, 2011
ST8SIA5	ENST00000315087.7	ST8 alpha-N-acetyl-neuraminide alpha-2,8-sialyltransferase 5	7	1	0	1	0	0	0	0	0	0	bta-miR-19a	-0.26	-0.26	0.3	2011
G6PC2	ENST00000421979.1	glucose-6-phosphatase, catalytic, 2	5	1	0	1	0	0	0	0	0	0	bta-miR-19a	-0.26	-0.26	ORF
PTCHD4	ENST00000339488.4	patched domain containing 4	19	1	0	0	1	1	0	0	1	1	bta-miR-19a	-0.26	-0.34	0.58
NACC2	ENST00000371753.1	NACC family member 2, BEN and BTB (POZ) domain containing	172	2	1	1	0	0	0	0	0	1	bta-miR-19b	-0.26	-0.39	0.9	2011
NPTN	ENST00000345330.4	neuroplastin	2918	1	0	1	0	0	0	0	0	0	bta-miR-19a	-0.26	-0.26	0.83	2009, 2011
HPRT1	ENST00000298556.7	hypoxanthine phosphoribosyltransferase 1	490	1	0	1	0	0	0	0	0	0	bta-miR-19a	-0.26	-0.26	0.16	2011
RP1-170O19.20	ENST00000470747.4	Uncharacterized protein	151	1	0	1	0	1	0	1	0	0	bta-miR-19a	-0.26	-0.37	0.84
PLCL2	ENST00000418129.2	phospholipase C-like 2	122	1	0	1	0	0	0	0	0	0	bta-miR-19a	-0.26	-0.28	0.77	2009, 2011
ZBTB10	ENST00000430430.1	zinc finger and BTB domain containing 10	113	1	1	0	0	0	0	0	0	0	bta-miR-19a	-0.26	-0.26	0.87	2009, 2011
SNX27	ENST00000368843.3	sorting nexin family member 27	46	1	0	1	0	1	0	1	0	0	bta-miR-19a	-0.26	-0.26	0.83	2009, 2011
UCP3	ENST00000314032.4	uncoupling protein 3 (mitochondrial, proton carrier)	10	1	0	1	0	0	0	0	0	0	bta-miR-19a	-0.26	-0.26	0.75	2009, 2011
REEP1	ENST00000165698.5	receptor accessory protein 1	49	1	0	1	0	1	0	0	1	0	bta-miR-19a	-0.26	-0.29	0.83	2009, 2011
SLC24A3	ENST00000328041.6	solute carrier family 24 (sodium/potassium/calcium exchanger), member 3	63	2	1	1	0	0	0	0	0	0	bta-miR-19a	-0.26	-0.26	0.76	2009, 2011
ATF2	ENST00000487334.2	activating transcription factor 2	123	1	1	0	0	0	0	0	0	0	bta-miR-19a	-0.26	-0.44	0.85
RUNX1T1	ENST00000523629.1	runt-related transcription factor 1; translocated to, 1 (cyclin D-related)	9	1	0	1	0	0	0	0	0	1	bta-miR-19b	-0.26	-0.26	0.82	2011
LHX9	ENST00000367390.3	LIM homeobox 9	40	1	1	0	0	1	0	1	0	0	bta-miR-19a	-0.25	-0.36	0.81
ZNF711	ENST00000360700.4	zinc finger protein 711	5614	1	0	1	0	0	0	0	0	1	bta-miR-19a	-0.25	-0.4	0.77	2011
USP6	ENST00000250066.6	ubiquitin specific peptidase 6 (Tre-2 oncogene)	5	1	0	1	0	0	0	0	0	1	bta-miR-19a	-0.25	-0.25	0.18	2009, 2011
CACUL1	ENST00000369151.3	CDK2-associated, cullin domain 1	213	3	3	0	0	1	0	0	1	0	bta-miR-19a	-0.25	-0.95	0.97	2009, 2011
GHR	ENST00000230882.4	growth hormone receptor	102	1	1	0	0	0	0	0	0	0	bta-miR-19a	-0.25	-0.25	0.47
SAMD8	ENST00000372687.4	sterile alpha motif domain containing 8	100	2	0	1	1	0	0	0	0	0	bta-miR-19a	-0.25	-0.38	0.31	2011
ARHGAP12	ENST00000311380.4	Rho GTPase activating protein 12	190	1	0	1	0	0	0	0	0	0	bta-miR-19a	-0.25	-0.25	0.71	2009, 2011
TMEM63B	ENST00000259746.9	transmembrane protein 63B	557	1	0	1	0	0	0	0	0	0	bta-miR-19b	-0.25	-0.25	0.59	2009, 2011
LGALSL	ENST00000238875.5	lectin, galactoside-binding-like	334	2	1	1	0	0	0	0	0	0	bta-miR-19a	-0.25	-0.87	0.97	2009, 2011
SCN8A	ENST00000354534.6	sodium channel, voltage gated, type VIII, alpha subunit	44	1	0	0	1	0	0	0	0	2	bta-miR-19a	-0.25	-0.25	0.58
DLX1	ENST00000341900.6	distal-less homeobox 1	312	1	0	0	1	0	0	0	0	0	bta-miR-19b	-0.25	-0.25	0.58	2009, 2011
ZFAND6	ENST00000261749.6	zinc finger, AN1-type domain 6	11	1	0	1	0	0	0	0	0	0	bta-miR-19a	-0.25	-0.25	0.4	2011
TXLNG	ENST00000380122.5	taxilin gamma	96	1	0	0	1	1	0	0	1	1	bta-miR-19b	-0.25	-0.37	0.58	2009, 2011
BARHL2	ENST00000370445.4	BarH-like homeobox 2	13	1	0	1	0	0	0	0	0	0	bta-miR-19a	-0.25	-0.25	0.81
CCDC152	ENST00000361970.5	coiled-coil domain containing 152	5	1	1	0	0	0	0	0	0	0	bta-miR-19b	-0.25	-0.25	< 0.1	2011
ATP11A	ENST00000487903.1	ATPase, class VI, type 11A	731	2	0	2	0	0	0	0	0	0	bta-miR-19a	-0.25	-0.28	0.84	2009, 2011
KLHL11	ENST00000319121.3	kelch-like family member 11	16	1	1	0	0	0	0	0	0	1	bta-miR-19a	-0.25	-0.38	0.81
MLLT10	ENST00000377072.3	myeloid/lymphoid or mixed-lineage leukemia (trithorax homolog, Drosophila); translocated to, 10	495	1	0	0	1	0	0	0	0	1	bta-miR-19a	-0.25	-0.25	0.58
POU3F2	ENST00000328345.5	POU class 3 homeobox 2	274	1	0	1	0	0	0	0	0	0	bta-miR-19a	-0.25	-0.25	0.54	2009, 2011
FAM46A	ENST00000369754.3	family with sequence similarity 46, member A	899	1	1	0	0	0	0	0	0	0	bta-miR-19a	-0.25	-0.25	0.13	2009, 2011
ARL8A	ENST00000272217.2	ADP-ribosylation factor-like 8A	272	1	0	0	1	0	0	0	0	0	bta-miR-19a	-0.25	-0.31	0.58	2009, 2011
TNIP1	ENST00000520931.1	TNFAIP3 interacting protein 1	334	1	0	1	0	0	0	0	0	0	bta-miR-19a	-0.25	-0.25	0.8	2009, 2011
STK35	ENST00000381482.3	serine/threonine kinase 35	263	1	1	0	0	0	0	0	0	0	bta-miR-19a	-0.25	-0.27	0.87	2009, 2011
ACSL4	ENST00000469796.2	acyl-CoA synthetase long-chain family member 4	229	1	0	1	0	2	0	2	0	1	bta-miR-19a	-0.25	-0.47	0.8	2009, 2011
EIF4E3	ENST00000425534.3	eukaryotic translation initiation factor 4E family member 3	475	2	1	1	0	1	1	0	0	0	bta-miR-19a	-0.25	-0.52	0.45	2011
FBXO30	ENST00000237281.4	F-box protein 30	224	1	0	0	1	1	0	1	0	2	bta-miR-19a	-0.25	-0.27	0.58	2011
RICTOR	ENST00000357387.3	RPTOR independent companion of MTOR, complex 2	441	2	1	0	1	0	0	0	0	0	bta-miR-19a	-0.25	-0.26	0.86	2009, 2011
NCKAP5	ENST00000409261.1	NCK-associated protein 5	51	1	0	1	0	0	0	0	0	0	bta-miR-19a	-0.24	-0.24	0.81	2009, 2011
GNAQ	ENST00000286548.4	guanine nucleotide binding protein (G protein), q polypeptide	47	1	1	0	0	0	0	0	0	0	bta-miR-19a	-0.24	-0.24	0.76
ITGA2	ENST00000296585.5	integrin, alpha 2 (CD49B, alpha 2 subunit of VLA-2 receptor)	50	1	1	0	0	1	0	0	1	0	bta-miR-19a	-0.24	-0.24	0.56	2009, 2011
EHBP1	ENST00000431489.1	EH domain binding protein 1	28	1	1	0	0	0	0	0	0	0	bta-miR-19a	-0.24	-0.24	0.51	2011
MIER3	ENST00000381226.3	mesoderm induction early response 1, family member 3	112	1	0	1	0	0	0	0	0	1	bta-miR-19a	-0.24	-0.26	0.34
POSTN	ENST00000541179.1	periostin, osteoblast specific factor	43	1	1	0	0	0	0	0	0	0	bta-miR-19a	-0.24	-0.24	< 0.1	2011
MAP3K2	ENST00000409947.1	mitogen-activated protein kinase kinase kinase 2	187	1	1	0	0	0	0	0	0	2	bta-miR-19a	-0.24	-0.58	0.87	2011
ATXN1L	ENST00000427980.2	ataxin 1-like	12	2	1	0	1	1	1	0	0	0	bta-miR-19a	-0.24	-0.24	0.94	2011
CSNK1G1	ENST00000303052.7	casein kinase 1, gamma 1	149	1	0	1	0	0	0	0	0	2	bta-miR-19a	-0.24	-0.26	0.82	2009, 2011
PDE7B	ENST00000308191.6	phosphodiesterase 7B	148	1	0	1	0	0	0	0	0	1	bta-miR-19a	-0.24	-0.27	0.78	2009, 2011
ARFGEF1	ENST00000262215.3	ADP-ribosylation factor guanine nucleotide-exchange factor 1 (brefeldin A-inhibited)	70	1	1	0	0	0	0	0	0	0	bta-miR-19a	-0.24	-0.3	0.87	2009, 2011
PRKAA2	ENST00000371244.4	protein kinase, AMP-activated, alpha 2 catalytic subunit	561	1	0	1	0	1	0	0	1	3	bta-miR-19a	-0.24	-0.41	0.82	2009, 2011
BICD1	ENST00000548411.1	bicaudal D homolog 1 (Drosophila)	205	1	1	0	0	1	0	0	1	0	bta-miR-19a	-0.24	-0.27	0.75
CALD1	ENST00000361388.2	caldesmon 1	1013	1	1	0	0	1	0	0	1	0	bta-miR-19a	-0.24	-0.27	0.87	2009, 2011
CLCN2	ENST00000423355.2	chloride channel, voltage-sensitive 2	44	1	1	0	0	0	0	0	0	0	bta-miR-19a	-0.24	-0.24	ORF
SRPK2	ENST00000393651.3	SRSF protein kinase 2	381	1	0	0	1	0	0	0	0	0	bta-miR-19a	-0.24	-0.29	0.58
KDM6A	ENST00000377967.4	lysine (K)-specific demethylase 6A	991	1	0	0	1	0	0	0	0	0	bta-miR-19b	-0.24	-0.24	0.58	2011
TRERF1	ENST00000541110.1	transcriptional regulating factor 1	52	1	0	1	0	0	0	0	0	1	bta-miR-19a	-0.24	-0.24	0.83	2011
PIP5K1C	ENST00000335312.3	phosphatidylinositol-4-phosphate 5-kinase, type I, gamma	13	1	1	0	0	0	0	0	0	1	bta-miR-19a	-0.24	-0.24	0.74	2011
GRB10	ENST00000398812.2	growth factor receptor-bound protein 10	1382	1	0	1	0	0	0	0	0	0	bta-miR-19a	-0.24	-0.28	0.79	2009, 2011
DNAJB1	ENST00000254322.2	DnaJ (Hsp40) homolog, subfamily B, member 1	29	1	1	0	0	0	0	0	0	0	bta-miR-19a	-0.24	-0.42	0.84	2009, 2011
PTP4A1	ENST00000370651.3	protein tyrosine phosphatase type IVA, member 1	5740	1	0	1	0	0	0	0	0	0	bta-miR-19a	-0.24	-0.24	0.57	2011
FASTK	ENST00000540185.1	Fas-activated serine/threonine kinase	645	1	0	1	0	0	0	0	0	0	bta-miR-19b	-0.24	-0.24	0.14	2009, 2011
SAMD4A	ENST00000392067.3	sterile alpha motif domain containing 4A	449	1	1	0	0	1	0	0	1	0	bta-miR-19a	-0.24	-0.27	0.86	2011
EIF4A2	ENST00000323963.5	eukaryotic translation initiation factor 4A2	304	1	0	0	1	0	0	0	0	0	bta-miR-19a	-0.24	-0.31	0.58	2009, 2011
ANKIB1	ENST00000265742.3	ankyrin repeat and IBR domain containing 1	127	1	0	1	0	1	0	0	1	0	bta-miR-19a	-0.24	-0.41	0.93	2009, 2011
NRK	ENST00000243300.9	Nik related kinase	5	1	1	0	0	0	0	0	0	0	bta-miR-19a	-0.24	-0.24	0.86	2009, 2011
CHMP4B	ENST00000217402.2	charged multivesicular body protein 4B	1230	1	0	1	0	0	0	0	0	0	bta-miR-19b	-0.24	-0.25	0.22	2011
R3HDM2	ENST00000347140.3	R3H domain containing 2	5	1	0	0	1	0	0	0	0	0	bta-miR-19a	-0.24	-0.24	0.58	2009, 2011
IRX4	ENST00000231357.2	iroquois homeobox 4	5	1	0	0	1	0	0	0	0	0	bta-miR-19a	-0.24	-0.24	0.58	2009, 2011
STRN3	ENST00000355683.5	striatin, calmodulin binding protein 3	697	1	0	0	1	0	0	0	0	0	bta-miR-19a	-0.24	-0.24	0.58	2011
CSRNP3	ENST00000314499.7	cysteine-serine-rich nuclear protein 3	24	1	0	0	1	0	0	0	0	0	bta-miR-19a	-0.24	-0.24	0.58	2011
FAM155A	ENST00000375915.2	family with sequence similarity 155, member A	118	1	0	1	0	0	0	0	0	0	bta-miR-19a	-0.24	-0.24	0.21
MAP3K12	ENST00000267079.2	mitogen-activated protein kinase kinase kinase 12	61	1	0	1	0	0	0	0	0	0	bta-miR-19a	-0.24	-0.29	0.83	2009, 2011
PHF20	ENST00000374012.3	PHD finger protein 20	191	1	1	0	0	0	0	0	0	1	bta-miR-19a	-0.24	-0.27	0.35	2009, 2011
KDM2A	ENST00000529006.2	lysine (K)-specific demethylase 2A	729	2	0	2	0	0	0	0	0	1	bta-miR-19a	-0.24	-0.24	0.97	2009, 2011
STX18	ENST00000306200.2	syntaxin 18	76	1	1	0	0	0	0	0	0	0	bta-miR-19a	-0.23	-0.43	0.29
ATG4D	ENST00000309469.4	autophagy related 4D, cysteine peptidase	801	1	0	1	0	0	0	0	0	0	bta-miR-19a	-0.23	-0.23	0.61	2011
HS3ST5	ENST00000312719.5	heparan sulfate (glucosamine) 3-O-sulfotransferase 5	22	1	0	1	0	0	0	0	0	0	bta-miR-19a	-0.23	-0.23	0.81	2011
NR3C2	ENST00000344721.4	nuclear receptor subfamily 3, group C, member 2	425	1	1	0	0	0	0	0	0	2	bta-miR-19a	-0.23	-0.23	0.79	2009, 2011
FBXW11	ENST00000296933.6	F-box and WD repeat domain containing 11	81	1	0	1	0	0	0	0	0	0	bta-miR-19a	-0.23	-0.24	0.7	2009, 2011
MSI2	ENST00000284073.2	musashi RNA-binding protein 2	283	1	1	0	0	0	0	0	0	1	bta-miR-19a	-0.23	-0.28	0.85
CBX6	ENST00000407418.3	chromobox homolog 6	215	2	0	1	1	1	0	0	1	0	bta-miR-19a	-0.23	-0.47	0.93
SOCS5	ENST00000306503.5	suppressor of cytokine signaling 5	72	1	0	1	0	0	0	0	0	0	bta-miR-19a	-0.23	-0.23	0.83	2009, 2011
TESK2	ENST00000372084.1	testis-specific kinase 2	11	1	0	1	0	0	0	0	0	0	bta-miR-19a	-0.23	-0.23	0.83	2009, 2011
HOXA5	ENST00000222726.3	homeobox A5	63	1	0	1	0	0	0	0	0	0	bta-miR-19a	-0.23	-0.23	0.83	2011
SEMA4C	ENST00000305476.5	sema domain, immunoglobulin domain (Ig), transmembrane domain (TM) and short cytoplasmic domain, (semaphorin) 4C	31	1	1	0	0	0	0	0	0	0	bta-miR-19a	-0.23	-0.23	0.79	2009, 2011
VPS37B	ENST00000267202.2	vacuolar protein sorting 37 homolog B (S. cerevisiae)	261	1	0	1	0	0	0	0	0	0	bta-miR-19a	-0.23	-0.23	0.62	2009, 2011
HOXA9	ENST00000396345.1	homeobox A9	151	1	0	1	0	1	0	1	0	0	bta-miR-19a	-0.23	-0.33	0.69	2009, 2011
RAF1	ENST00000251849.4	v-raf-1 murine leukemia viral oncogene homolog 1	2422	1	1	0	0	0	0	0	0	0	bta-miR-19a	-0.23	-0.23	0.87	2011
CSF2RB	ENST00000403662.3	colony stimulating factor 2 receptor, beta, low-affinity (granulocyte-macrophage)	5	1	1	0	0	0	0	0	0	0	bta-miR-19b	-0.23	-0.23	0.76	2011
CYLD	ENST00000540145.1	cylindromatosis (turban tumor syndrome)	696	1	0	1	0	0	0	0	0	1	bta-miR-19a	-0.23	-0.29	0.83	2011
EDARADD	ENST00000359362.5	EDAR-associated death domain	76	1	1	0	0	0	0	0	0	0	bta-miR-19a	-0.23	-0.65	0.85	2009, 2011
SPRY4	ENST00000344120.4	sprouty homolog 4 (Drosophila)	110	1	0	0	1	1	0	1	0	1	bta-miR-19b	-0.23	-0.28	0.58	2009, 2011
MLTK	ENST00000338983.3	Mitogen-activated protein kinase kinase kinase MLT	766	1	0	1	0	0	0	0	0	0	bta-miR-19a	-0.23	-0.23	0.83	2009, 2011
WBP1L	ENST00000369889.4	WW domain binding protein 1-like	5	1	1	0	0	0	0	0	0	0	bta-miR-19a	-0.23	-0.23	0.72	2009, 2011
TSHZ3	ENST00000240587.4	teashirt zinc finger homeobox 3	81	1	1	0	0	0	0	0	0	0	bta-miR-19a	-0.23	-0.38	0.82	2009, 2011
PATL1	ENST00000300146.9	protein associated with topoisomerase II homolog 1 (yeast)	703	1	1	0	0	0	0	0	0	0	bta-miR-19a	-0.23	-0.25	0.85	2011
DDI2	ENST00000480945.1	DNA-damage inducible 1 homolog 2 (S. cerevisiae)	357	1	0	1	0	0	0	0	0	3	bta-miR-19b	-0.23	-0.27	< 0.1
DCAF8	ENST00000368073.3	DDB1 and CUL4 associated factor 8	1924	1	0	1	0	0	0	0	0	0	bta-miR-19a	-0.23	-0.23	0.82	2009, 2011
GOLGA3	ENST00000204726.3	golgin A3	944	1	0	1	0	1	0	0	1	0	bta-miR-19a	-0.23	-0.24	0.83	2009, 2011
MEF2A	ENST00000354410.5	myocyte enhancer factor 2A	654	1	0	1	0	0	0	0	0	1	bta-miR-19a	-0.23	-0.23	0.8	2009, 2011
BMF	ENST00000220446.4	Bcl2 modifying factor	179	1	1	0	0	0	0	0	0	1	bta-miR-19a	-0.23	-0.29	0.53	2009, 2011
BPTF	ENST00000321892.4	bromodomain PHD finger transcription factor	7	1	0	1	0	0	0	0	0	0	bta-miR-19a	-0.23	-0.23	0.83	2009, 2011
CBLN2	ENST00000585159.1	cerebellin 2 precursor	23	1	0	1	0	0	0	0	0	0	bta-miR-19a	-0.23	-0.23	0.83	2009, 2011
DUT	ENST00000559540.1	deoxyuridine triphosphatase	1860	1	0	0	1	0	0	0	0	0	bta-miR-19a	-0.23	-0.23	ORF
NME7	ENST00000472647.1	NME/NM23 family member 7	8	1	0	1	0	0	0	0	0	0	bta-miR-19b	-0.23	-0.38	0.53	2009, 2011
SYT6	ENST00000607941.1	synaptotagmin VI	5	1	0	1	0	0	0	0	0	0	bta-miR-19a	-0.23	-0.23	0.83	2009, 2011
TUB	ENST00000305253.4	tubby bipartite transcription factor	743	1	1	0	0	1	1	0	0	0	bta-miR-19a	-0.23	-0.23	0.87	2011
MFSD6	ENST00000392328.1	major facilitator superfamily domain containing 6	47	1	0	1	0	0	0	0	0	0	bta-miR-19a	-0.23	-0.24	0.83	2009, 2011
ROBO2	ENST00000461745.1	roundabout, axon guidance receptor, homolog 2 (Drosophila)	22	1	0	1	0	0	0	0	0	1	bta-miR-19a	-0.23	-0.24	0.83	2009, 2011
BMP3	ENST00000282701.2	bone morphogenetic protein 3	36	1	0	1	0	0	0	0	0	0	bta-miR-19a	-0.23	-0.23	0.83	2009, 2011
ADAM12	ENST00000368679.4	ADAM metallopeptidase domain 12	758	1	0	1	0	0	0	0	0	0	bta-miR-19a	-0.22	-0.22	0.83	2009, 2011
ABCA1	ENST00000374736.3	ATP-binding cassette, sub-family A (ABC1), member 1	184	1	0	1	0	2	0	0	2	0	bta-miR-19a	-0.22	-0.23	0.83	2009, 2011
STK38	ENST00000229812.7	serine/threonine kinase 38	156	1	0	1	0	0	0	0	0	0	bta-miR-19a	-0.22	-0.22	0.81	2009, 2011
ASB7	ENST00000332783.7	ankyrin repeat and SOCS box containing 7	95	1	0	0	1	0	0	0	0	0	bta-miR-19a	-0.22	-0.22	0.58	2009, 2011
TXLNA	ENST00000373610.3	taxilin alpha	564	1	1	0	0	1	0	0	1	0	bta-miR-19a	-0.22	-0.23	0.57	2009, 2011
SERINC3	ENST00000342374.4	serine incorporator 3	1218	1	0	1	0	0	0	0	0	0	bta-miR-19a	-0.22	-0.34	0.83	2009, 2011
OTUD7B	ENST00000369135.4	OTU domain containing 7B	299	2	2	0	0	0	0	0	0	0	bta-miR-19a	-0.22	-0.27	0.86	2011
COL4A3BP	ENST00000380494.5	collagen, type IV, alpha 3 (Goodpasture antigen) binding protein	134	1	0	1	0	0	0	0	0	1	bta-miR-19a	-0.22	-0.26	0.79	2011
EIF4G2	ENST00000526148.1	eukaryotic translation initiation factor 4 gamma, 2	61971	1	0	0	1	0	0	0	0	0	bta-miR-19b	-0.22	-0.22	0.58	2009, 2011
CHD5	ENST00000262450.3	chromodomain helicase DNA binding protein 5	5	1	0	1	0	0	0	0	0	0	bta-miR-19a	-0.22	-0.22	0.83	2009, 2011
EYA1	ENST00000388742.4	eyes absent homolog 1 (Drosophila)	222	1	0	0	1	0	0	0	0	0	bta-miR-19a	-0.22	-0.22	0.58
KIAA2013	ENST00000376572.3	KIAA2013	652	1	0	0	1	1	1	0	0	0	bta-miR-19a	-0.22	-0.22	0.58	2009, 2011
PHF12	ENST00000577226.1	PHD finger protein 12	307	1	1	0	0	1	1	0	0	1	bta-miR-19a	-0.22	-0.22	0.85	2009, 2011
NDNF	ENST00000379692.4	neuron-derived neurotrophic factor	51	1	0	0	1	0	0	0	0	0	bta-miR-19a	-0.22	-0.22	0.58
DCUN1D3	ENST00000324344.4	DCN1, defective in cullin neddylation 1, domain containing 3	53	1	0	0	1	0	0	0	0	2	bta-miR-19a	-0.22	-0.39	0.58	2009, 2011
AMMECR1L	ENST00000272647.5	AMMECR1-like	21	1	1	0	0	0	0	0	0	0	bta-miR-19a	-0.22	-0.27	0.69	2009, 2011
EDNRB	ENST00000377211.4	endothelin receptor type B	5	1	1	0	0	0	0	0	0	0	bta-miR-19a	-0.22	-0.22	0.84	2009, 2011
RUNX3	ENST00000399916.1	runt-related transcription factor 3	378	1	0	1	0	0	0	0	0	0	bta-miR-19a	-0.22	-0.22	0.83	2009, 2011
TRPC3	ENST00000264811.5	transient receptor potential cation channel, subfamily C, member 3	37	1	0	1	0	0	0	0	0	0	bta-miR-19a	-0.22	-0.22	0.83	2011
STON1	ENST00000309835.3	stonin 1	254	1	1	0	0	0	0	0	0	0	bta-miR-19a	-0.22	-0.22	0.73	2009, 2011
ABCD3	ENST00000394233.2	ATP-binding cassette, sub-family D (ALD), member 3	53	1	1	0	0	0	0	0	0	0	bta-miR-19a	-0.22	-0.22	0.17
CAMSAP2	ENST00000358823.2	calmodulin regulated spectrin-associated protein family, member 2	235	1	0	1	0	1	0	0	1	0	bta-miR-19b	-0.22	-0.26	< 0.1	2011
ADAMTS20	ENST00000389420.3	ADAM metallopeptidase with thrombospondin type 1 motif, 20	22	1	0	1	0	0	0	0	0	1	bta-miR-19a	-0.22	-0.27	0.76
DCAF8	ENST00000556710.1	DDB1- and CUL4-associated factor 8	1924	1	0	1	0	0	0	0	0	0	bta-miR-19a	-0.22	-0.22	0.82
SUN1	ENST00000456758.2	Sad1 and UNC84 domain containing 1	376	1	0	0	1	0	0	0	0	0	bta-miR-19a	-0.22	-0.23	0.58
SFMBT1	ENST00000394752.3	Scm-like with four mbt domains 1	116	1	0	1	0	0	0	0	0	1	bta-miR-19a	-0.22	-0.26	0.83	2011
ZBTB11	ENST00000312938.4	zinc finger and BTB domain containing 11	179	1	1	0	0	1	1	0	0	0	bta-miR-19a	-0.22	-0.46	0.68	2009, 2011
ZNF70	ENST00000341976.3	zinc finger protein 70	99	1	1	0	0	0	0	0	0	0	bta-miR-19a	-0.22	-0.24	0.84
LRRC16A	ENST00000329474.6	leucine rich repeat containing 16A	718	1	0	0	1	0	0	0	0	0	bta-miR-19a	-0.22	-0.22	0.58	2009, 2011
PCGF5	ENST00000336126.5	polycomb group ring finger 5	176	1	0	0	1	0	0	0	0	0	bta-miR-19a	-0.22	-0.22	0.58	2009, 2011
FHAD1	ENST00000358897.4	forkhead-associated (FHA) phosphopeptide binding domain 1	6	1	1	0	0	0	0	0	0	0	bta-miR-19a	-0.22	-0.25	< 0.1
BRWD3	ENST00000373275.4	bromodomain and WD repeat domain containing 3	506	1	1	0	0	0	0	0	0	2	bta-miR-19a	-0.22	-0.22	0.87	2011
SH3RF3	ENST00000309415.6	SH3 domain containing ring finger 3	15	1	1	0	0	0	0	0	0	0	bta-miR-19a	-0.22	-0.22	0.87	2009, 2011
HOXD1	ENST00000331462.4	homeobox D1	35	1	0	1	0	0	0	0	0	0	bta-miR-19a	-0.22	-0.22	0.11	2009, 2011
APPL1	ENST00000288266.3	adaptor protein, phosphotyrosine interaction, PH domain and leucine zipper containing 1	908	1	0	1	0	0	0	0	0	0	bta-miR-19a	-0.22	-0.22	0.83	2009, 2011
ERBB3	ENST00000267101.3	v-erb-b2 avian erythroblastic leukemia viral oncogene homolog 3	926	1	0	1	0	0	0	0	0	0	bta-miR-19a	-0.22	-0.22	0.83	2009, 2011
SLC27A1	ENST00000252595.7	solute carrier family 27 (fatty acid transporter), member 1	33	1	0	1	0	0	0	0	0	0	bta-miR-19a	-0.21	-0.21	0.73
ZNF644	ENST00000370440.1	zinc finger protein 644	40	1	0	0	1	0	0	0	0	0	bta-miR-19a	-0.21	-0.21	0.58
KCNQ5	ENST00000370398.1	potassium voltage-gated channel, KQT-like subfamily, member 5	50	1	1	0	0	0	0	0	0	0	bta-miR-19a	-0.21	-0.21	0.55	2011
TBR1	ENST00000389554.3	T-box, brain, 1	5	1	1	0	0	0	0	0	0	0	bta-miR-19a	-0.21	-0.21	< 0.1	2009, 2011
TBC1D12	ENST00000225235.4	TBC1 domain family, member 12	172	1	0	1	0	0	0	0	0	1	bta-miR-19a	-0.21	-0.29	0.83	2009, 2011
PRKX	ENST00000262848.5	protein kinase, X-linked	12	1	0	0	1	0	0	0	0	0	bta-miR-19a	-0.21	-0.21	0.58	2009, 2011
SMAD5	ENST00000545279.1	SMAD family member 5	225	1	0	1	0	0	0	0	0	0	bta-miR-19a	-0.21	-0.28	0.83	2009, 2011
CNOT4	ENST00000428680.2	CCR4-NOT transcription complex, subunit 4	30	1	1	0	0	1	0	1	0	0	bta-miR-19a	-0.21	-0.47	< 0.1	2011
ENC1	ENST00000302351.4	ectodermal-neural cortex 1 (with BTB domain)	57	1	1	0	0	0	0	0	0	0	bta-miR-19a	-0.21	-0.25	0.81	2009, 2011
MECOM	ENST00000460814.1	MDS1 and EVI1 complex locus	138	1	1	0	0	0	0	0	0	0	bta-miR-19a	-0.21	-0.22	0.85	2009, 2011
NPAS2	ENST00000335681.5	neuronal PAS domain protein 2	559	1	1	0	0	0	0	0	0	0	bta-miR-19a	-0.21	-0.28	0.77	2009, 2011
YES1	ENST00000577961.1	v-yes-1 Yamaguchi sarcoma viral oncogene homolog 1	168	1	0	0	1	0	0	0	0	0	bta-miR-19b	-0.21	-0.21	0.58	2009, 2011
WASF3	ENST00000335327.5	WAS protein family, member 3	24	1	1	0	0	0	0	0	0	2	bta-miR-19a	-0.21	-0.21	< 0.1	2009, 2011
TMEM65	ENST00000297632.6	transmembrane protein 65	769	2	2	0	0	1	1	0	0	0	bta-miR-19a	-0.21	-0.63	0.92	2009, 2011
HECW2	ENST00000260983.3	HECT, C2 and WW domain containing E3 ubiquitin protein ligase 2	28	1	0	1	0	0	0	0	0	1	bta-miR-19a	-0.21	-0.21	0.83	2009, 2011
PLEKHG5	ENST00000377725.1	pleckstrin homology domain containing, family G (with RhoGef domain) member 5	284	1	0	1	0	0	0	0	0	0	bta-miR-19a	-0.21	-0.21	0.83	2011
HIF1A	ENST00000323441.6	hypoxia inducible factor 1, alpha subunit (basic helix-loop-helix transcription factor)	1955	1	0	0	1	0	0	0	0	0	bta-miR-19a	-0.21	-0.21	0.58
ATP2A2	ENST00000395494.2	ATPase, Ca++ transporting, cardiac muscle, slow twitch 2	2042	1	0	1	0	1	0	0	1	0	bta-miR-19a	-0.21	-0.28	0.41	2009, 2011
CLIP1	ENST00000361654.4	CAP-GLY domain containing linker protein 1	17	1	0	1	0	1	0	1	0	1	bta-miR-19a	-0.21	-0.36	0.81	2009, 2011
TPCN1	ENST00000335509.6	two pore segment channel 1	401	1	1	0	0	0	0	0	0	0	bta-miR-19a	-0.21	-0.21	0.84	2011
C11orf30	ENST00000529032.1	chromosome 11 open reading frame 30	230	1	0	0	1	0	0	0	0	0	bta-miR-19a	-0.21	-0.22	0.58	2011
MGAT5	ENST00000409645.1	mannosyl (alpha-1,6-)-glycoprotein beta-1,6-N-acetyl-glucosaminyltransferase	1627	1	1	0	0	0	0	0	0	1	bta-miR-19a	-0.21	-0.21	0.87
SATB1	ENST00000338745.6	SATB homeobox 1	312	1	0	0	1	1	0	0	1	1	bta-miR-19a	-0.21	-0.35	0.79	2009, 2011
EEA1	ENST00000322349.8	early endosome antigen 1	78	1	0	0	1	0	0	0	0	0	bta-miR-19a	-0.21	-0.22	0.58	2009, 2011
RNF165	ENST00000269439.7	ring finger protein 165	18	1	0	1	0	0	0	0	0	0	bta-miR-19a	-0.21	-0.21	0.81
GMFB	ENST00000358056.3	glia maturation factor, beta	15	1	0	1	0	0	0	0	0	0	bta-miR-19a	-0.21	-0.32	0.83	2009, 2011
RAB2B	ENST00000397762.1	RAB2B, member RAS oncogene family	171	1	1	0	0	0	0	0	0	0	bta-miR-19a	-0.21	-0.21	0.24	2009, 2011
WSCD1	ENST00000574946.1	WSC domain containing 1	403	1	1	0	0	1	0	0	1	0	bta-miR-19a	-0.21	-0.27	0.86	2009, 2011
PRUNE2	ENST00000376718.3	prune homolog 2 (Drosophila)	121	3	1	2	0	0	0	0	0	1	bta-miR-19a	-0.21	-0.23	0.88	2009, 2011
SOWAHB	ENST00000334306.2	sosondowah ankyrin repeat domain family member B	25	1	0	1	0	0	0	0	0	1	bta-miR-19a	-0.21	-0.47	0.83
KLF7	ENST00000309446.6	Kruppel-like factor 7 (ubiquitous)	737	1	0	0	1	1	0	1	0	0	bta-miR-19a	-0.21	-0.21	0.58
FUT9	ENST00000302103.5	fucosyltransferase 9 (alpha (1,3) fucosyltransferase)	5	1	0	1	0	0	0	0	0	0	bta-miR-19a	-0.21	-0.21	0.83	2009, 2011
RNF19A	ENST00000519449.1	ring finger protein 19A, RBR E3 ubiquitin protein ligase	1674	1	1	0	0	1	0	1	0	0	bta-miR-19a	-0.21	-0.21	0.55	2009, 2011
TIPARP	ENST00000295924.7	TCDD-inducible poly(ADP-ribose) polymerase	166	1	1	0	0	0	0	0	0	0	bta-miR-19a	-0.21	-0.21	< 0.1
CCNT2	ENST00000295238.6	cyclin T2	381	2	2	0	0	0	0	0	0	0	bta-miR-19a	-0.21	-0.21	0.65	2011
RLIM	ENST00000332687.6	ring finger protein, LIM domain interacting	662	1	0	1	0	0	0	0	0	0	bta-miR-19a	-0.21	-0.21	0.44	2011
MID1	ENST00000453318.2	midline 1 (Opitz/BBB syndrome)	677	1	1	0	0	0	0	0	0	0	bta-miR-19a	-0.21	-0.21	0.87	2011
CLTC	ENST00000269122.3	clathrin, heavy chain (Hc)	10702	1	0	1	0	0	0	0	0	0	bta-miR-19a	-0.21	-0.21	0.83	2009, 2011
PPP6R3	ENST00000393800.2	protein phosphatase 6, regulatory subunit 3	400	1	0	0	1	0	0	0	0	0	bta-miR-19a	-0.21	-0.21	0.58
INHBA	ENST00000242208.4	inhibin, beta A	1260	1	0	1	0	0	0	0	0	0	bta-miR-19a	-0.21	-0.21	0.83
EFR3A	ENST00000254624.5	EFR3 homolog A (S. cerevisiae)	372	1	0	1	0	0	0	0	0	0	bta-miR-19a	-0.21	-0.22	0.67	2009, 2011
NFATC2	ENST00000371564.3	nuclear factor of activated T-cells, cytoplasmic, calcineurin-dependent 2	105	2	1	1	0	0	0	0	0	1	bta-miR-19a	-0.2	-0.2	0.98
DHX33	ENST00000225296.3	DEAH (Asp-Glu-Ala-His) box polypeptide 33	724	1	0	1	0	0	0	0	0	0	bta-miR-19a	-0.2	-0.21	0.72	2011
C3orf70	ENST00000335012.2	chromosome 3 open reading frame 70	19	1	0	0	1	1	0	1	0	0	bta-miR-19a	-0.2	-0.2	0.58	2009
IL1RAP	ENST00000072516.3	interleukin 1 receptor accessory protein	313	1	0	1	0	1	1	0	0	0	bta-miR-19a	-0.2	-0.2	0.25
RASGRF2	ENST00000265080.4	Ras protein-specific guanine nucleotide-releasing factor 2	140	1	0	1	0	1	1	0	0	1	bta-miR-19a	-0.2	-0.25	0.83
PDE4A	ENST00000380702.2	phosphodiesterase 4A, cAMP-specific	48	1	1	0	0	0	0	0	0	1	bta-miR-19a	-0.2	-0.2	0.8	2009, 2011
AGPAT5	ENST00000285518.6	1-acylglycerol-3-phosphate O-acyltransferase 5	879	1	1	0	0	0	0	0	0	0	bta-miR-19a	-0.2	-0.29	0.68	2009, 2011
BNC2	ENST00000380672.4	basonuclin 2	770	2*	1	0	0	2	0	0	2	2	bta-miR-19b	-0.2	-1.31	0.94	2011
PPFIA2	ENST00000549396.1	protein tyrosine phosphatase, receptor type, f polypeptide (PTPRF), interacting protein (liprin), alpha 2	5	1	0	1	0	0	0	0	0	0	bta-miR-19a	-0.2	-0.2	0.79	2011
AGO3	ENST00000373191.4	argonaute RISC catalytic component 3	198	3	1	2	0	1	0	0	1	0	bta-miR-19a	-0.2	-0.43	> 0.99
SOX12	ENST00000342665.2	SRY (sex determining region Y)-box 12	6341	1	1	0	0	0	0	0	0	1	bta-miR-19a	-0.2	-0.29	0.53	2009, 2011
USP33	ENST00000370794.3	ubiquitin specific peptidase 33	287	1	0	1	0	0	0	0	0	0	bta-miR-19a	-0.2	-0.2	0.83	2009, 2011
TGM3	ENST00000381458.5	transglutaminase 3	7	1	0	1	0	0	0	0	0	0	bta-miR-19a	-0.2	-0.2	0.31	2009, 2011
TBCEL	ENST00000422003.2	tubulin folding cofactor E-like	89	1	0	1	0	1	1	0	0	0	bta-miR-19b	-0.2	-0.5	0.8
EGR3	ENST00000317216.2	early growth response 3	21	1	0	1	0	0	0	0	0	0	bta-miR-19a	-0.2	-0.2	0.73	2009, 2011
CDH20	ENST00000262717.4	cadherin 20, type 2	5	1	0	1	0	0	0	0	0	0	bta-miR-19a	-0.2	-0.2	0.56
NAV3	ENST00000228327.6	neuron navigator 3	277	2	1	0	1	0	0	0	0	0	bta-miR-19a	-0.2	-0.2	0.94	2009, 2011
LPPR5	ENST00000370188.3	Lipid phosphate phosphatase-related protein type 5	23	1	1	0	0	0	0	0	0	0	bta-miR-19a	-0.2	-0.45	0.86	2009, 2011
PRKACB	ENST00000370689.2	protein kinase, cAMP-dependent, catalytic, beta	344	1	0	1	0	0	0	0	0	0	bta-miR-19a	-0.2	-0.2	0.83	2009, 2011
KLF13	ENST00000307145.3	Kruppel-like factor 13	5	1	0	0	1	0	0	0	0	2	bta-miR-19a	-0.2	-0.2	0.58	2009, 2011
CASZ1	ENST00000377022.3	castor zinc finger 1	5	1	0	0	1	0	0	0	0	0	bta-miR-19a	-0.2	-0.2	0.58	2009, 2011
NHSL2	ENST00000540800.1	NHS-like 2	5	1	0	1	0	0	0	0	0	1	bta-miR-19a	-0.2	-0.2	0.51
ZNF804A	ENST00000302277.6	zinc finger protein 804A	5	1	0	1	0	0	0	0	0	0	bta-miR-19a	-0.2	-0.2	< 0.1
KIAA1211	ENST00000504228.1	KIAA1211	631	2	1	1	0	0	0	0	0	0	bta-miR-19a	-0.2	-0.47	0.98	2009, 2011
PLXNA4	ENST00000321063.4	plexin A4	9	2	2	0	0	0	0	0	0	0	bta-miR-19a	-0.2	-0.2	0.98	2009, 2011
KIF1B	ENST00000377086.1	kinesin family member 1B	234	1	0	0	1	1	1	0	0	0	bta-miR-19a	-0.2	-0.2	0.58	2011
LRP12	ENST00000424843.2	low density lipoprotein receptor-related protein 12	378	1	0	1	0	0	0	0	0	0	bta-miR-19a	-0.2	-0.2	0.83	2009, 2011
APOLD1	ENST00000356591.4	apolipoprotein L domain containing 1	27	1	1	0	0	1	0	0	1	1	bta-miR-19a	-0.2	-0.22	0.17	2009, 2011
NRBF2	ENST00000277746.6	nuclear receptor binding factor 2	11	1	0	1	0	0	0	0	0	0	bta-miR-19a	-0.19	-0.19	< 0.1
ADIPOR2	ENST00000357103.4	adiponectin receptor 2	138	1	1	0	0	0	0	0	0	0	bta-miR-19a	-0.19	-0.21	0.86	2009, 2011
STAM2	ENST00000263904.4	signal transducing adaptor molecule (SH3 domain and ITAM motif) 2	296	1	0	1	0	0	0	0	0	0	bta-miR-19a	-0.19	-0.2	0.41	2009
ASXL2	ENST00000435504.4	additional sex combs like 2 (Drosophila)	139	1	0	1	0	0	0	0	0	1	bta-miR-19a	-0.19	-0.19	0.83	2009, 2011
HGF	ENST00000222390.5	hepatocyte growth factor (hepapoietin A; scatter factor)	18	1	1	0	0	0	0	0	0	0	bta-miR-19a	-0.19	-0.19	0.58
TBC1D25	ENST00000376771.4	TBC1 domain family, member 25	24	1	1	0	0	1	0	0	1	0	bta-miR-19a	-0.19	-0.4	0.86	2009, 2011
VAPB	ENST00000475243.1	VAMP (vesicle-associated membrane protein)-associated protein B and C	391	1	1	0	0	1	0	0	1	0	bta-miR-19a	-0.19	-0.22	0.2	2011
DKFZP779J2370	ENST00000378904.2		20	1	0	0	1	0	0	0	0	0	bta-miR-19a	-0.19	-0.19	0.58
FBXO36	ENST00000373652.3	F-box protein 36	5	1	0	0	1	0	0	0	0	0	bta-miR-19a	-0.19	-0.19	0.58
UNC93B1	ENST00000227471.2	unc-93 homolog B1 (C. elegans)	5	1	1	0	0	0	0	0	0	0	bta-miR-19a	-0.19	-0.19	< 0.1	2011
RBM20	ENST00000369519.3	RNA binding motif protein 20	7	1	0	1	0	0	0	0	0	0	bta-miR-19a	-0.19	-0.25	0.83	2011
MB21D2	ENST00000392452.2	Mab-21 domain containing 2	48	1	0	1	0	0	0	0	0	0	bta-miR-19a	-0.19	-0.33	0.8	2009, 2011
SKIL	ENST00000458537.3	SKI-like oncogene	210	1	1	0	0	0	0	0	0	0	bta-miR-19a	-0.19	-0.25	0.21
THSD7A	ENST00000423059.4	thrombospondin, type I, domain containing 7A	5	1	0	1	0	0	0	0	0	0	bta-miR-19a	-0.19	-0.19	0.83	2009, 2011
MARCH1	ENST00000274056.7	membrane-associated ring finger (C3HC4) 1, E3 ubiquitin protein ligase	5	1	0	0	1	0	0	0	0	0	bta-miR-19b	-0.19	-0.19	0.58	2011
ILDR1	ENST00000273691.3	immunoglobulin-like domain containing receptor 1	5	1	0	1	0	0	0	0	0	0	bta-miR-19a	-0.19	-0.19	0.19
YIPF5	ENST00000274496.5	Yip1 domain family, member 5	594	1	0	1	0	0	0	0	0	0	bta-miR-19a	-0.19	-0.19	< 0.1
DENND1A	ENST00000373624.2	DENN/MADD domain containing 1A	2794	1	0	1	0	0	0	0	0	0	bta-miR-19a	-0.19	-0.19	0.8	2009, 2011
G2E3	ENST00000206595.6	G2/M-phase specific E3 ubiquitin protein ligase	286	1	0	0	1	0	0	0	0	0	bta-miR-19a	-0.19	-0.21	0.58	2009, 2011
MN1	ENST00000302326.4	meningioma (disrupted in balanced translocation) 1	15	1	0	0	1	0	0	0	0	0	bta-miR-19a	-0.19	-0.19	0.58	2009, 2011
PTK2B	ENST00000397501.1	protein tyrosine kinase 2 beta	163	1	0	1	0	0	0	0	0	0	bta-miR-19a	-0.19	-0.19	0.8	2009, 2011
MAML1	ENST00000292599.3	mastermind-like 1 (Drosophila)	910	1	0	1	0	0	0	0	0	1	bta-miR-19a	-0.19	-0.19	0.83
MAGI2	ENST00000419488.1	membrane associated guanylate kinase, WW and PDZ domain containing 2	43	1	1	0	0	0	0	0	0	0	bta-miR-19a	-0.19	-0.21	0.81	2009, 2011
PIK3C2A	ENST00000265970.7	phosphatidylinositol-4-phosphate 3-kinase, catalytic subunit type 2 alpha	280	1	0	1	0	1	0	1	0	1	bta-miR-19a	-0.19	-0.22	0.81	2009, 2011
AGO1	ENST00000373204.4	argonaute RISC catalytic component 1	402	1	0	1	0	0	0	0	0	1	bta-miR-19a	-0.19	-0.19	0.83	2009, 2011
PLXNC1	ENST00000258526.4	plexin C1	47	1	1	0	0	0	0	0	0	0	bta-miR-19a	-0.19	-0.19	0.83	2009, 2011
EBF2	ENST00000535548.1	early B-cell factor 2	11	1	1	0	0	0	0	0	0	1	bta-miR-19a	-0.19	-0.36	0.78
WIPF3	ENST00000409290.1	WAS/WASL interacting protein family, member 3	168	1	1	0	0	0	0	0	0	0	bta-miR-19a	-0.19	-0.23	0.53	2011
ITPKB	ENST00000272117.3	inositol-trisphosphate 3-kinase B	5	1	0	0	1	0	0	0	0	0	bta-miR-19a	-0.19	-0.19	0.58	2009, 2011
LRP11	ENST00000239367.2	low density lipoprotein receptor-related protein 11	3235	1	1	0	0	0	0	0	0	0	bta-miR-19a	-0.19	-0.19	< 0.1
IGF2R	ENST00000356956.1	insulin-like growth factor 2 receptor	46	1	1	0	0	1	0	1	0	1	bta-miR-19a	-0.19	-0.19	0.87	2009, 2011
CHSY1	ENST00000254190.3	chondroitin sulfate synthase 1	200	1	1	0	0	0	0	0	0	0	bta-miR-19a	-0.19	-0.21	< 0.1	2009, 2011
SEMA6D	ENST00000355997.3	sema domain, transmembrane domain (TM), and cytoplasmic domain, (semaphorin) 6D	179	1	0	0	1	0	0	0	0	0	bta-miR-19a	-0.19	-0.19	0.58	2009, 2011
AAK1	ENST00000409085.4	AP2 associated kinase 1	27	1	0	1	0	4	1	1	2	1	bta-miR-19b	-0.19	-0.33	0.83	2009, 2011
KIF13A	ENST00000378814.5	kinesin family member 13A	725	1	0	1	0	0	0	0	0	0	bta-miR-19a	-0.18	-0.18	0.81	2009, 2011
TOR1AIP2	ENST00000367612.3	torsin A interacting protein 2	569	1	0	1	0	0	0	0	0	0	bta-miR-19a	-0.18	-0.18	< 0.1	2011
FOSB	ENST00000586615.1	FBJ murine osteosarcoma viral oncogene homolog B	11	1	0	1	0	0	0	0	0	0	bta-miR-19a	-0.18	-0.27	0.83	2009, 2011
ENAH	ENST00000366844.3	enabled homolog (Drosophila)	415	1	0	0	1	1	0	1	0	0	bta-miR-19a	-0.18	-0.24	0.58	2009, 2011
PRDM15	ENST00000422911.1	PR domain containing 15	328	1	0	1	0	1	0	1	0	0	bta-miR-19a	-0.18	-0.18	0.81	2009, 2011
ANO3	ENST00000256737.3	anoctamin 3	5	1	0	0	1	1	0	1	0	0	bta-miR-19a	-0.18	-0.18	0.59
SPHK2	ENST00000245222.4	sphingosine kinase 2	142	1	0	1	0	0	0	0	0	0	bta-miR-19a	-0.18	-0.18	0.38	2009, 2011
TRIM33	ENST00000358465.2	tripartite motif containing 33	201	1	1	0	0	0	0	0	0	0	bta-miR-19a	-0.18	-0.32	0.79	2009, 2011
RNF216	ENST00000425013.2	ring finger protein 216	649	1	0	1	0	0	0	0	0	0	bta-miR-19a	-0.18	-0.26	0.83	2009, 2011
KPNA4	ENST00000334256.4	karyopherin alpha 4 (importin alpha 3)	111	1	0	1	0	0	0	0	0	1	bta-miR-19a	-0.18	-0.21	0.83	2011
PITX1	ENST00000265340.7	paired-like homeodomain 1	1502	1	1	0	0	0	0	0	0	0	bta-miR-19a	-0.18	-0.18	0.86	2009, 2011
HNRNPA1	ENST00000546500.1	heterogeneous nuclear ribonucleoprotein A1	2079	1	0	1	0	0	0	0	0	0	bta-miR-19a	-0.18	-0.18	< 0.1	2011
DGKE	ENST00000284061.3	diacylglycerol kinase, epsilon 64kDa	470	1	0	1	0	0	0	0	0	0	bta-miR-19a	-0.18	-0.25	0.73	2011
MTMR9	ENST00000221086.3	myotubularin related protein 9	400	1	0	0	1	1	0	0	1	1	bta-miR-19b	-0.18	-0.34	0.81	2009, 2011
HIP1	ENST00000336926.6	huntingtin interacting protein 1	37	1	1	0	0	0	0	0	0	0	bta-miR-19a	-0.18	-0.22	0.86	2009, 2011
TGM2	ENST00000361475.2	transglutaminase 2	731	1	1	0	0	0	0	0	0	0	bta-miR-19a	-0.18	-0.18	0.59	2009, 2011
TSPAN2	ENST00000369516.2	tetraspanin 2	43	1	1	0	0	1	0	1	0	0	bta-miR-19a	-0.18	-0.56	0.85	2009, 2011
CCER1	ENST00000358859.2	coiled-coil glutamate-rich protein 1	5	1	0	0	1	0	0	0	0	0	bta-miR-19a	-0.18	-0.18	0.58	2009, 2011
TAOK1	ENST00000261716.3	TAO kinase 1	164	1	1	0	0	2*	0	1	0	1	bta-miR-19a	-0.18	-0.47	0.86	2011
MYPN	ENST00000358913.5	myopalladin	73	1	0	0	1	1	0	1	0	1	bta-miR-19a	-0.18	-0.2	0.58
ZNRF3	ENST00000544604.2	zinc and ring finger 3	179	1	0	0	1	0	0	0	0	0	bta-miR-19b	-0.18	-0.23	0.58	2011
SYNM	ENST00000560674.1	synemin, intermediate filament protein	36	3	1	2	0	1	1	0	0	0	bta-miR-19a	-0.18	-0.22	0.54	2011
UNC13A	ENST00000519716.2	unc-13 homolog A (C. elegans)	5	1	0	1	0	0	0	0	0	0	bta-miR-19a	-0.18	-0.18	0.83	2009, 2011
KCNV1	ENST00000524391.1	potassium channel, subfamily V, member 1	5	1	0	1	0	0	0	0	0	1	bta-miR-19a	-0.18	-0.18	0.61
KCNS2	ENST00000287042.4	potassium voltage-gated channel, delayed-rectifier, subfamily S, member 2	5	2	1	1	0	0	0	0	0	0	bta-miR-19b	-0.18	-0.18	0.2	2011
PLAA	ENST00000397292.3	phospholipase A2-activating protein	416	1	0	1	0	0	0	0	0	0	bta-miR-19a	-0.18	-0.27	0.83	2009, 2011
FAM168A	ENST00000064778.4	family with sequence similarity 168, member A	68	1	1	0	0	0	0	0	0	0	bta-miR-19a	-0.18	-0.24	0.84	2009, 2011
DENND4C	ENST00000380432.2	DENN/MADD domain containing 4C	195	1	0	1	0	0	0	0	0	1	bta-miR-19b	-0.18	-0.3	0.72	2009, 2011
BCAS3	ENST00000589222.1	breast carcinoma amplified sequence 3	339	1	1	0	0	1	0	1	0	0	bta-miR-19a	-0.18	-0.2	0.83	2009, 2011
ARPP19	ENST00000566423.1	cAMP-regulated phosphoprotein, 19kDa	1316	1	1	0	0	1	0	0	1	0	bta-miR-19a	-0.18	-0.57	0.87	2009, 2011
RNF44	ENST00000274811.4	ring finger protein 44	1623	1	0	0	1	0	0	0	0	1	bta-miR-19a	-0.18	-0.18	0.58	2009, 2011
WWP1	ENST00000517970.1	WW domain containing E3 ubiquitin protein ligase 1	161	1	0	0	1	0	0	0	0	0	bta-miR-19a	-0.18	-0.18	0.58	2011
ATP2B2	ENST00000352432.4	ATPase, Ca++ transporting, plasma membrane 2	170	1	0	1	0	1	0	0	1	3	bta-miR-19a	-0.18	-0.18	0.83	2009, 2011
TMEM167B	ENST00000338272.8	transmembrane protein 167B	42	1	0	1	0	0	0	0	0	0	bta-miR-19b	-0.18	-0.35	0.81	2009, 2011
JARID2	ENST00000341776.2	jumonji, AT rich interactive domain 2	199	1	0	1	0	0	0	0	0	1	bta-miR-19a	-0.17	-0.17	0.83	2009, 2011
DIP2A	ENST00000318711.7	DIP2 disco-interacting protein 2 homolog A (Drosophila)	298	1	0	1	0	0	0	0	0	0	bta-miR-19b	-0.17	-0.17	0.81	2009, 2011
CC2D1A	ENST00000318003.7	coiled-coil and C2 domain containing 1A	22	1	1	0	0	0	0	0	0	0	bta-miR-19a	-0.17	-0.17	0.75	2009, 2011
RPS6KA5	ENST00000261991.3	ribosomal protein S6 kinase, 90kDa, polypeptide 5	64	1	0	1	0	0	0	0	0	2	bta-miR-19a	-0.17	-0.23	0.62
GATAD2B	ENST00000368655.4	GATA zinc finger domain containing 2B	48	2	1	1	0	0	0	0	0	0	bta-miR-19a	-0.17	-0.55	0.97	2011
TNKS	ENST00000310430.6	tankyrase, TRF1-interacting ankyrin-related ADP-ribose polymerase	943	1	1	0	0	1	0	0	1	0	bta-miR-19a	-0.17	-0.19	0.87	2009, 2011
TTYH3	ENST00000258796.7	tweety family member 3	188	1	0	1	0	1	0	0	1	1	bta-miR-19a	-0.17	-0.17	0.83	2011
NOL4	ENST00000261592.5	nucleolar protein 4	12	1	0	1	0	0	0	0	0	0	bta-miR-19a	-0.17	-0.17	0.81	2009, 2011
SLC48A1	ENST00000442218.2	solute carrier family 48 (heme transporter), member 1	470	1	0	1	0	0	0	0	0	0	bta-miR-19a	-0.17	-0.17	0.48	2009, 2011
ACTN1	ENST00000193403.6	actinin, alpha 1	10087	1	0	1	0	0	0	0	0	0	bta-miR-19a	-0.17	-0.17	< 0.1	2011
KIT	ENST00000288135.5	v-kit Hardy-Zuckerman 4 feline sarcoma viral oncogene homolog	329	1	0	1	0	0	0	0	0	0	bta-miR-19a	-0.17	-0.17	0.83	2011
PTPRD	ENST00000381196.4	protein tyrosine phosphatase, receptor type, D	101	1	1	0	0	1	0	0	1	0	bta-miR-19b	-0.17	-0.33	0.83	2009, 2011
CAND1	ENST00000545606.1	cullin-associated and neddylation-dissociated 1	1568	1	1	0	0	1	0	1	0	0	bta-miR-19a	-0.17	-0.51	0.87	2009, 2011
CAB39	ENST00000258418.5	calcium binding protein 39	27	2	0	1	1	0	0	0	0	0	bta-miR-19a	-0.17	-0.3	0.67
DOCK4	ENST00000428084.1	dedicator of cytokinesis 4	211	1	0	0	1	0	0	0	0	0	bta-miR-19a	-0.17	-0.17	0.58
UHRF2	ENST00000276893.5	ubiquitin-like with PHD and ring finger domains 2, E3 ubiquitin protein ligase	64	1	0	1	0	0	0	0	0	0	bta-miR-19a	-0.17	-0.17	0.2
DCUN1D1	ENST00000292782.4	DCN1, defective in cullin neddylation 1, domain containing 1	267	1	0	0	1	1	0	0	1	0	bta-miR-19a	-0.17	-0.27	0.58	2009, 2011
SPOCK1	ENST00000394945.1	sparc/osteonectin, cwcv and kazal-like domains proteoglycan (testican) 1	935	1	0	1	0	0	0	0	0	0	bta-miR-19a	-0.17	-0.17	0.33	2011
TNRC6C	ENST00000335749.4	trinucleotide repeat containing 6C	248	2	0	1	1	0	0	0	0	1	bta-miR-19a	-0.17	-0.18	0.93	2011
TAF4	ENST00000252996.4	TAF4 RNA polymerase II, TATA box binding protein (TBP)-associated factor, 135kDa	61	1	1	0	0	0	0	0	0	1	bta-miR-19a	-0.17	-0.52	0.83	2009, 2011
PARM1	ENST00000513238.1	prostate androgen-regulated mucin-like protein 1	161	1	0	1	0	0	0	0	0	0	bta-miR-19a	-0.17	-0.26	0.83	2009, 2011
PURG	ENST00000475541.1	purine-rich element binding protein G	29	2	1	1	0	0	0	0	0	1	bta-miR-19a	-0.17	-0.41	0.82
RORB	ENST00000376896.3	RAR-related orphan receptor B	5	1	1	0	0	2	1	0	1	1	bta-miR-19a	-0.17	-0.17	< 0.1
CREBZF	ENST00000398294.2	CREB/ATF bZIP transcription factor	1115	1	0	0	1	0	0	0	0	0	bta-miR-19a	-0.17	-0.17	0.58	2009, 2011
SLC2A4RG	ENST00000266077.2	SLC2A4 regulator	2555	2	0	1	1	0	0	0	0	0	bta-miR-19a	-0.17	-0.39	0.62	2009, 2011
FAM102A	ENST00000373095.1	family with sequence similarity 102, member A	85	1	1	0	0	0	0	0	0	0	bta-miR-19a	-0.17	-0.17	0.81	2009, 2011
LPHN3	ENST00000512091.2	latrophilin 3	93	1	0	0	1	1	0	0	1	0	bta-miR-19a	-0.17	-0.17	0.58
UBN2	ENST00000473989.3	ubinuclein 2	238	1	0	1	0	1	0	1	0	1	bta-miR-19a	-0.17	-0.18	0.74	2009, 2011
PSAP	ENST00000394936.3	prosaposin	8630	1	0	1	0	0	0	0	0	0	bta-miR-19a	-0.17	-0.34	0.83	2009, 2011
NPAS3	ENST00000346562.2	neuronal PAS domain protein 3	9	1	0	0	1	0	0	0	0	0	bta-miR-19a	-0.17	-0.17	0.58	2011
DCBLD2	ENST00000326840.6	discoidin, CUB and LCCL domain containing 2	798	1	0	1	0	0	0	0	0	0	bta-miR-19a	-0.16	-0.22	0.83	2009, 2011
CEP170	ENST00000366542.1	centrosomal protein 170kDa	6	1	0	1	0	0	0	0	0	0	bta-miR-19b	-0.16	-0.16	0.69	2011
NANP	ENST00000304788.3	N-acetylneuraminic acid phosphatase	78	1	0	1	0	0	0	0	0	1	bta-miR-19a	-0.16	-0.17	0.14	2011
SLC8A1	ENST00000406785.2	solute carrier family 8 (sodium/calcium exchanger), member 1	61	1	0	1	0	1	0	0	1	0	bta-miR-19a	-0.16	-0.2	0.83	2009, 2011
SEL1L3	ENST00000399878.3	sel-1 suppressor of lin-12-like 3 (C. elegans)	155	2	0	2	0	0	0	0	0	0	bta-miR-19a	-0.16	-0.35	0.84	2009, 2011
MBNL2	ENST00000345429.6	muscleblind-like splicing regulator 2	34	1	0	0	1	0	0	0	0	0	bta-miR-19a	-0.16	-0.26	0.58	2009, 2011
RNF2	ENST00000367510.3	ring finger protein 2	414	1	0	1	0	0	0	0	0	0	bta-miR-19b	-0.16	-0.23	0.17	2009, 2011
SOX21	ENST00000376945.2	SRY (sex determining region Y)-box 21	6	1	0	1	0	0	0	0	0	0	bta-miR-19a	-0.16	-0.16	0.26	2011
SLC24A4	ENST00000393265.2	solute carrier family 24 (sodium/potassium/calcium exchanger), member 4	5	1	1	0	0	0	0	0	0	0	bta-miR-19a	-0.16	-0.16	0.54	2009, 2011
DCUN1D2	ENST00000332592.3	DCN1, defective in cullin neddylation 1, domain containing 2	17	1	1	0	0	0	0	0	0	0	bta-miR-19a	-0.16	-0.32	0.79	2009, 2011
CHD2	ENST00000394196.4	chromodomain helicase DNA binding protein 2	1237	2	2	0	0	0	0	0	0	0	bta-miR-19a	-0.16	-0.16	0.69	2009, 2011
ETV1	ENST00000430479.1	ets variant 1	160	1	0	1	0	0	0	0	0	0	bta-miR-19a	-0.16	-0.17	0.82	2009, 2011
MEF2C	ENST00000340208.5	myocyte enhancer factor 2C	70	1	0	0	1	0	0	0	0	0	bta-miR-19a	-0.16	-0.18	0.58	2011
FAM83G	ENST00000388995.6	family with sequence similarity 83, member G	322	1	0	1	0	0	0	0	0	0	bta-miR-19a	-0.16	-0.16	0.83
RAPGEFL1	ENST00000264644.6	Rap guanine nucleotide exchange factor (GEF)-like 1	20	1	0	1	0	1	1	0	0	0	bta-miR-19a	-0.16	-0.16	0.53	2009, 2011
BEND4	ENST00000504360.1	BEN domain containing 4	187	1	0	0	1	0	0	0	0	0	bta-miR-19a	-0.16	-0.16	0.58	2011
GLCCI1	ENST00000223145.5	glucocorticoid induced transcript 1	654	1	0	0	1	0	0	0	0	0	bta-miR-19a	-0.16	-0.16	0.58
RAD23B	ENST00000358015.3	RAD23 homolog B (S. cerevisiae)	1012	1	1	0	0	0	0	0	0	0	bta-miR-19a	-0.16	-0.32	0.63	2009, 2011
STK39	ENST00000355999.4	serine threonine kinase 39	266	1	0	0	1	0	0	0	0	0	bta-miR-19a	-0.16	-0.21	0.58	2009, 2011
ZIC5	ENST00000267294.4	Zic family member 5	263	1	0	1	0	0	0	0	0	0	bta-miR-19a	-0.16	-0.17	< 0.1
INO80D	ENST00000403263.1	INO80 complex subunit D	5	1	1	0	0	1	0	0	1	0	bta-miR-19a	-0.16	-0.16	0.1	2009, 2011
VGLL4	ENST00000273038.3	vestigial like 4 (Drosophila)	37	1	0	1	0	0	0	0	0	0	bta-miR-19a	-0.16	-0.24	0.82	2009, 2011
PITPNM2	ENST00000280562.5	phosphatidylinositol transfer protein, membrane-associated 2	66	1	0	1	0	0	0	0	0	0	bta-miR-19a	-0.16	-0.16	0.83	2009, 2011
PPP2R5A	ENST00000261461.2	protein phosphatase 2, regulatory subunit B', alpha	13	1	0	0	1	0	0	0	0	0	bta-miR-19a	-0.16	-0.16	0.58	2011
RASGEF1A	ENST00000374459.1	RasGEF domain family, member 1A	10	1	0	1	0	0	0	0	0	0	bta-miR-19a	-0.16	-0.21	0.83	2009, 2011
RIMKLA	ENST00000431473.3	ribosomal modification protein rimK-like family member A	100	1	1	0	0	1	0	0	1	1	bta-miR-19a	-0.16	-0.46	0.87	2009, 2011
CLVS2	ENST00000275162.5	clavesin 2	19	1	1	0	0	0	0	0	0	0	bta-miR-19a	-0.16	-0.22	0.63
DLG5	ENST00000372391.2	discs, large homolog 5 (Drosophila)	10	1	0	0	1	0	0	0	0	0	bta-miR-19a	-0.15	-0.15	0.58	2009, 2011
COL1A2	ENST00000297268.6	collagen, type I, alpha 2	877	1	0	1	0	0	0	0	0	0	bta-miR-19b	-0.15	-0.18	0.13
HSPBAP1	ENST00000383659.1	HSPB (heat shock 27kDa) associated protein 1	22	1	1	0	0	0	0	0	0	0	bta-miR-19a	-0.15	-0.26	< 0.1
CDK19	ENST00000368911.3	cyclin-dependent kinase 19	51	1	0	1	0	0	0	0	0	1	bta-miR-19a	-0.15	-0.27	0.78	2009, 2011
ERBB4	ENST00000342788.4	v-erb-b2 avian erythroblastic leukemia viral oncogene homolog 4	27	2	1	1	0	0	0	0	0	0	bta-miR-19b	-0.15	-0.15	0.9	2009, 2011
HLF	ENST00000226067.5	hepatic leukemia factor	15	1	0	1	0	0	0	0	0	0	bta-miR-19a	-0.15	-0.15	0.83	2009, 2011
PPARGC1B	ENST00000309241.5	peroxisome proliferator-activated receptor gamma, coactivator 1 beta	12	1	1	0	0	2	0	1	1	1	bta-miR-19a	-0.15	-0.2	0.65	2011
TNFRSF1B	ENST00000376259.3	tumor necrosis factor receptor superfamily, member 1B	243	1	0	1	0	0	0	0	0	0	bta-miR-19a	-0.15	-0.15	0.65	2009, 2011
STK33	ENST00000447869.1	serine/threonine kinase 33	13	1	0	1	0	0	0	0	0	0	bta-miR-19a	-0.15	-0.15	< 0.1	2011
ERO1LB	ENST00000354619.5	ERO1-like beta (S. cerevisiae)	478	1	0	1	0	0	0	0	0	0	bta-miR-19a	-0.15	-0.17	< 0.1	2011
DUSP7	ENST00000495880.1	dual specificity phosphatase 7	68	1	1	0	0	0	0	0	0	0	bta-miR-19a	-0.15	-0.25	0.87	2011
NEUROD4	ENST00000242994.3	neuronal differentiation 4	5	1	0	1	0	0	0	0	0	0	bta-miR-19a	-0.15	-0.15	< 0.1	2011
MTF2	ENST00000370298.4	metal response element binding transcription factor 2	653	1	0	0	1	0	0	0	0	0	bta-miR-19a	-0.15	-0.2	0.58	2011
ZNF704	ENST00000327835.3	zinc finger protein 704	124	1	0	0	1	1	0	1	0	2	bta-miR-19a	-0.15	-0.17	0.58	2009, 2011
LPP	ENST00000312675.4	LIM domain containing preferred translocation partner in lipoma	1894	1	0	1	0	1	0	0	1	1	bta-miR-19a	-0.15	-0.15	0.82	2009, 2011
EPC1	ENST00000319778.6	enhancer of polycomb homolog 1 (Drosophila)	102	1	0	1	0	0	0	0	0	0	bta-miR-19a	-0.15	-0.15	0.82
CAPRIN1	ENST00000341394.4	cell cycle associated protein 1	650	1	0	0	1	0	0	0	0	1	bta-miR-19a	-0.15	-0.17	0.58	2009, 2011
UHMK1	ENST00000538489.1	U2AF homology motif (UHM) kinase 1	48	2	1	0	1	0	0	0	0	0	bta-miR-19a	-0.15	-0.21	0.88	2009, 2011
GLTP	ENST00000318348.4	glycolipid transfer protein	5	1	1	0	0	0	0	0	0	0	bta-miR-19b	-0.15	-0.15	< 0.1	2011
DMXL2	ENST00000251076.5	Dmx-like 2	46	1	1	0	0	0	0	0	0	0	bta-miR-19a	-0.15	-0.15	0.71	2009, 2011
IL25	ENST00000329715.2	interleukin 25	5	1	0	1	0	0	0	0	0	0	bta-miR-19a	-0.15	-0.15	< 0.1
AR	ENST00000374690.3	androgen receptor	57	1	0	1	0	3	1	1	1	2	bta-miR-19a	-0.15	-0.15	< 0.1
BRWD1	ENST00000342449.3	bromodomain and WD repeat domain containing 1	96	1	0	1	0	0	0	0	0	1	bta-miR-19a	-0.15	-0.2	0.83	2009, 2011
AGO2	ENST00000220592.5	argonaute RISC catalytic component 2	350	1	0	1	0	1	0	1	0	2	bta-miR-19b	-0.15	-1.56	0.83
GGA1	ENST00000343632.4	golgi-associated, gamma adaptin ear containing, ARF binding protein 1	325	1	0	1	0	1	0	1	0	0	bta-miR-19a	-0.15	-0.15	0.83	2011
PTPN21	ENST00000328736.3	protein tyrosine phosphatase, non-receptor type 21	104	1	0	0	1	0	0	0	0	0	bta-miR-19a	-0.15	-0.15	0.58	2011
LONRF3	ENST00000304778.7	LON peptidase N-terminal domain and ring finger 3	36	1	0	1	0	0	0	0	0	0	bta-miR-19a	-0.15	-0.27	0.83
FAM73B	ENST00000358369.4	family with sequence similarity 73, member B	651	1	0	1	0	1	0	1	0	0	bta-miR-19a	-0.15	-0.15	0.23	2011
MICAL2	ENST00000379612.3	microtubule associated monooxygenase, calponin and LIM domain containing 2	1742	1	1	0	0	0	0	0	0	2	bta-miR-19a	-0.15	-0.15	0.76	2009, 2011
HSPA4L	ENST00000296464.4	heat shock 70kDa protein 4-like	348	1	1	0	0	1	0	1	0	1	bta-miR-19a	-0.15	-0.45	0.67
DSCAM	ENST00000400454.1	Down syndrome cell adhesion molecule	5	1	1	0	0	0	0	0	0	0	bta-miR-19b	-0.15	-0.15	0.86	2011
SLC25A34	ENST00000294454.5	solute carrier family 25, member 34	5	1	1	0	0	0	0	0	0	0	bta-miR-19a	-0.15	-0.15	< 0.1	2009, 2011
HHIP	ENST00000296575.3	hedgehog interacting protein	65	2	1	1	0	1	0	1	0	0	bta-miR-19a	-0.14	-0.44	0.98
MIB1	ENST00000261537.6	mindbomb E3 ubiquitin protein ligase 1	897	1	0	1	0	0	0	0	0	0	bta-miR-19a	-0.14	-0.15	0.19	2011
UBN1	ENST00000262376.6	ubinuclein 1	586	1	0	0	1	0	0	0	0	0	bta-miR-19a	-0.14	-0.14	0.58	2009, 2011
FBXO48	ENST00000377957.3	F-box protein 48	13	1	0	1	0	0	0	0	0	0	bta-miR-19a	-0.14	-0.4	0.83	2009, 2011
CFL2	ENST00000341223.3	cofilin 2 (muscle)	902	2	0	2	0	0	0	0	0	1	bta-miR-19a	-0.14	-0.55	0.26
CPEB3	ENST00000412050.4	cytoplasmic polyadenylation element binding protein 3	48	1	0	1	0	0	0	0	0	1	bta-miR-19a	-0.14	-0.14	0.81	2009, 2011
ANKRD12	ENST00000262126.4	ankyrin repeat domain 12	11	1	0	1	0	0	0	0	0	0	bta-miR-19a	-0.14	-0.18	0.83	2009, 2011
HIPK1	ENST00000369558.1	homeodomain interacting protein kinase 1	930	1	1	0	0	1	0	0	1	0	bta-miR-19a	-0.14	-0.15	0.85	2009, 2011
MLLT6	ENST00000325718.7	myeloid/lymphoid or mixed-lineage leukemia (trithorax homolog, Drosophila); translocated to, 6	24	2	0	2	0	1	0	1	0	0	bta-miR-19a	-0.14	-0.16	0.85	2011
ADAMTS18	ENST00000282849.5	ADAM metallopeptidase with thrombospondin type 1 motif, 18	7	1	0	1	0	0	0	0	0	0	bta-miR-19a	-0.14	-0.14	0.83	2009, 2011
KLHL28	ENST00000396128.4	kelch-like family member 28	9	1	1	0	0	0	0	0	0	0	bta-miR-19a	-0.14	-0.28	0.85	2011
GLIS2	ENST00000262366.3	GLIS family zinc finger 2	17	1	0	0	1	0	0	0	0	0	bta-miR-19a	-0.14	-0.14	0.58	2009, 2011
RALGPS1	ENST00000259351.5	Ral GEF with PH domain and SH3 binding motif 1	34	1	1	0	0	0	0	0	0	1	bta-miR-19a	-0.14	-0.17	0.73	2009, 2011
ORC2	ENST00000234296.2	origin recognition complex, subunit 2	381	1	0	1	0	0	0	0	0	0	bta-miR-19a	-0.14	-0.18	0.45
NHS	ENST00000380060.3	Nance-Horan syndrome (congenital cataracts and dental anomalies)	72	1	0	1	0	0	0	0	0	0	bta-miR-19a	-0.14	-0.14	0.81	2009, 2011
FNDC3A	ENST00000492622.2	fibronectin type III domain containing 3A	122	1	0	1	0	0	0	0	0	0	bta-miR-19a	-0.14	-0.21	0.78	2009, 2011
YY1	ENST00000262238.4	YY1 transcription factor	1803	1	0	1	0	0	0	0	0	0	bta-miR-19a	-0.14	-0.21	0.64
CGN	ENST00000271636.7	cingulin	17	1	1	0	0	0	0	0	0	0	bta-miR-19a	-0.14	-0.14	0.82	2009, 2011
RGMB	ENST00000308234.7	RGM domain family, member B	6087	1	0	0	1	0	0	0	0	0	bta-miR-19b	-0.14	-0.17	0.58	2009, 2011
CDC42BPA	ENST00000366767.3	CDC42 binding protein kinase alpha (DMPK-like)	122	1	1	0	0	0	0	0	0	0	bta-miR-19a	-0.14	-0.16	0.87	2009, 2011
KRAS	ENST00000256078.4	Kirsten rat sarcoma viral oncogene homolog	40	2	1	0	1	0	0	0	0	0	bta-miR-19a	-0.14	-0.42	0.92	2009, 2011
SNPH	ENST00000381873.3	syntaphilin	13	1	0	1	0	0	0	0	0	0	bta-miR-19a	-0.14	-0.14	0.83	2009, 2011
PIANP	ENST00000534837.1	PILR alpha associated neural protein	8	1	0	0	1	0	0	0	0	0	bta-miR-19a	-0.14	-0.14	0.58	2011
SCUBE3	ENST00000274938.7	signal peptide, CUB domain, EGF-like 3	47	1	0	1	0	0	0	0	0	0	bta-miR-19a	-0.14	-0.25	0.83
PSD3	ENST00000327040.8	pleckstrin and Sec7 domain containing 3	133	1	0	1	0	2	0	1	1	0	bta-miR-19a	-0.14	-0.16	0.82	2009, 2011
SMIM12	ENST00000521580.2	small integral membrane protein 12	1091	1	0	1	0	1	0	0	1	0	bta-miR-19a	-0.14	-0.21	< 0.1	2011
LIN28B	ENST00000345080.4	lin-28 homolog B (C. elegans)	118	1	0	1	0	0	0	0	0	0	bta-miR-19a	-0.14	-0.14	< 0.1
TFDP2	ENST00000499676.2	transcription factor Dp-2 (E2F dimerization partner 2)	128	1	0	1	0	1	0	0	1	1	bta-miR-19a	-0.14	-0.32	0.83	2011
ZNF827	ENST00000379448.4	zinc finger protein 827	17	1	1	0	0	1	0	1	0	1	bta-miR-19a	-0.14	-0.2	0.85
CDK13	ENST00000181839.4	cyclin-dependent kinase 13	32	1	0	1	0	0	0	0	0	0	bta-miR-19a	-0.14	-0.14	0.83	2011
ZBTB47	ENST00000457842.3	zinc finger and BTB domain containing 47	81	1	0	1	0	0	0	0	0	0	bta-miR-19a	-0.13	-0.15	0.12	2009, 2011
LRRK1	ENST00000388948.3	leucine-rich repeat kinase 1	27	1	1	0	0	0	0	0	0	0	bta-miR-19a	-0.13	-0.13	0.59	2009, 2011
CPEB4	ENST00000265085.5	cytoplasmic polyadenylation element binding protein 4	472	1	0	1	0	0	0	0	0	0	bta-miR-19a	-0.13	-0.13	0.47	2009, 2011
IGFBP5	ENST00000233813.4	insulin-like growth factor binding protein 5	10709	1	0	1	0	0	0	0	0	0	bta-miR-19a	-0.13	-0.31	0.83	2009, 2011
UGT8	ENST00000310836.6	UDP glycosyltransferase 8	682	1	0	1	0	0	0	0	0	0	bta-miR-19a	-0.13	-0.16	0.3
VMP1	ENST00000262291.4	vacuole membrane protein 1	2505	1	0	0	1	0	0	0	0	1	bta-miR-19a	-0.13	-0.31	0.58
MEX3A	ENST00000532414.2	mex-3 RNA binding family member A	912	1	0	0	1	0	0	0	0	1	bta-miR-19a	-0.13	-0.17	0.58	2009, 2011
MBNL3	ENST00000370839.3	muscleblind-like splicing regulator 3	593	1	0	1	0	0	0	0	0	0	bta-miR-19a	-0.13	-0.17	0.83	2011
MOB1B	ENST00000309395.2	MOB kinase activator 1B	54	1	0	1	0	0	0	0	0	1	bta-miR-19a	-0.13	-0.14	0.67	2009, 2011
ZFYVE9	ENST00000371591.1	zinc finger, FYVE domain containing 9	32	1	0	1	0	1	0	0	1	1	bta-miR-19a	-0.13	-0.38	0.83	2009, 2011
PPP1R12A	ENST00000261207.5	protein phosphatase 1, regulatory subunit 12A	276	1	0	0	1	1	0	0	1	0	bta-miR-19a	-0.13	-0.29	0.58
MON2	ENST00000546600.1	MON2 homolog (S. cerevisiae)	784	1	0	1	0	1	1	0	0	0	bta-miR-19a	-0.13	-0.27	0.83	2009, 2011
FZD3	ENST00000240093.3	frizzled family receptor 3	192	1	0	1	0	0	0	0	0	2	bta-miR-19a	-0.13	-0.15	0.78	2011
AKT3	ENST00000366539.1	v-akt murine thymoma viral oncogene homolog 3	168	1	0	1	0	0	0	0	0	0	bta-miR-19b	-0.13	-0.13	0.28
MINK1	ENST00000347992.7	misshapen-like kinase 1	1983	1	0	1	0	0	0	0	0	0	bta-miR-19a	-0.13	-0.13	0.61	2009, 2011
CEP350	ENST00000367607.3	centrosomal protein 350kDa	705	2	2	0	0	0	0	0	0	1	bta-miR-19a	-0.13	-0.15	0.83	2009, 2011
ITGB3	ENST00000559488.1	integrin, beta 3 (platelet glycoprotein IIIa, antigen CD61)	176	1	1	0	0	0	0	0	0	0	bta-miR-19a	-0.13	-0.13	0.34	2009, 2011
ITFG3	ENST00000399932.3	integrin alpha FG-GAP repeat containing 3	1046	1	0	1	0	0	0	0	0	0	bta-miR-19a	-0.13	-0.13	0.17	2011
MLEC	ENST00000228506.3	malectin	12084	1	0	1	0	0	0	0	0	0	bta-miR-19a	-0.13	-0.13	0.55	2009, 2011
NEDD4	ENST00000338963.2	neural precursor cell expressed, developmentally down-regulated 4, E3 ubiquitin protein ligase	289	1	0	0	1	0	0	0	0	0	bta-miR-19a	-0.13	-0.13	0.58	2009, 2011
ITGA11	ENST00000423218.2	integrin, alpha 11	390	1	0	1	0	0	0	0	0	0	bta-miR-19a	-0.13	-0.13	0.67	2009, 2011
RIMS2	ENST00000507740.1	regulating synaptic membrane exocytosis 2	8	1	0	0	1	0	0	0	0	0	bta-miR-19a	-0.13	-0.13	0.58
BZRAP1	ENST00000268893.6	benzodiazapine receptor (peripheral) associated protein 1	26	1	0	1	0	0	0	0	0	0	bta-miR-19a	-0.13	-0.13	0.8	2009, 2011
ARHGEF12	ENST00000397843.2	Rho guanine nucleotide exchange factor (GEF) 12	815	1	0	1	0	0	0	0	0	0	bta-miR-19a	-0.13	-0.13	0.83	2009, 2011
MTHFD2	ENST00000394053.2	methylenetetrahydrofolate dehydrogenase (NADP+ dependent) 2, methenyltetrahydrofolate cyclohydrolase	330	1	1	0	0	0	0	0	0	0	bta-miR-19a	-0.13	-0.13	< 0.1	2009, 2011
DNAJB14	ENST00000442697.2	DnaJ (Hsp40) homolog, subfamily B, member 14	10	1	1	0	0	0	0	0	0	1	bta-miR-19a	-0.13	-0.27	0.86
CD164	ENST00000368961.5	CD164 molecule, sialomucin	2038	1	0	0	1	1	0	0	1	0	bta-miR-19a	-0.13	-0.31	0.58	2009, 2011
ADCY9	ENST00000294016.3	adenylate cyclase 9	166	1	0	1	0	1	0	0	1	1	bta-miR-19a	-0.13	-0.17	0.72	2009, 2011
DDX3X	ENST00000399959.2	DEAD (Asp-Glu-Ala-Asp) box helicase 3, X-linked	965	2	1	0	1	0	0	0	0	0	bta-miR-19a	-0.13	-0.55	0.94	2011
LRCH1	ENST00000311191.6	leucine-rich repeats and calponin homology (CH) domain containing 1	381	1	0	1	0	0	0	0	0	0	bta-miR-19a	-0.12	-0.12	0.63	2011
PRC1	ENST00000361919.3	protein regulator of cytokinesis 1	288	1	0	1	0	0	0	0	0	0	bta-miR-19a	-0.12	-0.12	0.82	2009
RALGPS2	ENST00000367635.3	Ral GEF with PH domain and SH3 binding motif 2	201	1	0	0	1	1	0	1	0	0	bta-miR-19a	-0.12	-0.14	0.58	2011
SOX6	ENST00000316399.6	SRY (sex determining region Y)-box 6	22	2	2	0	0	0	0	0	0	0	bta-miR-19a	-0.12	-0.36	0.97	2009, 2011
SLITRK2	ENST00000370490.1	SLIT and NTRK-like family, member 2	5	1	0	1	0	0	0	0	0	0	bta-miR-19a	-0.12	-0.12	0.7	2009, 2011
NEK10	ENST00000295720.6	NIMA-related kinase 10	66	1	0	0	1	0	0	0	0	0	bta-miR-19a	-0.12	-0.12	0.58
TTC9	ENST00000256367.2	tetratricopeptide repeat domain 9	39	1	1	0	0	0	0	0	0	0	bta-miR-19a	-0.12	-0.35	0.54	2009, 2011
ITGA6	ENST00000375221.2	integrin, alpha 6	1328	1	1	0	0	0	0	0	0	0	bta-miR-19a	-0.12	-0.12	0.86	2009, 2011
AQPEP	ENST00000357872.4	Aminopeptidase Q	11	1	0	1	0	0	0	0	0	0	bta-miR-19a	-0.12	-0.12	< 0.1
SLC38A1	ENST00000398637.5	solute carrier family 38, member 1	1967	1	1	0	0	0	0	0	0	0	bta-miR-19a	-0.12	-0.13	< 0.1	2011
DOCK3	ENST00000266037.9	dedicator of cytokinesis 3	47	1	1	0	0	0	0	0	0	1	bta-miR-19b	-0.12	-0.12	0.7	2009, 2011
ZBTB20	ENST00000462705.1	zinc finger and BTB domain containing 20	5	4	0	3	1	0	0	0	0	2	bta-miR-19a	-0.12	-0.96	> 0.99
MYT1L	ENST00000399161.2	myelin transcription factor 1-like	5	1	0	1	0	0	0	0	0	0	bta-miR-19a	-0.12	-0.12	0.83	2009, 2011
KMT2D	ENST00000301067.7	lysine (K)-specific methyltransferase 2D	78	1	0	0	1	0	0	0	0	0	bta-miR-19a	-0.12	-0.12	0.58	2009, 2011
KIAA1462	ENST00000375377.1	KIAA1462	360	1	0	1	0	0	0	0	0	0	bta-miR-19a	-0.12	-0.14	0.83	2009, 2011
HOXD4	ENST00000306324.3	homeobox D4	214	1	0	0	1	0	0	0	0	0	bta-miR-19a	-0.12	-0.13	0.58
SV2A	ENST00000369146.3	synaptic vesicle glycoprotein 2A	10	1	1	0	0	0	0	0	0	0	bta-miR-19a	-0.12	-0.12	0.76	2009, 2011
EBF1	ENST00000313708.6	early B-cell factor 1	42	1	0	0	1	0	0	0	0	0	bta-miR-19a	-0.11	-0.13	0.58	2011
ATP10A	ENST00000356865.6	ATPase, class V, type 10A	16	1	1	0	0	1	0	0	1	0	bta-miR-19a	-0.11	-0.41	0.87	2009, 2011
FAM126B	ENST00000418596.3	family with sequence similarity 126, member B	132	1	0	1	0	1	0	0	1	0	bta-miR-19a	-0.11	-0.23	0.83	2011
TPRG1L	ENST00000378344.2	tumor protein p63 regulated 1-like	203	1	0	1	0	0	0	0	0	0	bta-miR-19a	-0.11	-0.16	< 0.1	2009, 2011
MPRIP	ENST00000341712.4	myosin phosphatase Rho interacting protein	521	1	0	0	1	0	0	0	0	0	bta-miR-19a	-0.11	-0.18	0.58	2009, 2011
RASSF4	ENST00000374417.2	Ras association (RalGDS/AF-6) domain family member 4	515	1	0	1	0	0	0	0	0	0	bta-miR-19a	-0.11	-0.11	ORF
YAF2	ENST00000327791.4	YY1 associated factor 2	413	1	0	0	1	0	0	0	0	0	bta-miR-19a	-0.11	-0.23	0.58	2009, 2011
RBM8A	ENST00000330165.8	RNA binding motif protein 8A	33	1	0	1	0	1	0	1	0	0	bta-miR-19a	-0.11	-0.29	< 0.1	2011
SOCS6	ENST00000397942.3	suppressor of cytokine signaling 6	140	1	0	0	1	0	0	0	0	0	bta-miR-19a	-0.11	-0.18	0.58	2009, 2011
PLXDC2	ENST00000377252.4	plexin domain containing 2	506	2	0	2	0	0	0	0	0	1	bta-miR-19b	-0.11	-0.34	0.86
VPS53	ENST00000437048.2	vacuolar protein sorting 53 homolog (S. cerevisiae)	1332	1	1	0	0	1	0	0	1	0	bta-miR-19b	-0.11	-0.23	0.45	2011
CCDC88A	ENST00000336838.6	coiled-coil domain containing 88A	141	1	1	0	0	1	0	0	1	1	bta-miR-19a	-0.11	-0.25	0.67	2009, 2011
CELF1	ENST00000395290.2	CUGBP, Elav-like family member 1	153	1	0	0	1	0	0	0	0	0	bta-miR-19a	-0.11	-0.19	0.58
FBXO32	ENST00000517956.1	F-box protein 32	500	1	0	1	0	0	0	0	0	0	bta-miR-19a	-0.11	-0.26	0.83
FBXO10	ENST00000432825.2	F-box protein 10	14	1	0	1	0	0	0	0	0	0	bta-miR-19a	-0.1	-0.1	0.12	2011
SCN3A	ENST00000360093.3	sodium channel, voltage-gated, type III, alpha subunit	5	1	1	0	0	0	0	0	0	0	bta-miR-19a	-0.1	-0.1	< 0.1
EPG5	ENST00000282041.5	ectopic P-granules autophagy protein 5 homolog (C. elegans)	269	1	0	0	1	1	0	1	0	0	bta-miR-19a	-0.1	-0.12	0.58	2009, 2011
SEC22A	ENST00000309934.4	SEC22 vesicle trafficking protein homolog A (S. cerevisiae)	294	1	1	0	0	0	0	0	0	0	bta-miR-19a	-0.1	-0.37	0.2	2009, 2011
ELK4	ENST00000357992.4	ELK4, ETS-domain protein (SRF accessory protein 1)	39	1	0	0	1	0	0	0	0	0	bta-miR-19b	-0.1	-0.19	0.58	2011
TMEM151B	ENST00000451188.2	transmembrane protein 151B	5	1	0	1	0	0	0	0	0	0	bta-miR-19a	-0.1	-0.1	0.51	2011
EPS15	ENST00000371730.2	epidermal growth factor receptor pathway substrate 15	325	1	0	1	0	0	0	0	0	0	bta-miR-19a	-0.1	-0.17	0.83	2011
MARK2	ENST00000402010.2	MAP/microtubule affinity-regulating kinase 2	845	1	0	0	1	0	0	0	0	0	bta-miR-19a	-0.1	-0.1	0.58	2011
DDHD1	ENST00000323669.5	DDHD domain containing 1	103	1	1	0	0	1	0	0	1	0	bta-miR-19a	-0.1	-0.32	0.8	2011
NLK	ENST00000407008.3	nemo-like kinase	61	1	0	0	1	1	0	0	1	0	bta-miR-19a	-0.1	-0.4	0.83	2009, 2011
SYNCRIP	ENST00000355238.6	synaptotagmin binding, cytoplasmic RNA interacting protein	4864	1	0	1	0	1	0	0	1	0	bta-miR-19a	-0.1	-0.26	0.75	2011
SOX5	ENST00000546136.1	SRY (sex determining region Y)-box 5	43	2	0	1	1	0	0	0	0	0	bta-miR-19a	-0.1	-0.31	0.83	2009, 2011
PRR14L	ENST00000434485.1	proline rich 14-like	39	1	0	1	0	0	0	0	0	1	bta-miR-19a	-0.1	-0.1	0.83	2011
ADAMTS17	ENST00000268070.4	ADAM metallopeptidase with thrombospondin type 1 motif, 17	19	2	0	1	1	0	0	0	0	0	bta-miR-19a	-0.1	-0.1	0.59	2009, 2011
FAM227A	ENST00000535113.1	family with sequence similarity 227, member A	16	1	1	0	0	1	1	0	0	0	bta-miR-19b	-0.1	-0.1	< 0.1	2011
CHEK1	ENST00000534070.1	checkpoint kinase 1	338	1	0	0	1	0	0	0	0	0	bta-miR-19a	-0.1	-0.27	0.58
KIAA1598	ENST00000260777.10	KIAA1598	94	1	0	1	0	0	0	0	0	0	bta-miR-19a	-0.1	-0.25	0.76	2009, 2011
CPD	ENST00000225719.4	carboxypeptidase D	1766	1	1	0	0	1	0	0	1	0	bta-miR-19a	-0.1	-0.1	0.6	2009, 2011
LRRTM2	ENST00000274711.6	leucine rich repeat transmembrane neuronal 2	5	1	0	1	0	0	0	0	0	0	bta-miR-19a	-0.09	-0.09	< 0.1	2011
CDC42BPB	ENST00000361246.2	CDC42 binding protein kinase beta (DMPK-like)	615	1	1	0	0	0	0	0	0	0	bta-miR-19a	-0.09	-0.09	< 0.1	2009, 2011
ZNF800	ENST00000393313.1	zinc finger protein 800	239	1	0	1	0	0	0	0	0	0	bta-miR-19a	-0.09	-0.09	0.34
ARID1A	ENST00000324856.7	AT rich interactive domain 1A (SWI-like)	31	1	0	0	1	0	0	0	0	0	bta-miR-19a	-0.09	-0.15	0.58
ULK2	ENST00000395544.4	unc-51 like autophagy activating kinase 2	489	1	0	0	1	0	0	0	0	1	bta-miR-19a	-0.09	-0.27	0.58	2011
THRB	ENST00000396671.2	thyroid hormone receptor, beta	55	1	0	0	1	0	0	0	0	0	bta-miR-19a	-0.09	-0.13	0.58	2011
CADM4	ENST00000222374.2	cell adhesion molecule 4	50	1	0	1	0	0	0	0	0	1	bta-miR-19a	-0.09	-0.13	0.21	2011
PPARA	ENST00000396000.2	peroxisome proliferator-activated receptor alpha	82	1	1	0	0	0	0	0	0	0	bta-miR-19a	-0.09	-0.09	< 0.1	2009, 2011
USP32	ENST00000300896.4	ubiquitin specific peptidase 32	85	1	0	1	0	0	0	0	0	1	bta-miR-19a	-0.09	-0.23	0.28	2009, 2011
FZD4	ENST00000531380.1	frizzled family receptor 4	5	1	0	1	0	1	0	1	0	1	bta-miR-19a	-0.09	-0.09	< 0.1	2011
BACE1	ENST00000313005.6	beta-site APP-cleaving enzyme 1	486	1	1	0	0	0	0	0	0	0	bta-miR-19a	-0.09	-0.18	0.67	2009, 2011
FRK	ENST00000606080.1	fyn-related kinase	37	1	0	0	1	0	0	0	0	0	bta-miR-19a	-0.09	-0.2	0.58	2011
MAPK14	ENST00000229795.3	mitogen-activated protein kinase 14	1191	1	1	0	0	1	0	1	0	1	bta-miR-19a	-0.09	-0.17	0.31	2009, 2011
HEG1	ENST00000311127.4	heart development protein with EGF-like domains 1	380	1	0	1	0	0	0	0	0	0	bta-miR-19a	-0.09	-0.09	0.82	2009, 2011
VAT1L	ENST00000302536.2	vesicle amine transport 1-like	123	1	1	0	0	0	0	0	0	0	bta-miR-19a	-0.09	-0.09	< 0.1	2009, 2011
ATG14	ENST00000247178.5	autophagy related 14	25	2	1	1	0	0	0	0	0	0	bta-miR-19a	-0.09	-0.5	0.98	2009, 2011
RGP1	ENST00000378078.4	RGP1 retrograde golgi transport homolog (S. cerevisiae)	203	1	0	1	0	1	0	0	1	0	bta-miR-19a	-0.08	-0.19	< 0.1
ZBTB14	ENST00000357006.4	zinc finger and BTB domain containing 14	459	1	1	0	0	0	0	0	0	0	bta-miR-19a	-0.08	-0.46	0.87	2009, 2011
SH3KBP1	ENST00000397821.3	SH3-domain kinase binding protein 1	109	1	0	1	0	0	0	0	0	0	bta-miR-19a	-0.08	-0.14	0.83	2011
ENTPD1	ENST00000371207.3	ectonucleoside triphosphate diphosphohydrolase 1	15	1	1	0	0	1	0	1	0	1	bta-miR-19a	-0.08	-0.26	< 0.1	2011
KDM2B	ENST00000536437.1	lysine (K)-specific demethylase 2B	647	1	0	1	0	0	0	0	0	0	bta-miR-19a	-0.08	-0.2	0.78
RACGAP1	ENST00000427314.2	Rac GTPase activating protein 1	19	1	0	1	0	0	0	0	0	0	bta-miR-19a	-0.08	-0.27	0.83	2009, 2011
HCFC2	ENST00000229330.4	host cell factor C2	46	3	2	1	0	0	0	0	0	2	bta-miR-19b	-0.08	-0.78	> 0.99	2011
NMT2	ENST00000378165.4	N-myristoyltransferase 2	318	1	0	0	1	0	0	0	0	0	bta-miR-19a	-0.08	-0.22	0.58	2011
CHRNB2	ENST00000368476.3	cholinergic receptor, nicotinic, beta 2 (neuronal)	16	1	0	1	0	0	0	0	0	0	bta-miR-19a	-0.08	-0.08	< 0.1
SLC30A7	ENST00000370112.4	solute carrier family 30 (zinc transporter), member 7	204	1	0	1	0	2	0	2	0	0	bta-miR-19a	-0.08	-0.4	0.46	2011
TMEM87B	ENST00000283206.4	transmembrane protein 87B	219	1	0	1	0	0	0	0	0	0	bta-miR-19a	-0.08	-0.09	0.1	2011
RAB5B	ENST00000553116.1	RAB5B, member RAS oncogene family	14	1	0	1	0	0	0	0	0	0	bta-miR-19a	-0.08	-0.23	0.83	2009, 2011
LIN9	ENST00000328205.5	lin-9 homolog (C. elegans)	139	1	1	0	0	0	0	0	0	0	bta-miR-19a	-0.08	-0.45	0.79	2009, 2011
B3GALT5	ENST00000380620.4	UDP-Gal:betaGlcNAc beta 1,3-galactosyltransferase, polypeptide 5	5	1	1	0	0	0	0	0	0	3	bta-miR-19a	-0.08	-0.08	< 0.1
PHACTR4	ENST00000373839.3	phosphatase and actin regulator 4	85	1	0	1	0	0	0	0	0	0	bta-miR-19a	-0.08	-0.08	0.65	2011
IVNS1ABP	ENST00000367498.3	influenza virus NS1A binding protein	2215	1	1	0	0	0	0	0	0	1	bta-miR-19a	-0.08	-0.45	0.86	2009, 2011
DYNC1LI2	ENST00000258198.2	dynein, cytoplasmic 1, light intermediate chain 2	137	1	0	1	0	0	0	0	0	1	bta-miR-19a	-0.08	-0.33	0.83	2009, 2011
ASIC4	ENST00000347842.3	acid-sensing (proton-gated) ion channel family member 4	5	1	1	0	0	0	0	0	0	0	bta-miR-19a	-0.08	-0.08	< 0.1	2009, 2011
KCTD16	ENST00000507359.3	potassium channel tetramerization domain containing 16	36	3	1	0	2	1	0	1	0	0	bta-miR-19b	-0.08	-0.48	0.91
TP53INP1	ENST00000448464.2	tumor protein p53 inducible nuclear protein 1	39	1	0	1	0	0	0	0	0	0	bta-miR-19a	-0.08	-0.21	0.59	2009, 2011
GPBP1	ENST00000424459.3	GC-rich promoter binding protein 1	732	1	1	0	0	0	0	0	0	1	bta-miR-19a	-0.08	-0.47	0.66	2011
ONECUT1	ENST00000560699.2	one cut homeobox 1	10	1	0	1	0	0	0	0	0	0	bta-miR-19a	-0.08	-0.16	0.24
HS6ST3	ENST00000376705.2	heparan sulfate 6-O-sulfotransferase 3	598	1	1	0	0	1	0	0	1	0	bta-miR-19a	-0.07	-0.07	< 0.1	2011
SPG20	ENST00000438666.2	spastic paraplegia 20 (Troyer syndrome)	642	1	0	1	0	0	0	0	0	0	bta-miR-19a	-0.07	-0.3	0.83	2009, 2011
FRMD6	ENST00000395718.2	FERM domain containing 6	508	1	1	0	0	0	0	0	0	1	bta-miR-19a	-0.07	-0.07	< 0.1	2009, 2011
HDAC7	ENST00000380610.4	histone deacetylase 7	56	1	1	0	0	0	0	0	0	0	bta-miR-19b	-0.07	-0.08	0.63	2009, 2011
KIAA1244	ENST00000251691.4	KIAA1244	169	1	0	0	1	1	0	1	0	0	bta-miR-19a	-0.07	-0.07	0.58	2009, 2011
TLN2	ENST00000561311.1	talin 2	371	1	0	1	0	0	0	0	0	0	bta-miR-19a	-0.07	-0.07	0.83	2011
SEC61A1	ENST00000243253.3	Sec61 alpha 1 subunit (S. cerevisiae)	2966	1	0	1	0	0	0	0	0	0	bta-miR-19a	-0.07	-0.07	0.11
RAPGEF6	ENST00000509018.1	Rap guanine nucleotide exchange factor (GEF) 6	38	2	2	0	0	1	0	0	1	1	bta-miR-19a	-0.07	-0.07	0.41	2009, 2011
SCN2A	ENST00000375437.2	sodium channel, voltage-gated, type II, alpha subunit	7	1	1	0	0	0	0	0	0	0	bta-miR-19a	-0.07	-0.07	0.29	2009, 2011
WNK3	ENST00000375169.3	WNK lysine deficient protein kinase 3	55	1	1	0	0	0	0	0	0	1	bta-miR-19a	-0.07	-0.07	< 0.1
MAP1B	ENST00000296755.7	microtubule-associated protein 1B	259	1	0	1	0	1	0	1	0	0	bta-miR-19a	-0.07	-0.07	0.67	2009, 2011
USP13	ENST00000263966.3	ubiquitin specific peptidase 13 (isopeptidase T-3)	379	1	0	1	0	0	0	0	0	1	bta-miR-19a	-0.07	-0.19	0.83	2011
KIAA1324	ENST00000369939.3	KIAA1324	41	1	1	0	0	0	0	0	0	0	bta-miR-19a	-0.07	-0.12	0.37	2011
ETV3	ENST00000368192.4	ets variant 3	37	1	0	1	0	0	0	0	0	0	bta-miR-19a	-0.07	-0.07	< 0.1
SPTSSA	ENST00000298130.4	serine palmitoyltransferase, small subunit A	27	1	1	0	0	0	0	0	0	0	bta-miR-19a	-0.07	-0.42	0.77	2009, 2011
WDR26	ENST00000414423.2	WD repeat domain 26	1229	1	1	0	0	0	0	0	0	0	bta-miR-19a	-0.07	-0.23	0.35	2009, 2011
MTMR12	ENST00000280285.5	myotubularin related protein 12	156	1	0	1	0	0	0	0	0	0	bta-miR-19a	-0.07	-0.11	0.82	2009, 2011
BMP2K	ENST00000335016.5	BMP2 inducible kinase	164	1	0	1	0	1	0	0	1	1	bta-miR-19a	-0.07	-0.07	0.59
TACC1	ENST00000330691.6	transforming, acidic coiled-coil containing protein 1	186	1	0	0	1	0	0	0	0	1	bta-miR-19a	-0.07	-0.25	0.58	2009, 2011
HEY2	ENST00000368365.1	hairy/enhancer-of-split related with YRPW motif 2	70	1	0	0	1	0	0	0	0	0	bta-miR-19a	-0.07	-0.26	0.58
ZNF710	ENST00000268154.4	zinc finger protein 710	5	1	0	1	0	0	0	0	0	0	bta-miR-19a	-0.07	-0.07	0.34	2011
RBBP8	ENST00000399722.2	retinoblastoma binding protein 8	88	2	0	2	0	0	0	0	0	0	bta-miR-19a	-0.06	-0.56	0.97	2009
CTC-432M15.3	ENST00000514667.1	Folliculin-interacting protein 1	38	2	2	0	0	1	0	0	1	1	bta-miR-19a	-0.06	-0.07	0.69
SMURF1	ENST00000361368.2	SMAD specific E3 ubiquitin protein ligase 1	58	1	1	0	0	0	0	0	0	0	bta-miR-19a	-0.06	-0.26	0.86	2009, 2011
SCN4B	ENST00000324727.4	sodium channel, voltage-gated, type IV, beta subunit	13	1	1	0	0	0	0	0	0	0	bta-miR-19a	-0.06	-0.06	0.74	2011
THRA	ENST00000450525.2	thyroid hormone receptor, alpha	547	1	0	1	0	1	0	0	1	0	bta-miR-19a	-0.06	-0.06	0.52
KLHL17	ENST00000338591.3	kelch-like family member 17	46	1	1	0	0	0	0	0	0	0	bta-miR-19a	-0.06	-0.06	< 0.1	2009, 2011
MAP3K1	ENST00000399503.3	mitogen-activated protein kinase kinase kinase 1, E3 ubiquitin protein ligase	137	1	1	0	0	0	0	0	0	0	bta-miR-19a	-0.06	-0.06	< 0.1
RAB4A	ENST00000366690.4	RAB4A, member RAS oncogene family	850	1	0	0	1	0	0	0	0	0	bta-miR-19a	-0.06	-0.22	0.58
NT5C1A	ENST00000235628.1	5'-nucleotidase, cytosolic IA	4	1	1	0	0	2	0	1	1	0	bta-miR-19a	-0.06	-0.06	< 0.1
CCDC177	ENST00000599174.1	Homo sapiens coiled-coil domain containing 177 (CCDC177), mRNA.	0	1	0	0	1	0	0	0	0	0	bta-miR-19a	-0.06	-0.06	ORF
HDAC4	ENST00000345617.3	histone deacetylase 4	48	1	0	1	0	1	0	1	0	0	bta-miR-19a	-0.06	-0.09	0.82	2009, 2011
PACS1	ENST00000320580.4	phosphofurin acidic cluster sorting protein 1	87	1	1	0	0	0	0	0	0	0	bta-miR-19a	-0.06	-0.21	0.79	2009, 2011
ANKRD13C	ENST00000370944.4	ankyrin repeat domain 13C	369	2	0	2	0	0	0	0	0	0	bta-miR-19a	-0.06	-0.56	0.79	2009, 2011
SBNO1	ENST00000420886.2	strawberry notch homolog 1 (Drosophila)	87	1	0	0	1	1	0	1	0	1	bta-miR-19a	-0.06	-0.38	0.58	2011
WDFY2	ENST00000298125.5	WD repeat and FYVE domain containing 2	85	1	0	1	0	1	0	0	1	1	bta-miR-19a	-0.06	-0.19	0.17	2011
PCDH1	ENST00000503492.1	protocadherin 1	30	1	1	0	0	0	0	0	0	0	bta-miR-19a	-0.06	-0.07	0.86
EPHB3	ENST00000330394.2	EPH receptor B3	16	1	1	0	0	0	0	0	0	0	bta-miR-19a	-0.06	-0.06	0.33	2009, 2011
BCL2L11	ENST00000393256.3	BCL2-like 11 (apoptosis facilitator)	105	1	0	1	0	0	0	0	0	0	bta-miR-19a	-0.06	-0.24	0.83	2009, 2011
DLC1	ENST00000276297.4	deleted in liver cancer 1	970	1	1	0	0	0	0	0	0	0	bta-miR-19a	-0.05	-0.07	0.86	2009, 2011
PPIG	ENST00000260970.3	peptidylprolyl isomerase G (cyclophilin G)	470	1	1	0	0	0	0	0	0	1	bta-miR-19a	-0.05	-0.12	< 0.1
MFSD9	ENST00000258436.5	major facilitator superfamily domain containing 9	395	1	1	0	0	1	1	0	0	0	bta-miR-19a	-0.05	-0.13	< 0.1
VSIG10	ENST00000359236.5	V-set and immunoglobulin domain containing 10	355	1	0	1	0	0	0	0	0	1	bta-miR-19a	-0.05	-0.13	0.18	2011
SRGAP3	ENST00000383836.3	SLIT-ROBO Rho GTPase activating protein 3	38	1	0	1	0	0	0	0	0	1	bta-miR-19a	-0.05	-0.16	0.83	2009, 2011
KAZN	ENST00000422387.2	kazrin, periplakin interacting protein	34	1	1	0	0	0	0	0	0	0	bta-miR-19a	-0.05	-0.39	0.86	2011
ZNF445	ENST00000425708.2	zinc finger protein 445	370	1	1	0	0	0	0	0	0	0	bta-miR-19a	-0.05	-0.05	< 0.1
KIAA0101	ENST00000558008.1	KIAA0101	6821	1	1	0	0	0	0	0	0	0	bta-miR-19a	-0.05	-1.04	0.85	2009, 2011
KIAA1671	ENST00000401395.1	KIAA1671	549	1	1	0	0	0	0	0	0	0	bta-miR-19a	-0.05	-0.05	< 0.1
SMURF2	ENST00000262435.9	SMAD specific E3 ubiquitin protein ligase 2	978	2	1	1	0	0	0	0	0	1	bta-miR-19b	-0.05	-0.5	0.98
SH3PXD2A	ENST00000369774.4	SH3 and PX domains 2A	152	1	0	1	0	0	0	0	0	1	bta-miR-19b	-0.05	-0.06	< 0.1	2011
SLMAP	ENST00000295951.3	sarcolemma associated protein	208	1	0	1	0	0	0	0	0	0	bta-miR-19a	-0.05	-0.21	0.83	2009, 2011
TOM1L2	ENST00000581396.1	target of myb1-like 2 (chicken)	35	1	0	1	0	0	0	0	0	0	bta-miR-19a	-0.05	-0.1	0.8	2011
TPRG1	ENST00000345063.3	tumor protein p63 regulated 1	24	1	1	0	0	0	0	0	0	0	bta-miR-19a	-0.05	-0.25	0.8
BLCAP	ENST00000397137.1	bladder cancer associated protein	38	2	0	1	1	0	0	0	0	0	bta-miR-19a	-0.05	-0.41	0.74	2009, 2011
KIF13B	ENST00000524189.1	kinesin family member 13B	17	1	0	1	0	1	0	0	1	1	bta-miR-19a	-0.05	-0.05	0.4	2009, 2011
ZHX3	ENST00000309060.3	zinc fingers and homeoboxes 3	131	1	0	0	1	0	0	0	0	1	bta-miR-19a	-0.05	-0.29	0.58	2009, 2011
SLC16A7	ENST00000261187.4	solute carrier family 16 (monocarboxylate transporter), member 7	73	1	1	0	0	1	0	1	0	1	bta-miR-19a	-0.05	-0.23	< 0.1
ASAP2	ENST00000315273.4	ArfGAP with SH3 domain, ankyrin repeat and PH domain 2	38	1	1	0	0	0	0	0	0	0	bta-miR-19a	-0.05	-0.14	0.6	2009, 2011
RAB3B	ENST00000371655.3	RAB3B, member RAS oncogene family	611	1	1	0	0	0	0	0	0	1	bta-miR-19a	-0.04	-0.14	< 0.1	2011
TNRC6B	ENST00000335727.9	trinucleotide repeat containing 6B	69	2	2	0	0	0	0	0	0	1	bta-miR-19a	-0.04	-0.06	0.79	2009, 2011
DICER1	ENST00000541352.1	dicer 1, ribonuclease type III	25	1	0	1	0	1	0	0	1	3	bta-miR-19a	-0.04	-0.42	0.93	2011
HNRNPUL2	ENST00000301785.5	heterogeneous nuclear ribonucleoprotein U-like 2	2321	1	1	0	0	0	0	0	0	1	bta-miR-19a	-0.04	-0.14	0.29	2011
IGF1R	ENST00000268035.6	insulin-like growth factor 1 receptor	561	1	1	0	0	1	0	0	1	1	bta-miR-19a	-0.04	-0.06	< 0.1	2009, 2011
LSAMP	ENST00000490035.2	limbic system-associated membrane protein	19	1	1	0	0	0	0	0	0	0	bta-miR-19a	-0.04	-0.17	0.7	2011
CBLB	ENST00000264122.4	Cbl proto-oncogene B, E3 ubiquitin protein ligase	469	1	0	1	0	0	0	0	0	0	bta-miR-19a	-0.04	-0.24	0.75
NUFIP2	ENST00000225388.4	nuclear fragile X mental retardation protein interacting protein 2	440	1	1	0	0	1	0	0	1	1	bta-miR-19a	-0.04	-0.36	0.87	2009, 2011
SMG1	ENST00000446231.2	SMG1 phosphatidylinositol 3-kinase-related kinase	339	1	1	0	0	1	1	0	0	2	bta-miR-19a	-0.04	-0.06	< 0.1	2011
CBFA2T2	ENST00000375279.2	core-binding factor, runt domain, alpha subunit 2; translocated to, 2	107	1	1	0	0	1	1	0	0	1	bta-miR-19a	-0.04	-0.06	0.51	2009, 2011
CALM1	ENST00000356978.4	calmodulin 1 (phosphorylase kinase, delta)	4046	1	1	0	0	0	0	0	0	0	bta-miR-19a	-0.04	-0.36	0.8	2009, 2011
KCNH5	ENST00000322893.7	potassium voltage-gated channel, subfamily H (eag-related), member 5	157	1	1	0	0	0	0	0	0	1	bta-miR-19a	-0.04	-0.05	< 0.1
FAM83F	ENST00000333407.6	family with sequence similarity 83, member F	5	1	1	0	0	1	0	0	1	0	bta-miR-19a	-0.04	-0.04	0.8	2009, 2011
ARHGAP35	ENST00000404338.3	Rho GTPase activating protein 35	278	1	0	1	0	1	0	1	0	0	bta-miR-19a	-0.04	-0.04	0.32	2009, 2011
SUZ12	ENST00000322652.5	SUZ12 polycomb repressive complex 2 subunit	104	1	1	0	0	0	0	0	0	0	bta-miR-19a	-0.04	-0.27	0.85	2009, 2011
LEPROTL1	ENST00000321250.8	leptin receptor overlapping transcript-like 1	1242	1	0	0	1	1	0	1	0	0	bta-miR-19a	-0.04	-0.28	0.58
SLC2A1	ENST00000426263.3	solute carrier family 2 (facilitated glucose transporter), member 1	13928	1	0	1	0	0	0	0	0	0	bta-miR-19a	-0.04	-0.04	< 0.1	2011
XYLT1	ENST00000261381.6	xylosyltransferase I	159	1	0	1	0	0	0	0	0	1	bta-miR-19a	-0.04	-0.22	0.83	2009, 2011
UHRF1BP1L	ENST00000279907.7	UHRF1 binding protein 1-like	369	1	1	0	0	0	0	0	0	1	bta-miR-19a	-0.04	-0.07	0.75
RAB13	ENST00000368575.3	RAB13, member RAS oncogene family	26	1	1	0	0	0	0	0	0	0	bta-miR-19a	-0.04	-0.35	0.77	2009, 2011
CSE1L	ENST00000262982.2	CSE1 chromosome segregation 1-like (yeast)	96	1	0	1	0	0	0	0	0	0	bta-miR-19a	-0.04	-0.29	0.83
FOSL2	ENST00000379619.1	FOS-like antigen 2	2255	1	0	1	0	3	1	1	1	0	bta-miR-19a	-0.04	-0.23	0.84
LUZP1	ENST00000418342.1	leucine zipper protein 1	434	1	0	0	1	0	0	0	0	0	bta-miR-19a	-0.04	-0.04	0.58	2009, 2011
NEK9	ENST00000238616.5	NIMA-related kinase 9	733	1	0	1	0	0	0	0	0	1	bta-miR-19a	-0.04	-0.2	0.83	2011
GPR153	ENST00000377893.2	G protein-coupled receptor 153	39	1	0	1	0	0	0	0	0	0	bta-miR-19a	-0.04	-0.3	0.83	2011
BEND3	ENST00000369042.1	BEN domain containing 3	13	1	1	0	0	0	0	0	0	0	bta-miR-19a	-0.04	-0.04	0.86	2009, 2011
TFCP2L1	ENST00000263707.5	transcription factor CP2-like 1	36	1	0	1	0	0	0	0	0	1	bta-miR-19a	-0.03	-0.27	0.83	2011
SLC7A11	ENST00000280612.5	solute carrier family 7 (anionic amino acid transporter light chain, xc- system), member 11	61	1	1	0	0	1	0	1	0	1	bta-miR-19a	-0.03	-0.14	< 0.1
OSBPL6	ENST00000190611.4	oxysterol binding protein-like 6	85	1	0	1	0	0	0	0	0	0	bta-miR-19a	-0.03	-0.07	< 0.1	2011
CARD10	ENST00000403299.1	caspase recruitment domain family, member 10	65	1	1	0	0	0	0	0	0	0	bta-miR-19a	-0.03	-0.03	< 0.1	2009, 2011
ZNF609	ENST00000326648.3	zinc finger protein 609	103	1	0	1	0	0	0	0	0	0	bta-miR-19a	-0.03	-0.04	0.51	2009, 2011
RFX1	ENST00000254325.4	regulatory factor X, 1 (influences HLA class II expression)	44	1	1	0	0	0	0	0	0	0	bta-miR-19a	-0.03	-0.03	0.83	2009, 2011
FRAS1	ENST00000264895.6	Fraser syndrome 1	709	1	1	0	0	0	0	0	0	0	bta-miR-19a	-0.03	-0.03	0.55	2009, 2011
CHL1	ENST00000256509.2	cell adhesion molecule L1-like	24	1	1	0	0	0	0	0	0	0	bta-miR-19a	-0.03	-0.03	0.51	2009, 2011
NF1	ENST00000358273.4	neurofibromin 1	161	1	1	0	0	0	0	0	0	0	bta-miR-19a	-0.03	-0.03	< 0.1	2011
SAR1B	ENST00000402673.2	SAR1 homolog B (S. cerevisiae)	1404	1	0	1	0	0	0	0	0	2	bta-miR-19a	-0.03	-0.42	0.83	2011
ENTPD4	ENST00000358689.4	ectonucleoside triphosphate diphosphohydrolase 4	465	1	1	0	0	0	0	0	0	0	bta-miR-19a	-0.03	-0.04	< 0.1
GIT2	ENST00000355312.3	G protein-coupled receptor kinase interacting ArfGAP 2	924	1	1	0	0	0	0	0	0	0	bta-miR-19a	-0.03	-0.03	< 0.1	2009, 2011
MACF1	ENST00000567887.1	microtubule-actin crosslinking factor 1	668	1	1	0	0	0	0	0	0	0	bta-miR-19a	-0.03	-0.03	0.75	2009, 2011
SESN3	ENST00000536441.1	sestrin 3	260	1	1	0	0	2	0	1	1	0	bta-miR-19a	-0.03	-0.39	0.67
MECP2	ENST00000303391.6	methyl CpG binding protein 2 (Rett syndrome)	1474	1	0	1	0	2	0	1	1	0	bta-miR-19b	-0.03	-0.15	0.6	2009, 2011
RAD51D	ENST00000345365.6	RAD51 paralog D	73	1	1	0	0	0	0	0	0	0	bta-miR-19a	-0.03	-0.29	0.85	2011
KCNK10	ENST00000340700.5	potassium channel, subfamily K, member 10	5	1	0	1	0	1	1	0	0	1	bta-miR-19a	-0.03	-0.26	0.82	2011
HNRNPD	ENST00000313899.7	heterogeneous nuclear ribonucleoprotein D (AU-rich element RNA binding protein 1, 37kDa)	1763	1	1	0	0	1	0	1	0	0	bta-miR-19a	-0.03	-0.46	0.82	2009, 2011
TRABD2B	ENST00000606738.2	TraB domain containing 2B	244	1	1	0	0	0	0	0	0	0	bta-miR-19a	-0.03	-0.03	0.33	2011
PPP4R4	ENST00000328839.3	protein phosphatase 4, regulatory subunit 4	20	1	1	0	0	0	0	0	0	0	bta-miR-19a	-0.03	-0.24	< 0.1
BSN	ENST00000296452.4	bassoon presynaptic cytomatrix protein	31	1	0	1	0	0	0	0	0	0	bta-miR-19a	-0.03	-0.03	0.83	2009, 2011
MED13L	ENST00000281928.3	mediator complex subunit 13-like	73	1	1	0	0	0	0	0	0	0	bta-miR-19a	-0.02	-0.03	0.16	2009, 2011
ATRX	ENST00000373344.5	alpha thalassemia/mental retardation syndrome X-linked	77	1	1	0	0	0	0	0	0	0	bta-miR-19a	-0.02	-0.04	< 0.1	2009, 2011
RTN4RL1	ENST00000331238.6	reticulon 4 receptor-like 1	82	1	1	0	0	0	0	0	0	0	bta-miR-19a	-0.02	-0.19	0.71	2009, 2011
KLF10	ENST00000285407.6	Kruppel-like factor 10	320	1	1	0	0	0	0	0	0	0	bta-miR-19a	-0.02	-0.32	0.87	2009, 2011
USP49	ENST00000394253.3	ubiquitin specific peptidase 49	44	1	1	0	0	0	0	0	0	0	bta-miR-19a	-0.02	-0.22	0.81
ZBTB7B	ENST00000368426.3	zinc finger and BTB domain containing 7B	179	1	1	0	0	0	0	0	0	1	bta-miR-19a	-0.02	-0.21	0.86	2009
GRAMD1B	ENST00000529750.1	GRAM domain containing 1B	35	1	0	0	1	1	0	1	0	1	bta-miR-19a	-0.02	-0.17	0.58
ZFYVE26	ENST00000347230.4	zinc finger, FYVE domain containing 26	104	1	0	1	0	0	0	0	0	0	bta-miR-19a	-0.02	-0.19	0.82	2009, 2011
ARHGAP5	ENST00000345122.3	Rho GTPase activating protein 5	757	1	0	1	0	1	0	0	1	0	bta-miR-19a	-0.02	-0.03	0.13	2009, 2011
MED26	ENST00000263390.3	mediator complex subunit 26	5	1	1	0	0	1	0	1	0	0	bta-miR-19a	-0.02	-0.55	0.85	2009, 2011
CCSER2	ENST00000224756.8	coiled-coil serine-rich protein 2	123	2	1	1	0	0	0	0	0	0	bta-miR-19a	-0.02	-0.23	0.91	2009, 2011
C9orf69	ENST00000561457.1	chromosome 9 open reading frame 69	134	1	0	1	0	0	0	0	0	0	bta-miR-19a	-0.02	-0.25	0.8	2009, 2011
DNAL1	ENST00000553645.2	dynein, axonemal, light chain 1	81	2	0	2	0	0	0	0	0	0	bta-miR-19a	-0.02	-0.37	0.86	2009, 2011
MED13	ENST00000397786.2	mediator complex subunit 13	561	1	1	0	0	0	0	0	0	0	bta-miR-19a	-0.02	-0.03	0.36	2009, 2011
DDA1	ENST00000359866.4	DET1 and DDB1 associated 1	76	1	1	0	0	0	0	0	0	0	bta-miR-19a	-0.02	-0.03	0.32	2011
RP11-766F14.2	ENST00000511828.1	Protein LOC285556	5	1	0	1	0	0	0	0	0	0	bta-miR-19a	-0.02	-0.02	0.83
SPTY2D1	ENST00000336349.5	SPT2, Suppressor of Ty, domain containing 1 (S. cerevisiae)	241	1	0	0	1	0	0	0	0	1	bta-miR-19a	-0.02	-0.26	0.58	2009, 2011
HAPLN4	ENST00000291481.7	hyaluronan and proteoglycan link protein 4	16	1	0	1	0	0	0	0	0	0	bta-miR-19a	-0.02	-0.02	0.11
PCDH12	ENST00000231484.3	protocadherin 12	5	1	0	1	0	0	0	0	0	1	bta-miR-19a	-0.02	-0.02	< 0.1
DCAF7	ENST00000310827.4	DDB1 and CUL4 associated factor 7	3289	1	0	1	0	0	0	0	0	0	bta-miR-19a	-0.02	-0.02	ORF	2011
FURIN	ENST00000268171.3	furin (paired basic amino acid cleaving enzyme)	2306	1	0	1	0	0	0	0	0	0	bta-miR-19a	-0.02	-0.02	0.2	2009, 2011
RPRD2	ENST00000539519.1	regulation of nuclear pre-mRNA domain containing 2	280	1	0	1	0	0	0	0	0	0	bta-miR-19a	-0.02	-0.02	ORF
COQ6	ENST00000334571.2	coenzyme Q6 monooxygenase	64	1	0	0	1	0	0	0	0	0	bta-miR-19a	-0.02	-0.26	0.58
KPNA3	ENST00000261667.3	karyopherin alpha 3 (importin alpha 4)	104	1	1	0	0	1	0	0	1	1	bta-miR-19a	-0.02	-0.42	0.32	2009, 2011
DRAM2	ENST00000286692.4	DNA-damage regulated autophagy modulator 2	184	1	1	0	0	0	0	0	0	0	bta-miR-19a	-0.02	-0.33	0.22
NACC1	ENST00000292431.4	nucleus accumbens associated 1, BEN and BTB (POZ) domain containing	337	1	0	0	1	0	0	0	0	0	bta-miR-19a	-0.02	-0.18	0.58	2009, 2011
MTDH	ENST00000336273.3	metadherin	5192	1	0	0	1	1	0	0	1	0	bta-miR-19a	-0.01	-0.28	0.58	2011
ZC3H10	ENST00000257940.2	zinc finger CCCH-type containing 10	49	1	1	0	0	0	0	0	0	0	bta-miR-19a	-0.01	-0.16	0.47
SIK3	ENST00000375300.1	SIK family kinase 3	134	1	1	0	0	0	0	0	0	1	bta-miR-19a	-0.01	-0.29	0.86	2009, 2011
HNRNPU	ENST00000444376.2	heterogeneous nuclear ribonucleoprotein U (scaffold attachment factor A)	5343	1	1	0	0	1	0	0	1	0	bta-miR-19a	-0.01	-0.29	0.87	2009, 2011
AZIN1	ENST00000337198.5	antizyme inhibitor 1	2287	1	0	1	0	0	0	0	0	1	bta-miR-19a	-0.01	-0.21	0.83
UBE2D3	ENST00000453744.2	ubiquitin-conjugating enzyme E2D 3	2312	1	0	1	0	0	0	0	0	1	bta-miR-19a	-0.01	-0.29	0.29
AIDA	ENST00000340020.6	axin interactor, dorsalization associated	48	1	0	0	1	0	0	0	0	0	bta-miR-19a	-0.01	-0.26	0.58
PLEKHA3	ENST00000234453.5	pleckstrin homology domain containing, family A (phosphoinositide binding specific) member 3	767	1	1	0	0	0	0	0	0	0	bta-miR-19a	-0.01	-0.21	< 0.1
ZDHHC2	ENST00000262096.8	zinc finger, DHHC-type containing 2	171	1	0	1	0	0	0	0	0	0	bta-miR-19a	-0.01	-0.08	< 0.1
RRP8	ENST00000254605.6	ribosomal RNA processing 8, methyltransferase, homolog (yeast)	423	1	0	0	1	0	0	0	0	0	bta-miR-19a	-0.01	-0.19	0.58
MIPOL1	ENST00000327441.7	mirror-image polydactyly 1	45	1	0	0	1	0	0	0	0	0	bta-miR-19a	-0.01	-0.07	0.58	2009, 2011
EFNA5	ENST00000333274.6	ephrin-A5	225	1	0	1	0	0	0	0	0	0	bta-miR-19a	-0.01	-0.22	0.69	2011
PXMP4	ENST00000344022.3	peroxisomal membrane protein 4, 24kDa	158	1	1	0	0	0	0	0	0	1	bta-miR-19a	-0.01	-0.22	0.24
SIK2	ENST00000304987.3	salt-inducible kinase 2	378	1	0	1	0	1	0	0	1	0	bta-miR-19a	-0.01	-0.22	0.8
FNBP1L	ENST00000370253.2	formin binding protein 1-like	219	1	0	0	1	0	0	0	0	0	bta-miR-19a	-0.01	-0.14	0.58
ZFP37	ENST00000374227.3	ZFP37 zinc finger protein	24	1	1	0	0	0	0	0	0	0	bta-miR-19a	-0.01	-0.05	< 0.1
SETD9	ENST00000285947.2	SET domain containing 9	45	1	0	0	1	0	0	0	0	0	bta-miR-19a	-0.01	-0.14	0.58
ZFAND5	ENST00000237937.3	zinc finger, AN1-type domain 5	2522	1	0	0	1	0	0	0	0	1	bta-miR-19b	-0.01	-0.35	0.58	2009, 2011
YTHDC1	ENST00000344157.4	YTH domain containing 1	307	1	0	0	1	0	0	0	0	0	bta-miR-19a	-0.01	-0.21	0.58	2009, 2011
CHST7	ENST00000276055.3	carbohydrate (N-acetylglucosamine 6-O) sulfotransferase 7	406	1	0	0	1	0	0	0	0	1	bta-miR-19a	-0.01	-0.28	0.58
CDH11	ENST00000394156.3	cadherin 11, type 2, OB-cadherin (osteoblast)	448	1	1	0	0	1	0	0	1	0	bta-miR-19a	-0.01	-0.29	0.86
C11orf57	ENST00000532163.1	chromosome 11 open reading frame 57	207	1	0	1	0	0	0	0	0	0	bta-miR-19a	-0.01	-0.2	0.14
CSNK2A1	ENST00000349736.5	casein kinase 2, alpha 1 polypeptide	1927	1	0	1	0	0	0	0	0	0	bta-miR-19a	-0.01	-0.17	0.83
LIMD2	ENST00000259006.3	LIM domain containing 2	90	1	0	1	0	0	0	0	0	0	bta-miR-19a	-0.01	-0.09	0.83	2009, 2011
RAPH1	ENST00000319170.5	Ras association (RalGDS/AF-6) and pleckstrin homology domains 1	126	1	0	0	1	0	0	0	0	0	bta-miR-19a	-0.01	-0.17	0.58	2009, 2011
ALG14	ENST00000370205.5	ALG14, UDP-N-acetylglucosaminyltransferase subunit	572	1	0	1	0	0	0	0	0	0	bta-miR-19b	-0.01	-0.24	0.21
POLR3D	ENST00000397802.4	polymerase (RNA) III (DNA directed) polypeptide D, 44kDa	678	1	0	0	1	0	0	0	0	0	bta-miR-19a	-0.01	-0.01	0.58	2009, 2011
UBE2D2	ENST00000398733.3	ubiquitin-conjugating enzyme E2D 2	11458	2	0	1	1	0	0	0	0	1	bta-miR-19a	-0.01	-0.59	0.78	2011
MAPK8	ENST00000374182.3	mitogen-activated protein kinase 8	227	1	1	0	0	0	0	0	0	1	bta-miR-19a	-0.01	-0.25	0.24
TMEM106B	ENST00000396667.3	transmembrane protein 106B	615	1	0	1	0	0	0	0	0	1	bta-miR-19a	0	-0.18	< 0.1
RBFOX2	ENST00000449924.2	RNA binding protein, fox-1 homolog (C. elegans) 2	262	1	0	1	0	0	0	0	0	0	bta-miR-19a	0	-0.14	0.83	2009, 2011
SIPA1L1	ENST00000555818.1	signal-induced proliferation-associated 1 like 1	291	1	1	0	0	0	0	0	0	0	bta-miR-19a	0	-0.3	0.87
VANGL1	ENST00000355485.2	VANGL planar cell polarity protein 1	721	1	0	1	0	0	0	0	0	0	bta-miR-19a	0	-0.06	0.39	2009, 2011
CTSS	ENST00000368985.3	cathepsin S	284	1	1	0	0	0	0	0	0	0	bta-miR-19a	0	-0.27	< 0.1	2011
VKORC1L1	ENST00000360768.3	vitamin K epoxide reductase complex, subunit 1-like 1	2291	1	0	0	1	0	0	0	0	0	bta-miR-19a	0	-0.17	0.58
IGSF10	ENST00000282466.3	immunoglobulin superfamily, member 10	191	1	0	1	0	0	0	0	0	0	bta-miR-19a	0	-0.14	0.83
NR1H3	ENST00000467728.1	nuclear receptor subfamily 1, group H, member 3	714	1	0	1	0	0	0	0	0	0	bta-miR-19a	0	-0.09	< 0.1
GNPTG	ENST00000204679.4	N-acetylglucosamine-1-phosphate transferase, gamma subunit	677	2	0	2	0	0	0	0	0	0	bta-miR-19a	0	-0.57	0.97
DHX40	ENST00000251241.4	DEAH (Asp-Glu-Ala-His) box polypeptide 40	538	1	1	0	0	0	0	0	0	0	bta-miR-19a	0	-0.29	0.87	2009, 2011
VGLL3	ENST00000398399.2	vestigial like 3 (Drosophila)	187	1	0	1	0	0	0	0	0	0	bta-miR-19a	0	-0.08	0.19	2011
WEE1	ENST00000299613.6	WEE1 homolog (S. pombe)	331	1	0	1	0	0	0	0	0	0	bta-miR-19b	0	-0.25	0.83
CDC73	ENST00000367435.3	cell division cycle 73	579	1	0	1	0	0	0	0	0	0	bta-miR-19a	0	-0.25	0.83	2011
TARS	ENST00000265112.3	threonyl-tRNA synthetase	1258	1	1	0	0	0	0	0	0	0	bta-miR-19a	0	-0.35	< 0.1
EIF4E	ENST00000450253.2	eukaryotic translation initiation factor 4E	876	1	1	0	0	1	0	1	0	1	bta-miR-19a	0	-0.38	< 0.1
FNDC3B	ENST00000336824.4	fibronectin type III domain containing 3B	509	1	0	0	1	0	0	0	0	0	bta-miR-19a	0	-0.19	0.58	2009, 2011
ACP1	ENST00000272067.6	acid phosphatase 1, soluble	499	1	0	0	1	0	0	0	0	0	bta-miR-19a	0	-0.23	0.58
NGDN	ENST00000397154.3	neuroguidin, EIF4E binding protein	679	1	1	0	0	0	0	0	0	0	bta-miR-19a	0	-0.27	< 0.1	2011
MBD2	ENST00000256429.3	methyl-CpG binding domain protein 2	823	1	0	1	0	0	0	0	0	0	bta-miR-19a	0	-0.41	0.82	2011
PPP6R2	ENST00000359139.3	protein phosphatase 6, regulatory subunit 2	1255	1	0	1	0	0	0	0	0	0	bta-miR-19a	0	-0.25	0.83	2009, 2011
NKRF	ENST00000371527.1	NFKB repressing factor	607	1	1	0	0	0	0	0	0	0	bta-miR-19a	0	-0.03	< 0.1
SIX1	ENST00000247182.6	SIX homeobox 1	1264	1	0	0	1	0	0	0	0	0	bta-miR-19a	0	-0.26	0.58
PAX6	ENST00000419022.1	paired box 6	191	1	1	0	0	0	0	0	0	0	bta-miR-19a	0	-0.03	0.44	2011
SNTG1	ENST00000522124.1	syntrophin, gamma 1	5	1	1	0	0	0	0	0	0	1	bta-miR-19a	0	-0.32	0.72
WNT1	ENST00000293549.3	wingless-type MMTV integration site family, member 1	5	1	0	1	0	0	0	0	0	1	bta-miR-19a	0	-0.35	0.71	2009, 2011
DCAF10	ENST00000242323.7	DDB1 and CUL4 associated factor 10	433	1	1	0	0	0	0	0	0	0	bta-miR-19a	0	-0.03	< 0.1	2009, 2011
GATSL2	ENST00000426327.3	GATS protein-like 2	5	1	1	0	0	0	0	0	0	0	bta-miR-19a	0	-0.28	0.87
NRD1	ENST00000352171.7	nardilysin (N-arginine dibasic convertase)	1501	1	0	1	0	0	0	0	0	0	bta-miR-19a	0	-0.29	0.71
NCF1	ENST00000289473.4	neutrophil cytosolic factor 1	5	1	1	0	0	0	0	0	0	0	bta-miR-19a	0	-0.29	0.57
EXT1	ENST00000378204.2	exostosin glycosyltransferase 1	694	1	1	0	0	0	0	0	0	0	bta-miR-19a	0	-0.07	0.47
EGF	ENST00000265171.5	epidermal growth factor	5	1	1	0	0	0	0	0	0	0	bta-miR-19a	0	-0.2	0.64	2009, 2011
TXK	ENST00000264316.4	TXK tyrosine kinase	7	1	1	0	0	0	0	0	0	0	bta-miR-19a	0	-0.36	< 0.1	2011
GRM4	ENST00000538487.2	glutamate receptor, metabotropic 4	5	1	0	1	0	0	0	0	0	0	bta-miR-19b	0	-0.14	0.83
CNTNAP5	ENST00000431078.1	contactin associated protein-like 5	5	1	0	1	0	0	0	0	0	0	bta-miR-19a	0	-0.15	0.8
MARC1	ENST00000366910.5	mitochondrial amidoxime reducing component 1	1613	1	1	0	0	1	0	1	0	0	bta-miR-19a	0	-0.1	0.57
MPZL1	ENST00000474859.1	myelin protein zero-like 1	3146	1	0	1	0	0	0	0	0	1	bta-miR-19a	0	-0.02	0.11	2011
IL1RAPL1	ENST00000378993.1	interleukin 1 receptor accessory protein-like 1	5	1	1	0	0	0	0	0	0	0	bta-miR-19a	0	-0.05	0.84
INSIG1	ENST00000342407.5	insulin induced gene 1	1776	1	0	1	0	0	0	0	0	0	bta-miR-19a	0	-0.3	0.83	2009, 2011
PLCL1	ENST00000428675.1	phospholipase C-like 1	31	1	0	0	1	0	0	0	0	0	bta-miR-19a	0	-0.2	0.58	2009, 2011
SHC3	ENST00000375835.4	SHC (Src homology 2 domain containing) transforming protein 3	18	1	0	1	0	0	0	0	0	2	bta-miR-19a	0	-0.11	0.34	2011
SPATS2L	ENST00000358677.5	spermatogenesis associated, serine-rich 2-like	3387	1	1	0	0	0	0	0	0	0	bta-miR-19a	0	-0.05	< 0.1	2009, 2011
RNF130	ENST00000261947.4	ring finger protein 130	29	1	1	0	0	0	0	0	0	0	bta-miR-19a	0	-0.24	< 0.1
LRRC40	ENST00000370952.3	leucine rich repeat containing 40	88	2	1	0	1	0	0	0	0	0	bta-miR-19a	0	-0.3	0.94
KLF2	ENST00000248071.5	Kruppel-like factor 2 (lung)	431	1	0	0	1	0	0	0	0	0	bta-miR-19a	0	-0.25	0.58
CLU	ENST00000316403.10	clusterin	219339	1	1	0	0	1	0	1	0	0	bta-miR-19a	0	-0.06	< 0.1
CRCP	ENST00000415001.2	CGRP receptor component	1776	1	1	0	0	0	0	0	0	0	bta-miR-19a	0	-0.12	< 0.1

## Sheet: bta-miR-26a
Ortholog of target gene	Representative transcript	Gene name	3P-seq tags + 5	Conserved sites total	Conserved 8mer sites	Conserved 7mer-m8 sites	Conserved 7mer-A1 sites	Poorly conserved sites total	Poorly conserved 8mer sites	Poorly conserved 7mer-m8 sites	Poorly conserved 7mer-A1 sites	6mer sites	Representative miRNA	Cumulative weighted context++ score	Total context++ score	Aggregate PCT	Previous TargetScan publication(s)
STRADB	ENST00000392249.2	STE20-related kinase adaptor beta	12	2	1	1	0	1	0	0	1	0	bta-miR-26b	-0.92	-0.92	0.96	2009, 2011
CHORDC1	ENST00000320585.6	cysteine and histidine-rich domain (CHORD) containing 1	891	2	2	0	0	1	0	0	1	0	bta-miR-26a	-0.87	-0.96	0.92	2009, 2011
KLHL42	ENST00000381271.2	kelch-like family member 42	2120	3	2	1	0	1	0	0	1	0	bta-miR-26a	-0.84	-0.87	0.98	2009, 2011
SLC25A16	ENST00000609923.1	solute carrier family 25 (mitochondrial carrier; Graves disease autoantigen), member 16	206	2	1	1	0	2	1	0	1	0	bta-miR-26b	-0.84	-1.09	0.99	2009, 2011
HMGA2	ENST00000403681.2	high mobility group AT-hook 2	8021	3	0	1	2	0	0	0	0	0	bta-miR-26b	-0.81	-0.81	0.89	2009, 2011
TET2	ENST00000545826.1	tet methylcytosine dioxygenase 2	558	5	2	1	2	0	0	0	0	0	bta-miR-26b	-0.76	-0.76	> 0.99	2011
MAB21L1	ENST00000379919.4	mab-21-like 1 (C. elegans)	25	2	1	0	1	1	0	0	1	0	bta-miR-26b	-0.76	-0.87	0.96	2009, 2011
TAF13	ENST00000338366.5	TAF13 RNA polymerase II, TATA box binding protein (TBP)-associated factor, 18kDa	745	2	1	1	0	0	0	0	0	0	bta-miR-26b	-0.75	-0.76	0.95
PIH1D3	ENST00000372453.3	PIH1 domain containing 3	5	1	1	0	0	1	0	0	1	0	bta-miR-26a	-0.74	-0.74	0.16	2009, 2011
CKS2	ENST00000314355.6	CDC28 protein kinase regulatory subunit 2	1187	1	1	0	0	0	0	0	0	0	bta-miR-26b	-0.72	-0.72	0.5	2011
OSBPL11	ENST00000296220.5	oxysterol binding protein-like 11	101	2	1	0	1	1	0	1	0	0	bta-miR-26a	-0.71	-0.71	0.81	2009, 2011
THAP2	ENST00000308086.2	THAP domain containing, apoptosis associated protein 2	109	1	1	0	0	2	0	0	2	0	bta-miR-26a	-0.71	-0.83	0.88	2009, 2011
CREBZF	ENST00000398294.2	CREB/ATF bZIP transcription factor	1115	2	1	1	0	1	0	0	1	0	bta-miR-26a	-0.71	-0.82	0.96	2009, 2011
UBN2	ENST00000473989.3	ubinuclein 2	238	3	0	1	2	4	0	1	3	0	bta-miR-26b	-0.71	-0.76	0.98	2009, 2011
SLC38A2	ENST00000256689.5	solute carrier family 38, member 2	696	2	1	1	0	0	0	0	0	0	bta-miR-26b	-0.7	-0.72	0.91	2009, 2011
RHOQ	ENST00000238738.4	ras homolog family member Q	179	2	1	1	0	1	0	0	1	0	bta-miR-26b	-0.67	-0.68	0.9	2011
NAP1L5	ENST00000323061.5	nucleosome assembly protein 1-like 5	28	2	2	0	0	1	0	0	1	0	bta-miR-26a	-0.66	-0.97	0.74	2009, 2011
LOXL2	ENST00000389131.3	lysyl oxidase-like 2	701	2	1	0	1	0	0	0	0	0	bta-miR-26a	-0.65	-0.67	0.93	2009, 2011
FAM98A	ENST00000403368.1	family with sequence similarity 98, member A	89	2	2	0	0	0	0	0	0	0	bta-miR-26b	-0.65	-0.65	0.86	2009, 2011
PTEN	ENST00000371953.3	phosphatase and tensin homolog	118	3	2	0	1	0	0	0	0	0	bta-miR-26b	-0.64	-0.71	> 0.99	2011
STK39	ENST00000355999.4	serine threonine kinase 39	266	3	1	0	2	0	0	0	0	0	bta-miR-26a	-0.64	-0.78	0.96	2009, 2011
SMAD1	ENST00000302085.4	SMAD family member 1	240	2	1	1	0	0	0	0	0	0	bta-miR-26a	-0.62	-0.62	0.93	2009, 2011
CREBRF	ENST00000540014.1	CREB3 regulatory factor	24	3	0	3	0	1	0	0	1	0	bta-miR-26a	-0.62	-0.72	0.76	2009, 2011
ZDHHC6	ENST00000369405.3	zinc finger, DHHC-type containing 6	2991	1	1	0	0	0	0	0	0	0	bta-miR-26a	-0.62	-0.62	0.79	2009, 2011
HMGA1	ENST00000347617.6	high mobility group AT-hook 1	2024	1	1	0	0	0	0	0	0	0	bta-miR-26a	-0.61	-0.61	0.93	2009, 2011
PALM3	ENST00000340790.4	paralemmin 3	5	1	1	0	0	0	0	0	0	0	bta-miR-26a	-0.61	-0.61	0.72	2011
TMEM56	ENST00000370203.4	transmembrane protein 56	113	2	2	0	0	1	0	1	0	0	bta-miR-26a	-0.61	-0.77	0.8	2011
WBSCR16	ENST00000503250.2	Williams-Beuren syndrome chromosome region 16	5	1	1	0	0	0	0	0	0	0	bta-miR-26a	-0.6	-0.6	0.93
COMMD8	ENST00000381571.4	COMM domain containing 8	1146	1	1	0	0	1	0	0	1	0	bta-miR-26b	-0.6	-0.62	0.29	2009, 2011
ZIC5	ENST00000267294.4	Zic family member 5	263	2	1	0	1	1	0	0	1	0	bta-miR-26a	-0.6	-0.66	0.94	2009, 2011
STRBP	ENST00000447404.2	spermatid perinuclear RNA binding protein	575	2	0	1	1	0	0	0	0	0	bta-miR-26b	-0.6	-0.6	0.83	2009, 2011
EZH2	ENST00000478654.1	enhancer of zeste homolog 2 (Drosophila)	577	1	1	0	0	0	0	0	0	0	bta-miR-26a	-0.59	-0.59	0.86	2011
ATG12	ENST00000500945.2	autophagy related 12	1822	1	0	1	0	2	1	0	1	0	bta-miR-26b	-0.59	-0.91	0.3
UBE2G1	ENST00000396981.2	ubiquitin-conjugating enzyme E2G 1	5620	2	1	1	0	0	0	0	0	0	bta-miR-26a	-0.58	-0.65	0.92	2009, 2011
GMNC	ENST00000442080.1	geminin coiled-coil domain containing	19	2	1	0	1	1	0	0	1	0	bta-miR-26a	-0.58	-0.58	0.74	2011
TM4SF18	ENST00000296059.2	transmembrane 4 L six family member 18	5	1	1	0	0	1	0	1	0	0	bta-miR-26a	-0.58	-0.58	0.26	2011
ART3	ENST00000341029.5	ADP-ribosyltransferase 3	24	1	1	0	0	0	0	0	0	0	bta-miR-26a	-0.58	-0.58	< 0.1
GPR52	ENST00000367685.2	G protein-coupled receptor 52	5	1	1	0	0	0	0	0	0	0	bta-miR-26a	-0.57	-0.57	0.47	2009, 2011
REEP3	ENST00000373758.4	receptor accessory protein 3	1095	3	1	1	1	0	0	0	0	0	bta-miR-26b	-0.56	-0.71	0.97	2011
IPPK	ENST00000287996.3	inositol 1,3,4,5,6-pentakisphosphate 2-kinase	211	2	0	0	2	0	0	0	0	0	bta-miR-26b	-0.55	-0.57	0.92	2009, 2011
ARPP19	ENST00000566423.1	cAMP-regulated phosphoprotein, 19kDa	1316	1	1	0	0	1	0	1	0	0	bta-miR-26a	-0.54	-0.65	0.94	2009, 2011
INHBB	ENST00000295228.3	inhibin, beta B	75	1	1	0	0	0	0	0	0	0	bta-miR-26a	-0.54	-0.54	0.88	2009, 2011
RCN2	ENST00000394885.3	reticulocalbin 2, EF-hand calcium binding domain	4448	1	1	0	0	1	1	0	0	0	bta-miR-26a	-0.52	-0.56	0.95	2009, 2011
FBXL19	ENST00000338343.4	F-box and leucine-rich repeat protein 19	75	2	2	0	0	0	0	0	0	0	bta-miR-26b	-0.52	-0.52	0.95	2009, 2011
NUS1	ENST00000368494.3	nuclear undecaprenyl pyrophosphate synthase 1 homolog (S. cerevisiae)	302	2	0	1	1	2	0	1	1	0	bta-miR-26b	-0.51	-0.51	0.82	2009, 2011
TTC13	ENST00000366661.4	tetratricopeptide repeat domain 13	3928	1	1	0	0	0	0	0	0	0	bta-miR-26b	-0.51	-0.51	0.95	2009, 2011
BLOC1S2	ENST00000441611.1	biogenesis of lysosomal organelles complex-1, subunit 2	83	1	1	0	0	0	0	0	0	0	bta-miR-26a	-0.51	-0.6	0.92	2009, 2011
EPC2	ENST00000258484.6	enhancer of polycomb homolog 2 (Drosophila)	152	2	1	0	1	0	0	0	0	0	bta-miR-26a	-0.51	-0.51	0.96	2009, 2011
RAB21	ENST00000261263.3	RAB21, member RAS oncogene family	1823	1	1	0	0	1	0	1	0	0	bta-miR-26b	-0.51	-0.63	0.92	2009, 2011
ARPP21	ENST00000428373.1	cAMP-regulated phosphoprotein, 21kDa	5	1	0	1	0	1	0	0	1	0	bta-miR-26a	-0.51	-0.51	0.45	2009, 2011
ACVR1C	ENST00000243349.8	activin A receptor, type IC	27	2	2	0	0	1	0	0	1	0	bta-miR-26a	-0.51	-0.53	0.94	2009, 2011
SLC9A2	ENST00000233969.2	solute carrier family 9, subfamily A (NHE2, cation proton antiporter 2), member 2	27	2	0	0	2	1	0	1	0	0	bta-miR-26a	-0.51	-0.55	0.83	2009, 2011
SAMD12	ENST00000409003.4	sterile alpha motif domain containing 12	57	2	0	2	0	2	2	0	0	0	bta-miR-26a	-0.5	-0.5	0.76	2011
PDHX	ENST00000448838.3	pyruvate dehydrogenase complex, component X	40	1	1	0	0	1	0	0	1	0	bta-miR-26a	-0.5	-0.53	0.88	2009, 2011
MARCH11	ENST00000332432.8	membrane-associated ring finger (C3HC4) 11	5	1	1	0	0	0	0	0	0	0	bta-miR-26a	-0.5	-0.5	0.21
CASZ1	ENST00000377022.3	castor zinc finger 1	5	3	1	0	2	0	0	0	0	0	bta-miR-26a	-0.5	-0.5	> 0.99	2009, 2011
CILP	ENST00000261883.4	cartilage intermediate layer protein, nucleotide pyrophosphohydrolase	5	1	1	0	0	1	0	1	0	0	bta-miR-26a	-0.5	-0.5	0.9	2009, 2011
RPGR	ENST00000338898.3	retinitis pigmentosa GTPase regulator	72	1	1	0	0	0	0	0	0	0	bta-miR-26a	-0.5	-0.5	0.79	2011
DDR2	ENST00000367922.3	discoidin domain receptor tyrosine kinase 2	41	2	0	1	1	1	0	0	1	0	bta-miR-26b	-0.5	-0.51	0.79
ACTR3	ENST00000263238.2	ARP3 actin-related protein 3 homolog (yeast)	816	1	0	0	1	3	0	1	2	0	bta-miR-26b	-0.49	-0.6	0.73
FLVCR1	ENST00000366971.4	feline leukemia virus subgroup C cellular receptor 1	322	1	1	0	0	1	0	0	1	0	bta-miR-26a	-0.49	-0.52	0.76	2009, 2011
ABL2	ENST00000502732.1	c-abl oncogene 2, non-receptor tyrosine kinase	892	3	1	1	1	1	0	0	1	0	bta-miR-26a	-0.49	-0.52	0.96	2009, 2011
ARPC3	ENST00000228825.7	actin related protein 2/3 complex, subunit 3, 21kDa	323	1	1	0	0	0	0	0	0	0	bta-miR-26a	-0.49	-0.49	0.23
FRAT2	ENST00000371019.2	frequently rearranged in advanced T-cell lymphomas 2	120	1	1	0	0	0	0	0	0	0	bta-miR-26a	-0.49	-0.51	0.55	2009, 2011
CAPZA1	ENST00000263168.3	capping protein (actin filament) muscle Z-line, alpha 1	1159	2	0	0	2	0	0	0	0	0	bta-miR-26a	-0.48	-0.48	0.77
ACPL2	ENST00000286353.4	acid phosphatase-like 2	72	1	0	1	0	1	0	1	0	0	bta-miR-26b	-0.48	-0.48	0.32	2011
TET3	ENST00000409262.3	tet methylcytosine dioxygenase 3	1437	3	2	0	1	2	0	1	1	0	bta-miR-26a	-0.48	-0.49	> 0.99	2009, 2011
NABP1	ENST00000410026.2	nucleic acid binding protein 1	938	1	1	0	0	1	0	0	1	0	bta-miR-26a	-0.48	-0.51	0.95	2009, 2011
SLC6A15	ENST00000266682.5	solute carrier family 6 (neutral amino acid transporter), member 15	508	2	0	1	1	0	0	0	0	0	bta-miR-26b	-0.48	-0.48	0.68	2011
SCAMP1	ENST00000538629.1	secretory carrier membrane protein 1	816	1	1	0	0	1	0	0	1	0	bta-miR-26a	-0.48	-0.49	0.83	2009, 2011
DEPDC1	ENST00000456315.2	DEP domain containing 1	1068	1	1	0	0	2	0	1	1	0	bta-miR-26a	-0.48	-0.48	0.15	2011
SACS	ENST00000402364.1	spastic ataxia of Charlevoix-Saguenay (sacsin)	450	1	0	1	0	1	0	0	1	0	bta-miR-26b	-0.48	-0.48	0.39	2009, 2011
LEF1	ENST00000265165.1	lymphoid enhancer-binding factor 1	104	3	1	0	2	1	0	0	1	0	bta-miR-26a	-0.48	-0.85	0.95	2009, 2011
SNN	ENST00000329565.5	stannin	663	1	1	0	0	0	0	0	0	0	bta-miR-26a	-0.48	-0.48	0.95	2009, 2011
FAM214B	ENST00000378566.1	family with sequence similarity 214, member B	8	1	0	0	1	1	0	0	1	0	bta-miR-26a	-0.47	-0.47	0.56	2009, 2011
ADM	ENST00000278175.5	adrenomedullin	1541	1	1	0	0	0	0	0	0	0	bta-miR-26a	-0.47	-0.47	0.57	2009, 2011
ZNF410	ENST00000555044.1	zinc finger protein 410	718	1	1	0	0	0	0	0	0	0	bta-miR-26b	-0.47	-0.47	0.77	2009, 2011
STMN1	ENST00000455785.2	stathmin 1	30059	1	1	0	0	0	0	0	0	0	bta-miR-26a	-0.47	-0.47	0.63	2011
CDK8	ENST00000381527.3	cyclin-dependent kinase 8	280	2	1	1	0	0	0	0	0	0	bta-miR-26a	-0.47	-0.47	0.92	2009, 2011
LARP1	ENST00000336314.4	La ribonucleoprotein domain family, member 1	4979	2	1	0	1	2	0	0	2	0	bta-miR-26a	-0.47	-0.47	0.99	2009, 2011
GBP3	ENST00000370481.4	guanylate binding protein 3	72	1	1	0	0	0	0	0	0	0	bta-miR-26a	-0.47	-0.47	< 0.1
ZFC3H1	ENST00000378743.3	zinc finger, C3H1-type containing	129	2	0	0	2	0	0	0	0	0	bta-miR-26a	-0.47	-0.47	0.83	2009, 2011
BOD1	ENST00000311086.4	biorientation of chromosomes in cell division 1	1465	1	1	0	0	0	0	0	0	0	bta-miR-26a	-0.46	-0.46	0.93	2009, 2011
RAP2C	ENST00000342983.2	RAP2C, member of RAS oncogene family	604	1	1	0	0	1	0	0	1	0	bta-miR-26b	-0.46	-0.49	0.87	2009, 2011
CHAF1A	ENST00000301280.5	chromatin assembly factor 1, subunit A (p150)	647	1	1	0	0	0	0	0	0	0	bta-miR-26a	-0.46	-0.46	0.85	2009, 2011
ARMCX2	ENST00000330154.2	armadillo repeat containing, X-linked 2	531	1	0	0	1	1	0	0	1	0	bta-miR-26b	-0.46	-0.5	0.54	2011
KIAA2013	ENST00000376572.3	KIAA2013	652	1	1	0	0	0	0	0	0	0	bta-miR-26b	-0.46	-0.46	0.93	2011
KIAA1737	ENST00000361786.2	KIAA1737	57	1	1	0	0	2	0	1	1	0	bta-miR-26a	-0.46	-0.67	0.53	2009, 2011
EXOC8	ENST00000360394.2	exocyst complex component 8	129	2	1	0	1	2	0	0	2	0	bta-miR-26a	-0.46	-0.74	0.73
CCDC28A	ENST00000332797.6	coiled-coil domain containing 28A	543	1	1	0	0	0	0	0	0	0	bta-miR-26a	-0.46	-0.46	0.27	2011
DCDC2	ENST00000378450.3	doublecortin domain containing 2	11	1	1	0	0	0	0	0	0	0	bta-miR-26a	-0.46	-0.46	0.9	2009, 2011
CHAC1	ENST00000446533.3	ChaC, cation transport regulator homolog 1 (E. coli)	190	1	1	0	0	0	0	0	0	0	bta-miR-26a	-0.46	-0.46	0.85	2009, 2011
ANKS1B	ENST00000546960.1	ankyrin repeat and sterile alpha motif domain containing 1B	21	1	1	0	0	0	0	0	0	0	bta-miR-26a	-0.46	-0.46	0.81	2009, 2011
ANKRD52	ENST00000267116.7	ankyrin repeat domain 52	2913	3	1	0	2	0	0	0	0	0	bta-miR-26a	-0.46	-0.46	0.98	2009, 2011
MAP7	ENST00000354570.3	microtubule-associated protein 7	444	1	1	0	0	1	0	0	1	0	bta-miR-26a	-0.45	-0.62	0.95
TAB3	ENST00000378933.1	TGF-beta activated kinase 1/MAP3K7 binding protein 3	201	1	1	0	0	1	0	1	0	0	bta-miR-26a	-0.45	-0.48	0.31	2011
ZNF80	ENST00000482457.2	zinc finger protein 80	5	1	1	0	0	0	0	0	0	0	bta-miR-26a	-0.44	-0.44	< 0.1	2011
HGF	ENST00000222390.5	hepatocyte growth factor (hepapoietin A; scatter factor)	18	2	1	1	0	0	0	0	0	0	bta-miR-26b	-0.44	-0.44	0.98	2011
ASPN	ENST00000375543.1	asporin	5	1	1	0	0	0	0	0	0	0	bta-miR-26a	-0.44	-0.44	0.92	2009, 2011
SKP2	ENST00000274255.6	S-phase kinase-associated protein 2, E3 ubiquitin protein ligase	340	1	1	0	0	0	0	0	0	0	bta-miR-26a	-0.44	-0.44	0.54
TET1	ENST00000373644.4	tet methylcytosine dioxygenase 1	5	2	0	1	1	1	0	0	1	0	bta-miR-26b	-0.44	-0.44	0.87	2009, 2011
PMAIP1	ENST00000316660.6	phorbol-12-myristate-13-acetate-induced protein 1	12503	1	1	0	0	0	0	0	0	0	bta-miR-26a	-0.44	-0.45	0.36	2009, 2011
CCBL2	ENST00000370485.2	cysteine conjugate-beta lyase 2	409	1	1	0	0	0	0	0	0	0	bta-miR-26a	-0.44	-0.44	ORF
BMP2K	ENST00000335016.5	BMP2 inducible kinase	164	2	1	0	1	0	0	0	0	0	bta-miR-26a	-0.44	-0.45	0.8
ACSL3	ENST00000357430.3	acyl-CoA synthetase long-chain family member 3	2533	1	1	0	0	2	0	0	2	0	bta-miR-26a	-0.44	-0.54	0.95	2009, 2011
NCEH1	ENST00000475381.1	neutral cholesterol ester hydrolase 1	1779	1	1	0	0	1	0	0	1	0	bta-miR-26a	-0.43	-0.44	0.75	2009, 2011
AL355390.1	ENST00000325811.1	Uncharacterized protein	5	1	0	1	0	0	0	0	0	0	bta-miR-26a	-0.43	-0.43	0.34
SLC16A6	ENST00000327268.4	solute carrier family 16, member 6	17	2	0	1	1	0	0	0	0	0	bta-miR-26a	-0.43	-0.43	0.71	2009, 2011
PATL1	ENST00000300146.9	protein associated with topoisomerase II homolog 1 (yeast)	703	1	1	0	0	1	0	1	0	0	bta-miR-26a	-0.43	-0.54	0.45	2011
DYRK1A	ENST00000339659.4	dual-specificity tyrosine-(Y)-phosphorylation regulated kinase 1A	448	1	0	0	1	1	0	0	1	0	bta-miR-26b	-0.43	-0.43	0.75	2009, 2011
SETD8	ENST00000402868.3	SET domain containing (lysine methyltransferase) 8	52	2	0	0	2	0	0	0	0	0	bta-miR-26b	-0.43	-0.43	0.88	2009, 2011
TMX1	ENST00000457354.2	thioredoxin-related transmembrane protein 1	3176	1	1	0	0	2	0	1	1	0	bta-miR-26a	-0.43	-0.65	0.4	2009, 2011
NIPAL2	ENST00000341166.3	NIPA-like domain containing 2	7	1	1	0	0	2	0	0	2	0	bta-miR-26a	-0.42	-0.42	0.13
RPS6KA6	ENST00000262752.2	ribosomal protein S6 kinase, 90kDa, polypeptide 6	156	1	1	0	0	1	0	1	0	0	bta-miR-26a	-0.42	-0.44	0.95	2011
SERBP1	ENST00000370994.4	SERPINE1 mRNA binding protein 1	926	2	1	0	1	1	0	0	1	0	bta-miR-26a	-0.42	-0.43	0.99	2009, 2011
KCNJ2	ENST00000243457.3	potassium inwardly-rectifying channel, subfamily J, member 2	5	2	1	0	1	0	0	0	0	0	bta-miR-26b	-0.42	-0.42	0.93	2011
PTP4A1	ENST00000370651.3	protein tyrosine phosphatase type IVA, member 1	5740	1	0	1	0	1	0	0	1	0	bta-miR-26a	-0.42	-0.47	0.84	2011
MEX3B	ENST00000558133.1	mex-3 RNA binding family member B	1401	2	0	1	1	0	0	0	0	0	bta-miR-26b	-0.42	-0.42	0.85	2009, 2011
PTGS2	ENST00000367468.5	prostaglandin-endoperoxide synthase 2 (prostaglandin G/H synthase and cyclooxygenase)	263	1	1	0	0	0	0	0	0	0	bta-miR-26a	-0.41	-0.41	0.82	2009, 2011
ATPAF1	ENST00000576409.1	ATP synthase mitochondrial F1 complex assembly factor 1	1637	1	0	1	0	1	1	0	0	0	bta-miR-26a	-0.41	-0.41	0.33	2009, 2011
FKBP3	ENST00000216330.3	FK506 binding protein 3, 25kDa	3211	1	0	1	0	0	0	0	0	0	bta-miR-26a	-0.41	-0.41	0.39	2009, 2011
PFDN4	ENST00000371419.2	prefoldin subunit 4	4331	1	0	0	1	0	0	0	0	0	bta-miR-26b	-0.41	-0.41	0.73	2009, 2011
TMEM257	ENST00000408967.2	transmembrane protein 257	5	1	1	0	0	0	0	0	0	0	bta-miR-26a	-0.41	-0.41	0.5	2009, 2011
SLC2A3	ENST00000075120.7	solute carrier family 2 (facilitated glucose transporter), member 3	5	1	1	0	0	2	0	1	1	0	bta-miR-26a	-0.41	-0.41	0.88	2009, 2011
RTF1	ENST00000389629.4	Rtf1, Paf1/RNA polymerase II complex component, homolog (S. cerevisiae)	1869	2	1	1	0	0	0	0	0	0	bta-miR-26a	-0.41	-0.47	0.86	2009, 2011
NUDT11	ENST00000375992.3	nudix (nucleoside diphosphate linked moiety X)-type motif 11	28	1	1	0	0	0	0	0	0	0	bta-miR-26b	-0.41	-0.41	0.66	2009, 2011
FBXO28	ENST00000424254.2	F-box protein 28	461	2	0	0	2	0	0	0	0	0	bta-miR-26a	-0.41	-0.41	0.92	2009, 2011
HOXA5	ENST00000222726.3	homeobox A5	63	1	1	0	0	0	0	0	0	0	bta-miR-26a	-0.41	-0.41	0.88	2009, 2011
TFAP2A	ENST00000379613.3	transcription factor AP-2 alpha (activating enhancer binding protein 2 alpha)	367	2	0	0	2	0	0	0	0	0	bta-miR-26b	-0.4	-0.44	0.87	2009, 2011
LIN28B	ENST00000345080.4	lin-28 homolog B (C. elegans)	118	1	0	1	0	1	0	0	1	0	bta-miR-26b	-0.4	-0.4	0.58	2011
C18orf25	ENST00000282059.6	chromosome 18 open reading frame 25	688	2	0	0	2	1	0	1	0	0	bta-miR-26a	-0.4	-0.42	0.73	2009, 2011
TTC9C	ENST00000316461.4	tetratricopeptide repeat domain 9C	475	1	0	0	1	0	0	0	0	0	bta-miR-26a	-0.4	-0.4	0.66
ATF2	ENST00000487334.2	activating transcription factor 2	123	1	1	0	0	0	0	0	0	0	bta-miR-26b	-0.4	-0.42	0.24	2009, 2011
TRPC3	ENST00000264811.5	transient receptor potential cation channel, subfamily C, member 3	37	1	1	0	0	0	0	0	0	0	bta-miR-26b	-0.4	-0.4	0.94	2009, 2011
PTPLA	ENST00000361271.3	protein tyrosine phosphatase-like (proline instead of catalytic arginine), member A	826	1	0	1	0	0	0	0	0	0	bta-miR-26a	-0.4	-0.4	0.59	2009, 2011
WNK3	ENST00000375169.3	WNK lysine deficient protein kinase 3	55	2	0	2	0	0	0	0	0	0	bta-miR-26a	-0.4	-0.4	0.75	2011
EPS15	ENST00000371730.2	epidermal growth factor receptor pathway substrate 15	325	2	1	0	1	0	0	0	0	0	bta-miR-26a	-0.39	-0.46	0.62	2011
EPHA2	ENST00000358432.5	EPH receptor A2	2378	1	1	0	0	0	0	0	0	0	bta-miR-26b	-0.39	-0.39	0.91	2009, 2011
COX5A	ENST00000322347.6	cytochrome c oxidase subunit Va	222	1	0	1	0	0	0	0	0	0	bta-miR-26a	-0.39	-0.39	ORF	2009, 2011
ATP1B4	ENST00000218008.3	ATPase, Na+/K+ transporting, beta 4 polypeptide	5	1	0	1	0	3	0	0	3	0	bta-miR-26b	-0.39	-0.65	0.31
CDK2AP1	ENST00000261692.2	cyclin-dependent kinase 2 associated protein 1	1047	1	0	1	0	0	0	0	0	0	bta-miR-26a	-0.39	-0.4	0.51	2009, 2011
CCNJ	ENST00000265992.5	cyclin J	5	1	0	0	1	3	0	0	3	0	bta-miR-26a	-0.39	-0.39	0.87	2009, 2011
TBC1D4	ENST00000377636.3	TBC1 domain family, member 4	96	1	1	0	0	1	0	0	1	0	bta-miR-26b	-0.39	-0.39	0.95	2009, 2011
USP3	ENST00000380324.3	ubiquitin specific peptidase 3	583	1	0	1	0	1	0	0	1	0	bta-miR-26a	-0.39	-0.41	0.56	2009, 2011
LSM12	ENST00000585388.1	LSM12 homolog (S. cerevisiae)	20	2	0	1	1	0	0	0	0	0	bta-miR-26b	-0.39	-0.55	0.84	2009, 2011
CEP55	ENST00000371485.3	centrosomal protein 55kDa	92	1	0	1	0	1	0	0	1	0	bta-miR-26a	-0.39	-0.44	0.29
KCNK1	ENST00000366621.3	potassium channel, subfamily K, member 1	410	1	1	0	0	1	1	0	0	0	bta-miR-26b	-0.39	-0.41	0.55	2009, 2011
EVX2	ENST00000308618.4	even-skipped homeobox 2	9	1	1	0	0	1	0	0	1	0	bta-miR-26a	-0.39	-0.39	0.82
SYT10	ENST00000228567.3	synaptotagmin X	5	1	1	0	0	0	0	0	0	0	bta-miR-26a	-0.39	-0.39	0.48	2009, 2011
ACBD5	ENST00000396271.3	acyl-CoA binding domain containing 5	77	1	1	0	0	0	0	0	0	0	bta-miR-26b	-0.39	-0.39	0.93	2009, 2011
SULF1	ENST00000458141.2	sulfatase 1	11	2	1	0	1	0	0	0	0	0	bta-miR-26a	-0.38	-0.38	0.89	2009, 2011
KIAA1715	ENST00000272748.4	KIAA1715	858	1	1	0	0	2	0	1	1	0	bta-miR-26b	-0.38	-0.71	0.58	2009, 2011
PAX5	ENST00000358127.4	paired box 5	5	2	1	0	1	0	0	0	0	0	bta-miR-26b	-0.38	-0.38	0.89
MFAP3	ENST00000436816.1	microfibrillar-associated protein 3	1139	2	2	0	0	0	0	0	0	0	bta-miR-26b	-0.38	-0.48	0.51	2011
TBC1D15	ENST00000550746.1	TBC1 domain family, member 15	1164	1	1	0	0	2	0	1	1	0	bta-miR-26a	-0.38	-0.56	0.93	2009, 2011
POLR3G	ENST00000504930.1	polymerase (RNA) III (DNA directed) polypeptide G (32kD)	67	1	0	0	1	2	0	2	0	0	bta-miR-26b	-0.38	-0.49	0.72	2009, 2011
DRAM1	ENST00000258534.8	DNA-damage regulated autophagy modulator 1	4884	1	0	0	1	1	0	1	0	0	bta-miR-26a	-0.38	-0.39	0.71	2009, 2011
PURA	ENST00000331327.3	purine-rich element binding protein A	367	2	0	1	1	0	0	0	0	0	bta-miR-26a	-0.38	-0.48	0.8	2009, 2011
RP1-170O19.20	ENST00000470747.4	Uncharacterized protein	151	1	1	0	0	0	0	0	0	0	bta-miR-26a	-0.38	-0.39	0.94
LUZP6	ENST00000589735.1	leucine zipper protein 6	1290	1	0	0	1	0	0	0	0	0	bta-miR-26a	-0.38	-0.38	0.6
DEXI	ENST00000331808.4	Dexi homolog (mouse)	1646	1	0	1	0	0	0	0	0	0	bta-miR-26b	-0.38	-0.38	0.3
XKR4	ENST00000327381.6	XK, Kell blood group complex subunit-related family, member 4	5	1	0	0	1	5	1	1	3	0	bta-miR-26b	-0.38	-0.38	0.78
ZDHHC20	ENST00000320220.9	zinc finger, DHHC-type containing 20	1486	1	1	0	0	3	0	1	2	0	bta-miR-26a	-0.38	-0.43	0.95	2011
COL10A1	ENST00000243222.4	collagen, type X, alpha 1	5	1	1	0	0	0	0	0	0	0	bta-miR-26a	-0.38	-0.38	0.58	2009, 2011
PPP1R3D	ENST00000370996.3	protein phosphatase 1, regulatory subunit 3D	132	1	1	0	0	0	0	0	0	0	bta-miR-26a	-0.38	-0.38	0.1	2009, 2011
OTUD4	ENST00000454497.2	OTU domain containing 4	18	2	1	0	1	1	0	0	1	0	bta-miR-26b	-0.37	-0.37	0.98	2009, 2011
MAPK6	ENST00000261845.5	mitogen-activated protein kinase 6	24	1	1	0	0	0	0	0	0	0	bta-miR-26a	-0.37	-0.37	0.93	2011
SLC26A4	ENST00000265715.3	solute carrier family 26 (anion exchanger), member 4	5	1	1	0	0	1	0	0	1	0	bta-miR-26b	-0.37	-0.37	0.85	2009, 2011
ZCCHC24	ENST00000372336.3	zinc finger, CCHC domain containing 24	359	2	0	1	1	0	0	0	0	0	bta-miR-26a	-0.37	-0.4	0.96	2009, 2011
NXPE3	ENST00000422132.1	neurexophilin and PC-esterase domain family, member 3	630	1	1	0	0	2	0	2	0	0	bta-miR-26b	-0.37	-0.57	0.64	2009, 2011
UBAC1	ENST00000371756.3	UBA domain containing 1	52	1	1	0	0	0	0	0	0	0	bta-miR-26b	-0.37	-0.4	0.16	2009, 2011
MXI1	ENST00000332674.5	MAX interactor 1, dimerization protein	278	1	1	0	0	1	0	0	1	0	bta-miR-26a	-0.37	-0.39	0.91	2009, 2011
TMEM123	ENST00000361236.3	transmembrane protein 123	2135	1	1	0	0	0	0	0	0	0	bta-miR-26a	-0.37	-0.38	0.17	2009, 2011
EPC1	ENST00000319778.6	enhancer of polycomb homolog 1 (Drosophila)	102	1	1	0	0	0	0	0	0	0	bta-miR-26a	-0.37	-0.37	0.85
PHF6	ENST00000332070.3	PHD finger protein 6	630	2	1	0	1	0	0	0	0	0	bta-miR-26a	-0.37	-0.37	0.66	2011
SSFA2	ENST00000431877.2	sperm specific antigen 2	1434	1	0	0	1	1	0	0	1	0	bta-miR-26a	-0.37	-0.37	0.63	2011
DEPDC1B	ENST00000265036.5	DEP domain containing 1B	449	1	1	0	0	0	0	0	0	0	bta-miR-26a	-0.36	-0.41	0.66	2009, 2011
HPGD	ENST00000296522.6	hydroxyprostaglandin dehydrogenase 15-(NAD)	140	1	1	0	0	1	1	0	0	0	bta-miR-26a	-0.36	-0.7	0.88	2009, 2011
HSPA13	ENST00000285667.3	heat shock protein 70kDa family, member 13	2175	1	1	0	0	1	0	1	0	0	bta-miR-26b	-0.36	-0.46	0.88	2009, 2011
RAB31	ENST00000578921.1	RAB31, member RAS oncogene family	726	1	1	0	0	1	0	0	1	0	bta-miR-26b	-0.36	-0.36	0.51	2009, 2011
GREB1L	ENST00000580732.2	growth regulation by estrogen in breast cancer-like	30	2	2	0	0	0	0	0	0	0	bta-miR-26a	-0.36	-0.36	0.3
PGRMC2	ENST00000296425.5	progesterone receptor membrane component 2	2089	1	0	0	1	2	0	1	1	0	bta-miR-26a	-0.36	-0.46	0.73	2009, 2011
PHTF2	ENST00000416283.2	putative homeodomain transcription factor 2	1730	1	0	1	0	1	1	0	0	0	bta-miR-26a	-0.36	-0.36	0.33
PCNX	ENST00000304743.2	pecanex homolog (Drosophila)	458	2	0	0	2	1	0	1	0	0	bta-miR-26a	-0.36	-0.42	0.77	2009, 2011
SLC19A2	ENST00000236137.5	solute carrier family 19 (thiamine transporter), member 2	229	1	1	0	0	0	0	0	0	0	bta-miR-26a	-0.36	-0.36	0.38	2009, 2011
GPALPP1	ENST00000361121.2	GPALPP motifs containing 1	845	1	1	0	0	1	0	1	0	0	bta-miR-26b	-0.35	-0.37	0.15
SMNDC1	ENST00000369603.5	survival motor neuron domain containing 1	949	1	0	0	1	1	0	0	1	0	bta-miR-26b	-0.35	-0.36	0.72
RAP1A	ENST00000369709.3	RAP1A, member of RAS oncogene family	382	1	0	1	0	1	0	0	1	0	bta-miR-26a	-0.35	-0.41	0.59	2011
UBE2QL1	ENST00000399816.3	ubiquitin-conjugating enzyme E2Q family-like 1	10	1	0	0	1	2	0	0	2	0	bta-miR-26a	-0.35	-0.47	0.74	2011
FGD1	ENST00000375135.3	FYVE, RhoGEF and PH domain containing 1	138	1	1	0	0	0	0	0	0	0	bta-miR-26a	-0.35	-0.35	0.89	2009, 2011
SAR1B	ENST00000402673.2	SAR1 homolog B (S. cerevisiae)	1404	1	0	0	1	0	0	0	0	0	bta-miR-26a	-0.35	-0.35	0.74	2011
ZSWIM6	ENST00000252744.5	zinc finger, SWIM-type containing 6	933	2	1	1	0	1	0	0	1	0	bta-miR-26a	-0.35	-0.41	0.95	2011
JARID2	ENST00000341776.2	jumonji, AT rich interactive domain 2	199	2	0	1	1	0	0	0	0	0	bta-miR-26a	-0.35	-0.35	0.83	2009, 2011
PHF20L1	ENST00000395386.2	PHD finger protein 20-like 1	169	2	0	0	2	0	0	0	0	0	bta-miR-26b	-0.35	-0.35	0.82	2009
RNF6	ENST00000346166.3	ring finger protein (C3H2C3 type) 6	47	1	1	0	0	0	0	0	0	0	bta-miR-26a	-0.35	-0.35	0.46	2009, 2011
MEMO1	ENST00000295065.5	mediator of cell motility 1	89	1	1	0	0	0	0	0	0	0	bta-miR-26a	-0.35	-0.53	0.27
HOXA9	ENST00000396345.1	homeobox A9	151	1	1	0	0	0	0	0	0	0	bta-miR-26a	-0.35	-0.36	0.88	2009, 2011
EYA3	ENST00000373871.3	eyes absent homolog 3 (Drosophila)	50	1	0	0	1	1	0	0	1	0	bta-miR-26a	-0.34	-0.34	0.74	2011
RTN1	ENST00000395090.1	reticulon 1	80	1	0	1	0	0	0	0	0	0	bta-miR-26a	-0.34	-0.34	0.5	2009, 2011
ICOS	ENST00000435193.1	inducible T-cell co-stimulator	5	1	0	0	1	1	0	1	0	0	bta-miR-26a	-0.34	-0.34	0.53
TMEM86A	ENST00000280734.2	transmembrane protein 86A	5	1	1	0	0	0	0	0	0	0	bta-miR-26a	-0.34	-0.34	0.81	2009, 2011
PPP3CB	ENST00000360663.5	protein phosphatase 3, catalytic subunit, beta isozyme	105	1	1	0	0	0	0	0	0	0	bta-miR-26a	-0.34	-0.34	0.78	2011
JAG1	ENST00000254958.5	jagged 1	421	2	1	0	1	0	0	0	0	0	bta-miR-26b	-0.34	-0.35	0.94	2009, 2011
TP53INP1	ENST00000448464.2	tumor protein p53 inducible nuclear protein 1	39	2	0	1	1	1	0	0	1	0	bta-miR-26a	-0.34	-0.57	0.91	2009, 2011
TMEM64	ENST00000458549.2	transmembrane protein 64	200	1	0	0	1	2	0	0	2	0	bta-miR-26b	-0.34	-0.5	0.65	2011
RANBP9	ENST00000011619.3	RAN binding protein 9	885	1	0	0	1	0	0	0	0	0	bta-miR-26a	-0.34	-0.34	0.68	2009, 2011
SRCAP	ENST00000262518.4	Snf2-related CREBBP activator protein	643	2	1	1	0	1	0	1	0	0	bta-miR-26a	-0.34	-0.35	0.98	2009, 2011
MTDH	ENST00000336273.3	metadherin	5192	1	1	0	0	1	0	1	0	0	bta-miR-26a	-0.34	-0.37	0.95	2009, 2011
CSTF2	ENST00000415585.2	cleavage stimulation factor, 3' pre-RNA, subunit 2, 64kDa	385	1	0	0	1	0	0	0	0	0	bta-miR-26a	-0.34	-0.34	0.41
PFKFB3	ENST00000379789.4	6-phosphofructo-2-kinase/fructose-2,6-biphosphatase 3	29	1	1	0	0	0	0	0	0	0	bta-miR-26a	-0.33	-0.33	0.91	2009, 2011
KLHL11	ENST00000319121.3	kelch-like family member 11	16	1	1	0	0	0	0	0	0	0	bta-miR-26a	-0.33	-0.33	0.58	2009, 2011
RASSF3	ENST00000542104.1	Ras association (RalGDS/AF-6) domain family member 3	461	1	1	0	0	0	0	0	0	0	bta-miR-26a	-0.33	-0.35	0.91	2011
LNX2	ENST00000316334.3	ligand of numb-protein X 2	760	1	1	0	0	1	0	1	0	0	bta-miR-26a	-0.33	-0.33	0.89	2009, 2011
RNF215	ENST00000382363.3	ring finger protein 215	207	1	1	0	0	0	0	0	0	0	bta-miR-26a	-0.33	-0.33	0.63	2009, 2011
GTF2A1	ENST00000553612.1	general transcription factor IIA, 1, 19/37kDa	88	1	1	0	0	1	0	0	1	0	bta-miR-26a	-0.33	-0.39	0.58
NAB1	ENST00000337386.5	NGFI-A binding protein 1 (EGR1 binding protein 1)	279	1	1	0	0	1	0	0	1	0	bta-miR-26a	-0.33	-0.45	0.82	2009, 2011
CAMSAP1	ENST00000389532.4	calmodulin regulated spectrin-associated protein 1	966	2	2	0	0	0	0	0	0	0	bta-miR-26a	-0.33	-0.4	> 0.99	2009, 2011
PPP3R1	ENST00000234310.3	protein phosphatase 3, regulatory subunit B, alpha	117	1	0	1	0	0	0	0	0	0	bta-miR-26a	-0.33	-0.33	0.48	2009, 2011
PPP4R1	ENST00000400556.3	protein phosphatase 4, regulatory subunit 1	665	1	0	0	1	1	0	0	1	0	bta-miR-26b	-0.33	-0.33	0.68	2009, 2011
EIF4E	ENST00000450253.2	eukaryotic translation initiation factor 4E	876	1	0	1	0	0	0	0	0	0	bta-miR-26a	-0.33	-0.33	0.55
NAMPT	ENST00000222553.3	nicotinamide phosphoribosyltransferase	375	1	1	0	0	0	0	0	0	0	bta-miR-26a	-0.33	-0.33	0.46	2009, 2011
STT3B	ENST00000295770.2	STT3B, subunit of the oligosaccharyltransferase complex (catalytic)	4458	1	0	0	1	1	0	0	1	0	bta-miR-26a	-0.33	-0.36	0.5
USP15	ENST00000353364.3	ubiquitin specific peptidase 15	286	1	1	0	0	0	0	0	0	0	bta-miR-26a	-0.32	-0.32	0.95	2009, 2011
GMDS	ENST00000530927.1	GDP-mannose 4,6-dehydratase	46	1	0	0	1	1	0	0	1	0	bta-miR-26b	-0.32	-0.41	0.65	2011
SERP1	ENST00000239944.2	stress-associated endoplasmic reticulum protein 1	3242	1	0	0	1	1	0	0	1	0	bta-miR-26a	-0.32	-0.47	< 0.1	2009, 2011
BHLHE22	ENST00000321870.1	basic helix-loop-helix family, member e22	27	1	0	0	1	1	0	0	1	0	bta-miR-26a	-0.32	-0.32	0.52	2009, 2011
NHS	ENST00000380060.3	Nance-Horan syndrome (congenital cataracts and dental anomalies)	72	2	1	1	0	1	0	0	1	0	bta-miR-26a	-0.32	-0.32	0.92	2009, 2011
MSTN	ENST00000260950.4	myostatin	6	1	0	0	1	0	0	0	0	0	bta-miR-26a	-0.32	-0.32	0.55
UBE2E2	ENST00000396703.1	ubiquitin-conjugating enzyme E2E 2	794	1	0	0	1	0	0	0	0	0	bta-miR-26a	-0.32	-0.32	0.74	2009, 2011
PDCD10	ENST00000392750.2	programmed cell death 10	638	2	1	0	1	0	0	0	0	0	bta-miR-26b	-0.32	-0.9	0.76	2009, 2011
MFAP3L	ENST00000393704.3	microfibrillar-associated protein 3-like	69	1	0	1	0	3	0	1	2	0	bta-miR-26a	-0.32	-0.33	0.62	2009, 2011
GAN	ENST00000568107.2	gigaxonin	185	3	1	0	2	3	0	0	3	0	bta-miR-26a	-0.32	-0.57	> 0.99
E2F7	ENST00000322886.7	E2F transcription factor 7	308	2	1	0	1	0	0	0	0	0	bta-miR-26b	-0.31	-0.33	0.98	2009, 2011
SOX17	ENST00000297316.4	SRY (sex determining region Y)-box 17	65	1	0	0	1	1	0	0	1	0	bta-miR-26b	-0.31	-0.41	0.73	2009, 2011
ZNF608	ENST00000504926.1	zinc finger protein 608	22	1	1	0	0	0	0	0	0	0	bta-miR-26a	-0.31	-0.31	0.86	2009, 2011
PIM1	ENST00000373509.5	pim-1 oncogene	2041	1	1	0	0	0	0	0	0	0	bta-miR-26a	-0.31	-0.31	0.62	2009, 2011
PRR5L	ENST00000527487.1	proline rich 5 like	238	1	0	0	1	0	0	0	0	0	bta-miR-26a	-0.31	-0.32	0.73	2009, 2011
INTS2	ENST00000444766.3	integrator complex subunit 2	109	1	1	0	0	1	0	0	1	0	bta-miR-26a	-0.31	-0.32	0.72	2009, 2011
EPB41L3	ENST00000341928.2	erythrocyte membrane protein band 4.1-like 3	179	1	0	0	1	1	1	0	0	0	bta-miR-26a	-0.31	-0.43	0.54	2011
STOX2	ENST00000308497.4	storkhead box 2	379	2	2	0	0	0	0	0	0	0	bta-miR-26a	-0.31	-0.31	0.82
RCBTB1	ENST00000258646.3	regulator of chromosome condensation (RCC1) and BTB (POZ) domain containing protein 1	9	1	1	0	0	0	0	0	0	0	bta-miR-26a	-0.31	-0.31	0.71	2009, 2011
THRAP3	ENST00000354618.5	thyroid hormone receptor associated protein 3	13	1	1	0	0	0	0	0	0	0	bta-miR-26a	-0.31	-0.31	0.18	2009, 2011
SENP5	ENST00000323460.5	SUMO1/sentrin specific peptidase 5	125	1	1	0	0	0	0	0	0	0	bta-miR-26a	-0.31	-0.31	0.95	2009, 2011
ADRA1A	ENST00000380581.2	adrenoceptor alpha 1A	0	1	1	0	0	0	0	0	0	0	bta-miR-26a	-0.31	-0.31	0.9
CNIH1	ENST00000395573.4	cornichon family AMPA receptor auxiliary protein 1	2182	1	0	0	1	0	0	0	0	0	bta-miR-26a	-0.31	-0.31	0.4
TWF1	ENST00000552521.1	twinfilin actin-binding protein 1	72	1	1	0	0	0	0	0	0	0	bta-miR-26a	-0.31	-0.31	0.68	2011
NOP9	ENST00000396802.3	NOP9 nucleolar protein	353	1	1	0	0	0	0	0	0	0	bta-miR-26a	-0.3	-0.3	ORF
DNAJB5	ENST00000545841.1	DnaJ (Hsp40) homolog, subfamily B, member 5	379	1	1	0	0	0	0	0	0	0	bta-miR-26b	-0.3	-0.3	0.84	2009, 2011
HOXC9	ENST00000303450.4	homeobox C9	248	1	1	0	0	0	0	0	0	0	bta-miR-26a	-0.3	-0.36	0.7	2009, 2011
ATP11C	ENST00000327569.3	ATPase, class VI, type 11C	590	1	1	0	0	1	0	1	0	0	bta-miR-26a	-0.3	-0.3	0.3	2011
GSK3B	ENST00000264235.8	glycogen synthase kinase 3 beta	498	2	1	1	0	2	1	1	0	0	bta-miR-26a	-0.3	-0.46	0.92	2011
DIDO1	ENST00000266070.4	death inducer-obliterator 1	1279	1	0	1	0	2	0	0	2	0	bta-miR-26a	-0.3	-0.32	0.5	2011
ADAMTS18	ENST00000282849.5	ADAM metallopeptidase with thrombospondin type 1 motif, 18	7	2	0	0	2	0	0	0	0	0	bta-miR-26a	-0.3	-0.3	0.87	2009, 2011
SLC35E2B	ENST00000378662.1	solute carrier family 35, member E2B	5	1	0	0	1	1	0	0	1	0	bta-miR-26a	-0.3	-0.3	0.69	2011
VDAC1	ENST00000395044.3	voltage-dependent anion channel 1	106	1	0	0	1	0	0	0	0	0	bta-miR-26b	-0.3	-0.32	0.59
RCN1	ENST00000054950.3	reticulocalbin 1, EF-hand calcium binding domain	213	1	0	1	0	0	0	0	0	0	bta-miR-26a	-0.3	-0.3	0.39
HSPA4L	ENST00000296464.4	heat shock 70kDa protein 4-like	348	1	1	0	0	2	0	0	2	0	bta-miR-26a	-0.3	-0.45	0.91
OTUD1	ENST00000376495.3	OTU domain containing 1	710	1	1	0	0	0	0	0	0	0	bta-miR-26a	-0.3	-0.3	0.12	2011
FA2H	ENST00000219368.3	fatty acid 2-hydroxylase	5	1	1	0	0	0	0	0	0	0	bta-miR-26a	-0.3	-0.3	0.92	2009, 2011
VANGL2	ENST00000368061.2	VANGL planar cell polarity protein 2	560	1	1	0	0	0	0	0	0	0	bta-miR-26a	-0.3	-0.3	0.91	2009, 2011
DUSP5	ENST00000369583.3	dual specificity phosphatase 5	600	1	1	0	0	0	0	0	0	0	bta-miR-26a	-0.3	-0.3	0.45	2009, 2011
ZNF516	ENST00000443185.2	zinc finger protein 516	311	1	0	1	0	1	0	0	1	0	bta-miR-26b	-0.3	-0.32	0.7	2009, 2011
WAPAL	ENST00000298767.5	wings apart-like homolog (Drosophila)	185	2	0	1	1	0	0	0	0	0	bta-miR-26a	-0.3	-0.36	0.76	2009, 2011
FAM118A	ENST00000216214.3	family with sequence similarity 118, member A	202	1	0	0	1	0	0	0	0	0	bta-miR-26a	-0.3	-0.3	0.73	2009, 2011
AURKA	ENST00000395907.1	aurora kinase A	435	1	1	0	0	0	0	0	0	0	bta-miR-26a	-0.3	-0.3	ORF
HOXD13	ENST00000392539.3	homeobox D13	25	1	0	0	1	1	0	0	1	0	bta-miR-26a	-0.29	-0.3	0.74	2009, 2011
CDK6	ENST00000265734.4	cyclin-dependent kinase 6	1116	2	2	0	0	1	0	0	1	0	bta-miR-26b	-0.29	-0.33	0.96	2009, 2011
TRIB2	ENST00000155926.4	tribbles pseudokinase 2	68	1	1	0	0	0	0	0	0	0	bta-miR-26a	-0.29	-0.29	0.87	2009, 2011
ZNF462	ENST00000277225.5	zinc finger protein 462	214	2	2	0	0	0	0	0	0	0	bta-miR-26a	-0.29	-0.31	0.94	2009, 2011
UBE2D1	ENST00000373910.4	ubiquitin-conjugating enzyme E2D 1	200	1	0	1	0	0	0	0	0	0	bta-miR-26a	-0.29	-0.3	0.45	2009, 2011
PHLDB2	ENST00000431670.2	pleckstrin homology-like domain, family B, member 2	588	1	1	0	0	0	0	0	0	0	bta-miR-26b	-0.29	-0.3	0.88	2009, 2011
PRKCD	ENST00000394729.2	protein kinase C, delta	2225	1	0	0	1	0	0	0	0	0	bta-miR-26a	-0.29	-0.3	0.67	2009, 2011
SCOC	ENST00000608372.1	short coiled-coil protein	922	1	0	0	1	0	0	0	0	0	bta-miR-26b	-0.29	-0.29	0.73
MLK4	ENST00000366624.3	Mitogen-activated protein kinase kinase kinase MLK4	405	1	0	0	1	1	0	0	1	0	bta-miR-26a	-0.29	-0.3	0.47	2009, 2011
APP	ENST00000346798.3	amyloid beta (A4) precursor protein	4570	1	0	0	1	0	0	0	0	0	bta-miR-26b	-0.29	-0.29	0.74
PRKCQ	ENST00000263125.5	protein kinase C, theta	7	1	1	0	0	0	0	0	0	0	bta-miR-26a	-0.29	-0.29	0.73	2009, 2011
BBX	ENST00000415149.2	bobby sox homolog (Drosophila)	141	2	0	2	0	1	0	0	1	0	bta-miR-26a	-0.29	-0.32	0.79	2011
ITPRIP	ENST00000337478.1	inositol 1,4,5-trisphosphate receptor interacting protein	1138	1	1	0	0	1	0	0	1	0	bta-miR-26a	-0.29	-0.29	0.47	2009, 2011
TMEM200B	ENST00000521452.1	transmembrane protein 200B	152	1	0	1	0	0	0	0	0	0	bta-miR-26a	-0.29	-0.29	0.41	2009, 2011
TMCC1	ENST00000432054.2	transmembrane and coiled-coil domain family 1	97	1	1	0	0	0	0	0	0	0	bta-miR-26a	-0.29	-0.29	0.94	2009, 2011
GRIN2B	ENST00000609686.1	glutamate receptor, ionotropic, N-methyl D-aspartate 2B	5	1	0	0	1	8	2	5	1	0	bta-miR-26a	-0.29	-0.29	0.74
TFAP2E	ENST00000373235.3	transcription factor AP-2 epsilon (activating enhancer binding protein 2 epsilon)	7	1	0	0	1	0	0	0	0	0	bta-miR-26a	-0.29	-0.29	0.65	2009, 2011
AKAP7	ENST00000431975.2	A kinase (PRKA) anchor protein 7	21	1	1	0	0	0	0	0	0	0	bta-miR-26a	-0.29	-0.29	0.26	2009, 2011
DCBLD1	ENST00000338728.5	discoidin, CUB and LCCL domain containing 1	876	1	1	0	0	0	0	0	0	0	bta-miR-26b	-0.29	-0.3	0.39
KPNA5	ENST00000368564.1	karyopherin alpha 5 (importin alpha 6)	76	1	1	0	0	1	0	1	0	0	bta-miR-26a	-0.29	-0.32	0.3
BHLHE40	ENST00000256495.3	basic helix-loop-helix family, member e40	1571	1	0	1	0	0	0	0	0	0	bta-miR-26a	-0.28	-0.3	0.63	2009, 2011
ZNF598	ENST00000563630.1	zinc finger protein 598	22	1	1	0	0	0	0	0	0	0	bta-miR-26a	-0.28	-0.28	0.91
SASS6	ENST00000287482.5	spindle assembly 6 homolog (C. elegans)	796	1	0	0	1	1	0	1	0	0	bta-miR-26a	-0.28	-0.28	0.65
KCNH7	ENST00000332142.5	potassium voltage-gated channel, subfamily H (eag-related), member 7	5	1	0	1	0	0	0	0	0	0	bta-miR-26a	-0.28	-0.28	0.49	2009, 2011
CDKN1C	ENST00000414822.3	cyclin-dependent kinase inhibitor 1C (p57, Kip2)	328	1	0	0	1	0	0	0	0	0	bta-miR-26a	-0.28	-0.29	0.67	2011
SLC1A1	ENST00000262352.3	solute carrier family 1 (neuronal/epithelial high affinity glutamate transporter, system Xag), member 1	138	1	1	0	0	0	0	0	0	0	bta-miR-26a	-0.28	-0.28	0.71	2009, 2011
PPP2R2B	ENST00000394413.3	protein phosphatase 2, regulatory subunit B, beta	24	1	0	0	1	0	0	0	0	0	bta-miR-26a	-0.28	-0.28	0.59
ZBTB16	ENST00000335953.4	zinc finger and BTB domain containing 16	73	2	1	0	1	0	0	0	0	0	bta-miR-26a	-0.28	-0.3	0.98
PAK2	ENST00000327134.3	p21 protein (Cdc42/Rac)-activated kinase 2	145	1	1	0	0	1	0	0	1	0	bta-miR-26b	-0.28	-0.28	0.95	2009, 2011
MAP1B	ENST00000296755.7	microtubule-associated protein 1B	259	2	0	1	1	0	0	0	0	0	bta-miR-26a	-0.28	-0.28	0.8	2009, 2011
NCOA4	ENST00000452682.1	nuclear receptor coactivator 4	1665	1	1	0	0	0	0	0	0	0	bta-miR-26a	-0.28	-0.28	0.58	2011
KCTD20	ENST00000373731.2	potassium channel tetramerization domain containing 20	88	1	0	0	1	0	0	0	0	0	bta-miR-26a	-0.28	-0.28	0.46
SLC24A4	ENST00000393265.2	solute carrier family 24 (sodium/potassium/calcium exchanger), member 4	5	1	1	0	0	0	0	0	0	0	bta-miR-26a	-0.28	-0.28	0.95	2009, 2011
TANC2	ENST00000424789.2	tetratricopeptide repeat, ankyrin repeat and coiled-coil containing 2	155	2	2	0	0	1	0	0	1	0	bta-miR-26a	-0.28	-0.32	0.94	2009, 2011
GNA13	ENST00000439174.2	guanine nucleotide binding protein (G protein), alpha 13	190	2	1	0	1	1	0	0	1	0	bta-miR-26a	-0.28	-0.39	0.87	2011
SLC35A3	ENST00000465289.1	solute carrier family 35 (UDP-N-acetylglucosamine (UDP-GlcNAc) transporter), member A3	191	1	0	0	1	1	0	0	1	0	bta-miR-26a	-0.28	-0.31	0.74	2009, 2011
KPNA6	ENST00000373625.3	karyopherin alpha 6 (importin alpha 7)	272	2	1	1	0	0	0	0	0	0	bta-miR-26a	-0.28	-0.33	0.98	2009, 2011
GRB10	ENST00000398812.2	growth factor receptor-bound protein 10	1382	1	1	0	0	1	0	0	1	0	bta-miR-26a	-0.28	-0.32	0.22	2009, 2011
GPR161	ENST00000367838.1	G protein-coupled receptor 161	1712	1	0	0	1	3	0	1	2	0	bta-miR-26a	-0.27	-0.34	0.67
PAPD4	ENST00000453514.1	PAP associated domain containing 4	434	1	1	0	0	0	0	0	0	0	bta-miR-26a	-0.27	-0.28	0.85	2009, 2011
RAD17	ENST00000361732.2	RAD17 homolog (S. pombe)	5	1	1	0	0	0	0	0	0	0	bta-miR-26a	-0.27	-0.27	0.24	2011
MTPN	ENST00000393085.3	myotrophin	1296	1	0	0	1	0	0	0	0	0	bta-miR-26a	-0.27	-0.28	0.6	2009, 2011
UGT8	ENST00000310836.6	UDP glycosyltransferase 8	682	1	1	0	0	0	0	0	0	0	bta-miR-26b	-0.27	-0.32	0.84
FAM118B	ENST00000533050.1	family with sequence similarity 118, member B	788	1	0	0	1	0	0	0	0	0	bta-miR-26b	-0.27	-0.28	0.73
NETO1	ENST00000327305.6	neuropilin (NRP) and tolloid (TLL)-like 1	5	1	0	0	1	0	0	0	0	0	bta-miR-26a	-0.27	-0.27	0.74	2011
SLC25A20	ENST00000430379.1	solute carrier family 25 (carnitine/acylcarnitine translocase), member 20	6430	1	0	0	1	0	0	0	0	0	bta-miR-26a	-0.27	-0.27	0.59	2009, 2011
USP27X	ENST00000508866.2	ubiquitin specific peptidase 27, X-linked	260	1	0	1	0	0	0	0	0	0	bta-miR-26b	-0.27	-0.27	0.34	2011
PPIG	ENST00000260970.3	peptidylprolyl isomerase G (cyclophilin G)	470	1	0	0	1	1	0	0	1	0	bta-miR-26b	-0.27	-0.29	< 0.1	2011
STAC2	ENST00000333461.5	SH3 and cysteine rich domain 2	123	1	1	0	0	0	0	0	0	0	bta-miR-26a	-0.27	-0.27	0.91	2009, 2011
TRERF1	ENST00000541110.1	transcriptional regulating factor 1	52	2	0	1	1	0	0	0	0	0	bta-miR-26a	-0.27	-0.27	0.79	2011
C16orf70	ENST00000219139.3	chromosome 16 open reading frame 70	485	1	0	1	0	0	0	0	0	0	bta-miR-26a	-0.27	-0.27	0.7	2009, 2011
ERLIN1	ENST00000421367.2	ER lipid raft associated 1	86	1	0	1	0	0	0	0	0	0	bta-miR-26a	-0.27	-0.29	0.42	2009, 2011
EIF4EBP2	ENST00000373218.4	eukaryotic translation initiation factor 4E binding protein 2	690	1	1	0	0	2	1	1	0	0	bta-miR-26a	-0.27	-0.42	0.6	2011
SRSF11	ENST00000370950.3	serine/arginine-rich splicing factor 11	1201	1	0	1	0	0	0	0	0	0	bta-miR-26b	-0.27	-0.27	0.27
FAM49B	ENST00000519824.2	family with sequence similarity 49, member B	52	1	0	0	1	1	0	0	1	0	bta-miR-26a	-0.27	-0.32	0.74	2009, 2011
HOMER1	ENST00000334082.6	homer homolog 1 (Drosophila)	394	1	0	0	1	1	0	0	1	0	bta-miR-26b	-0.27	-0.27	0.67	2009, 2011
NCAM2	ENST00000400546.1	neural cell adhesion molecule 2	64	1	1	0	0	2	0	0	2	0	bta-miR-26b	-0.27	-0.31	0.31	2011
CCDC6	ENST00000263102.6	coiled-coil domain containing 6	193	1	1	0	0	1	0	0	1	0	bta-miR-26a	-0.27	-0.39	0.92	2009, 2011
CEP350	ENST00000367607.3	centrosomal protein 350kDa	705	2	2	0	0	0	0	0	0	0	bta-miR-26a	-0.26	-0.31	0.94	2009, 2011
NAA15	ENST00000296543.5	N(alpha)-acetyltransferase 15, NatA auxiliary subunit	546	1	1	0	0	2	0	1	1	0	bta-miR-26a	-0.26	-0.28	0.92	2009, 2011
ZDHHC18	ENST00000374142.4	zinc finger, DHHC-type containing 18	268	1	1	0	0	0	0	0	0	0	bta-miR-26a	-0.26	-0.26	0.9	2009, 2011
EPHA5	ENST00000273854.3	EPH receptor A5	48	1	1	0	0	0	0	0	0	0	bta-miR-26a	-0.26	-0.26	0.87	2011
KIAA0947	ENST00000296564.7	KIAA0947	59	1	0	0	1	0	0	0	0	0	bta-miR-26b	-0.26	-0.26	0.7	2009, 2011
DCAF7	ENST00000310827.4	DDB1 and CUL4 associated factor 7	3289	1	0	0	1	2	0	0	2	0	bta-miR-26a	-0.26	-0.28	0.69	2009, 2011
ARHGEF10	ENST00000520359.1	Rho guanine nucleotide exchange factor (GEF) 10	326	1	0	1	0	0	0	0	0	0	bta-miR-26b	-0.26	-0.26	0.27	2011
UBA2	ENST00000246548.4	ubiquitin-like modifier activating enzyme 2	122	1	0	0	1	1	0	0	1	0	bta-miR-26a	-0.26	-0.35	0.73
NAGPA	ENST00000312251.3	N-acetylglucosamine-1-phosphodiester alpha-N-acetylglucosaminidase	297	1	0	0	1	0	0	0	0	0	bta-miR-26a	-0.26	-0.26	0.52	2009, 2011
TNRC6B	ENST00000335727.9	trinucleotide repeat containing 6B	69	2	2	0	0	0	0	0	0	0	bta-miR-26a	-0.26	-0.31	0.98	2009, 2011
KLF4	ENST00000374672.4	Kruppel-like factor 4 (gut)	22	1	0	0	1	0	0	0	0	0	bta-miR-26a	-0.26	-0.26	0.7	2009, 2011
OSTM1	ENST00000193322.3	osteopetrosis associated transmembrane protein 1	63	1	0	1	0	0	0	0	0	0	bta-miR-26a	-0.26	-0.29	0.44	2011
MDN1	ENST00000369393.3	MDN1, midasin homolog (yeast)	42	1	1	0	0	0	0	0	0	0	bta-miR-26b	-0.26	-0.26	0.94
KLHL18	ENST00000232766.5	kelch-like family member 18	74	1	1	0	0	0	0	0	0	0	bta-miR-26a	-0.26	-0.26	0.9	2009, 2011
DCBLD2	ENST00000326840.6	discoidin, CUB and LCCL domain containing 2	798	2	0	1	1	0	0	0	0	0	bta-miR-26b	-0.26	-0.33	0.74	2009, 2011
PIK3C2A	ENST00000265970.7	phosphatidylinositol-4-phosphate 3-kinase, catalytic subunit type 2 alpha	280	1	0	0	1	0	0	0	0	0	bta-miR-26a	-0.26	-0.3	0.7	2009, 2011
ZDHHC7	ENST00000313732.4	zinc finger, DHHC-type containing 7	4068	1	0	1	0	0	0	0	0	0	bta-miR-26a	-0.26	-0.27	0.3	2011
ZNF385B	ENST00000410066.1	zinc finger protein 385B	17	1	0	0	1	0	0	0	0	0	bta-miR-26b	-0.26	-0.26	0.69	2011
ZBTB38	ENST00000514251.1	zinc finger and BTB domain containing 38	1270	1	0	1	0	2	0	0	2	0	bta-miR-26a	-0.26	-0.26	0.35	2009, 2011
SH3RF1	ENST00000284637.9	SH3 domain containing ring finger 1	2747	1	0	0	1	0	0	0	0	0	bta-miR-26a	-0.26	-0.26	0.6	2011
RBMS1	ENST00000348849.3	RNA binding motif, single stranded interacting protein 1	90	1	0	1	0	0	0	0	0	0	bta-miR-26a	-0.26	-0.26	0.42	2011
BTBD7	ENST00000334746.5	BTB (POZ) domain containing 7	590	2	1	0	1	0	0	0	0	0	bta-miR-26a	-0.26	-0.3	0.94
PLOD2	ENST00000461497.1	procollagen-lysine, 2-oxoglutarate 5-dioxygenase 2	141	2	1	0	1	0	0	0	0	0	bta-miR-26a	-0.26	-0.62	0.98	2009, 2011
UBE2W	ENST00000517608.1	ubiquitin-conjugating enzyme E2W (putative)	102	1	0	0	1	1	0	1	0	0	bta-miR-26b	-0.26	-0.29	0.71
EIF4G2	ENST00000526148.1	eukaryotic translation initiation factor 4 gamma, 2	61971	2	0	2	0	1	0	0	1	0	bta-miR-26a	-0.26	-0.67	0.75	2009, 2011
BAK1	ENST00000442998.2	BCL2-antagonist/killer 1	15	1	1	0	0	0	0	0	0	0	bta-miR-26a	-0.25	-0.26	0.91	2009, 2011
KCNE4	ENST00000281830.3	potassium voltage-gated channel, Isk-related family, member 4	5	1	0	0	1	1	0	1	0	0	bta-miR-26a	-0.25	-0.25	0.74	2009, 2011
ADAT1	ENST00000307921.3	adenosine deaminase, tRNA-specific 1	597	1	0	1	0	0	0	0	0	0	bta-miR-26a	-0.25	-0.28	0.43	2011
SOCS5	ENST00000306503.5	suppressor of cytokine signaling 5	72	3	1	1	1	0	0	0	0	0	bta-miR-26a	-0.25	-0.47	0.86
ITGB8	ENST00000222573.4	integrin, beta 8	17	2	1	0	1	1*	0	0	0	0	bta-miR-26a	-0.25	-0.33	0.96	2011
SH3PXD2A	ENST00000369774.4	SH3 and PX domains 2A	152	2	1	0	1	1	1	0	0	0	bta-miR-26a	-0.25	-0.3	0.97	2009, 2011
C10orf137	ENST00000337623.3	chromosome 10 open reading frame 137	157	1	0	0	1	0	0	0	0	0	bta-miR-26a	-0.25	-0.25	0.61	2009, 2011
DCUN1D1	ENST00000292782.4	DCN1, defective in cullin neddylation 1, domain containing 1	267	1	0	1	0	3	0	1	2	0	bta-miR-26a	-0.25	-0.43	0.5
CEBPG	ENST00000284000.4	CCAAT/enhancer binding protein (C/EBP), gamma	360	1	0	0	1	1	0	0	1	0	bta-miR-26a	-0.25	-0.45	0.59	2009, 2011
ARL4C	ENST00000390645.2	ADP-ribosylation factor-like 4C	84	1	1	0	0	0	0	0	0	0	bta-miR-26a	-0.25	-0.28	0.39	2009, 2011
CD200	ENST00000315711.8	CD200 molecule	5	1	1	0	0	0	0	0	0	0	bta-miR-26a	-0.25	-0.25	0.85	2009, 2011
AMOT	ENST00000304758.1	angiomotin	515	1	0	1	0	0	0	0	0	0	bta-miR-26a	-0.25	-0.26	0.43	2009, 2011
AKIRIN1	ENST00000432648.3	akirin 1	798	1	0	0	1	1	0	0	1	0	bta-miR-26a	-0.25	-0.32	0.74	2009
TRPM6	ENST00000360774.1	transient receptor potential cation channel, subfamily M, member 6	21	1	0	0	1	1	0	0	1	0	bta-miR-26a	-0.25	-0.25	0.71	2009, 2011
KLF10	ENST00000285407.6	Kruppel-like factor 10	320	1	0	1	0	0	0	0	0	0	bta-miR-26a	-0.25	-0.25	0.7
NTN4	ENST00000343702.4	netrin 4	15	1	1	0	0	1	1	0	0	0	bta-miR-26a	-0.25	-0.46	< 0.1	2011
CARM1	ENST00000327064.4	coactivator-associated arginine methyltransferase 1	663	1	0	0	1	1	0	0	1	0	bta-miR-26a	-0.25	-0.26	0.7	2011
SHISA9	ENST00000558583.1	shisa family member 9	5	1	0	0	1	0	0	0	0	0	bta-miR-26a	-0.25	-0.25	0.74
GNPNAT1	ENST00000216410.3	glucosamine-phosphate N-acetyltransferase 1	429	1	0	0	1	0	0	0	0	0	bta-miR-26a	-0.25	-0.3	0.74	2009, 2011
ARID3A	ENST00000263620.3	AT rich interactive domain 3A (BRIGHT-like)	320	2	0	0	2	0	0	0	0	0	bta-miR-26a	-0.25	-0.34	0.86	2009, 2011
SHC4	ENST00000332408.4	SHC (Src homology 2 domain containing) family, member 4	61	1	0	0	1	0	0	0	0	0	bta-miR-26a	-0.25	-0.25	0.72	2009, 2011
PI4K2B	ENST00000264864.6	phosphatidylinositol 4-kinase type 2 beta	931	1	0	0	1	0	0	0	0	0	bta-miR-26a	-0.25	-0.26	0.63	2011
SLC22A23	ENST00000436008.2	solute carrier family 22, member 23	353	1	0	0	1	1	0	1	0	0	bta-miR-26a	-0.25	-0.29	0.76	2011
CREBL2	ENST00000228865.2	cAMP responsive element binding protein-like 2	218	1	0	1	0	0	0	0	0	0	bta-miR-26a	-0.25	-0.33	0.44	2009, 2011
AGFG1	ENST00000310078.8	ArfGAP with FG repeats 1	2019	1	1	0	0	2	0	0	2	0	bta-miR-26b	-0.25	-0.26	0.1	2009, 2011
COL19A1	ENST00000322773.4	collagen, type XIX, alpha 1	5	1	1	0	0	1	0	0	1	0	bta-miR-26a	-0.25	-0.32	0.94	2009, 2011
CRLF3	ENST00000324238.6	cytokine receptor-like factor 3	5	1	0	1	0	0	0	0	0	0	bta-miR-26a	-0.25	-0.25	0.58	2009, 2011
REST	ENST00000309042.7	RE1-silencing transcription factor	31	1	1	0	0	0	0	0	0	0	bta-miR-26a	-0.25	-0.28	0.57	2011
TBPL1	ENST00000237264.4	TBP-like 1	69	1	0	0	1	1	0	0	1	0	bta-miR-26a	-0.25	-0.29	0.43
RAB3IP	ENST00000483530.2	RAB3A interacting protein	73	1	0	1	0	1	0	0	1	0	bta-miR-26a	-0.24	-0.32	0.41	2009, 2011
ULK2	ENST00000395544.4	unc-51 like autophagy activating kinase 2	489	2	1	1	0	0	0	0	0	0	bta-miR-26a	-0.24	-0.45	0.98	2009, 2011
RANBP10	ENST00000317506.3	RAN binding protein 10	140	1	0	1	0	1	0	1	0	0	bta-miR-26a	-0.24	-0.25	0.58	2009, 2011
KPNA2	ENST00000330459.3	karyopherin alpha 2 (RAG cohort 1, importin alpha 1)	254	1	1	0	0	0	0	0	0	0	bta-miR-26a	-0.24	-0.41	0.95	2011
INHBA	ENST00000242208.4	inhibin, beta A	1260	1	1	0	0	1	0	0	1	0	bta-miR-26a	-0.24	-0.25	0.88
MITF	ENST00000328528.6	microphthalmia-associated transcription factor	593	1	0	1	0	0	0	0	0	0	bta-miR-26a	-0.24	-0.26	0.65	2011
TFAP2C	ENST00000201031.2	transcription factor AP-2 gamma (activating enhancer binding protein 2 gamma)	22	1	0	0	1	0	0	0	0	0	bta-miR-26a	-0.24	-0.24	0.68	2009, 2011
LMBRD2	ENST00000296603.4	LMBR1 domain containing 2	211	2	2	0	0	1	0	0	1	0	bta-miR-26a	-0.24	-0.38	0.58
UBA6	ENST00000322244.5	ubiquitin-like modifier activating enzyme 6	169	1	0	1	0	0	0	0	0	0	bta-miR-26a	-0.24	-0.24	0.3
PIK3R3	ENST00000262741.5	phosphoinositide-3-kinase, regulatory subunit 3 (gamma)	335	1	0	0	1	0	0	0	0	0	bta-miR-26b	-0.24	-0.26	0.74	2009, 2011
ZBTB18	ENST00000358704.4	zinc finger and BTB domain containing 18	935	1	1	0	0	0	0	0	0	0	bta-miR-26a	-0.24	-0.24	0.85	2009, 2011
RNF141	ENST00000265981.2	ring finger protein 141	345	1	1	0	0	0	0	0	0	0	bta-miR-26a	-0.24	-0.26	0.62	2009, 2011
TBC1D13	ENST00000372648.5	TBC1 domain family, member 13	2204	1	1	0	0	0	0	0	0	0	bta-miR-26a	-0.24	-0.24	0.77	2009, 2011
LIMS1	ENST00000393310.1	LIM and senescent cell antigen-like domains 1	68	1	0	1	0	0	0	0	0	0	bta-miR-26a	-0.24	-0.28	0.46	2011
METAP1	ENST00000296411.6	methionyl aminopeptidase 1	887	1	0	1	0	0	0	0	0	0	bta-miR-26a	-0.24	-0.3	0.44
HIAT1	ENST00000370152.3	hippocampus abundant transcript 1	1473	1	0	0	1	0	0	0	0	0	bta-miR-26a	-0.24	-0.24	0.74	2011
BCR	ENST00000305877.8	breakpoint cluster region	5	1	1	0	0	0	0	0	0	0	bta-miR-26a	-0.24	-0.24	0.94	2009, 2011
HNRNPUL1	ENST00000352456.3	heterogeneous nuclear ribonucleoprotein U-like 1	11882	1	0	0	1	0	0	0	0	0	bta-miR-26a	-0.24	-0.24	0.72	2011
VPS37B	ENST00000267202.2	vacuolar protein sorting 37 homolog B (S. cerevisiae)	261	1	0	0	1	0	0	0	0	0	bta-miR-26a	-0.24	-0.24	0.45
ACER3	ENST00000532485.1	alkaline ceramidase 3	295	1	1	0	0	0	0	0	0	0	bta-miR-26a	-0.24	-0.25	0.19	2009, 2011
FRMD4B	ENST00000398540.3	FERM domain containing 4B	12	1	1	0	0	0	0	0	0	0	bta-miR-26a	-0.24	-0.24	0.95	2009, 2011
SUV420H2	ENST00000255613.3	suppressor of variegation 4-20 homolog 2 (Drosophila)	265	1	0	0	1	0	0	0	0	0	bta-miR-26a	-0.24	-0.24	0.66	2009, 2011
TNFRSF1B	ENST00000376259.3	tumor necrosis factor receptor superfamily, member 1B	243	1	0	0	1	0	0	0	0	0	bta-miR-26a	-0.24	-0.24	0.56	2011
CTGF	ENST00000367976.3	connective tissue growth factor	10083	1	0	0	1	0	0	0	0	0	bta-miR-26a	-0.24	-0.24	0.69	2009, 2011
HSPA8	ENST00000532636.1	heat shock 70kDa protein 8	9	1	1	0	0	0	0	0	0	0	bta-miR-26a	-0.24	-0.48	0.84	2009, 2011
CHD1	ENST00000284049.3	chromodomain helicase DNA binding protein 1	35	1	0	0	1	0	0	0	0	0	bta-miR-26a	-0.24	-0.24	0.74	2009, 2011
CREBBP	ENST00000262367.5	CREB binding protein	532	2	0	0	2	0	0	0	0	0	bta-miR-26b	-0.24	-0.36	0.92	2009, 2011
SBNO1	ENST00000420886.2	strawberry notch homolog 1 (Drosophila)	87	2	0	1	1	2	0	2	0	0	bta-miR-26a	-0.24	-0.34	0.97	2011
CDH11	ENST00000394156.3	cadherin 11, type 2, OB-cadherin (osteoblast)	448	1	0	0	1	1	1	0	0	0	bta-miR-26a	-0.24	-0.41	0.74	2009, 2011
RSPRY1	ENST00000394420.4	ring finger and SPRY domain containing 1	735	1	1	0	0	1	0	0	1	0	bta-miR-26b	-0.24	-0.47	0.39
ATP9A	ENST00000311637.5	ATPase, class II, type 9A	1511	1	0	0	1	1	0	0	1	0	bta-miR-26a	-0.24	-0.24	0.69	2009, 2011
DOCK4	ENST00000428084.1	dedicator of cytokinesis 4	211	1	1	0	0	1	0	1	0	0	bta-miR-26b	-0.23	-0.24	0.38
C2CD2L	ENST00000336702.3	C2CD2-like	13	1	0	1	0	1	0	0	1	0	bta-miR-26a	-0.23	-0.25	0.44	2009, 2011
GALNT10	ENST00000297107.6	UDP-N-acetyl-alpha-D-galactosamine:polypeptide N-acetylgalactosaminyltransferase 10 (GalNAc-T10)	3445	1	0	0	1	1	0	0	1	0	bta-miR-26a	-0.23	-0.23	0.74	2011
PHF21A	ENST00000257821.4	PHD finger protein 21A	301	1	1	0	0	0	0	0	0	0	bta-miR-26a	-0.23	-0.24	0.94	2009, 2011
LMAN1	ENST00000251047.5	lectin, mannose-binding, 1	2293	1	1	0	0	1	0	0	1	0	bta-miR-26b	-0.23	-0.29	0.74	2011
STK11	ENST00000326873.7	serine/threonine kinase 11	377	1	0	0	1	0	0	0	0	0	bta-miR-26a	-0.23	-0.31	0.57
CDK13	ENST00000181839.4	cyclin-dependent kinase 13	32	1	0	0	1	0	0	0	0	0	bta-miR-26a	-0.23	-0.23	0.74	2009, 2011
COL22A1	ENST00000303045.6	collagen, type XXII, alpha 1	5	1	0	0	1	0	0	0	0	0	bta-miR-26b	-0.23	-0.23	0.74	2009, 2011
UBE3A	ENST00000232165.3	ubiquitin protein ligase E3A	529	1	0	0	1	0	0	0	0	0	bta-miR-26b	-0.23	-0.23	0.7	2011
TMTC3	ENST00000266712.6	transmembrane and tetratricopeptide repeat containing 3	406	1	0	0	1	1	1	0	0	0	bta-miR-26a	-0.23	-0.24	0.68	2009, 2011
SMARCA5	ENST00000283131.3	SWI/SNF related, matrix associated, actin dependent regulator of chromatin, subfamily a, member 5	478	1	0	0	1	1	0	0	1	0	bta-miR-26b	-0.23	-0.37	0.74	2011
ANKS1A	ENST00000360359.3	ankyrin repeat and sterile alpha motif domain containing 1A	220	1	1	0	0	0	0	0	0	0	bta-miR-26a	-0.23	-0.23	0.95	2009, 2011
B4GALT1	ENST00000379731.4	UDP-Gal:betaGlcNAc beta 1,4- galactosyltransferase, polypeptide 1	2265	1	0	0	1	0	0	0	0	0	bta-miR-26a	-0.23	-0.23	0.74	2009, 2011
IGSF3	ENST00000369486.3	immunoglobulin superfamily, member 3	141	1	0	0	1	1	0	0	1	0	bta-miR-26a	-0.23	-0.23	0.61	2011
DCUN1D3	ENST00000324344.4	DCN1, defective in cullin neddylation 1, domain containing 3	53	2	0	1	1	0	0	0	0	0	bta-miR-26a	-0.23	-0.41	0.77	2011
ADAM19	ENST00000257527.4	ADAM metallopeptidase domain 19	981	1	1	0	0	0	0	0	0	0	bta-miR-26a	-0.23	-0.23	0.95	2009, 2011
TRPC6	ENST00000344327.3	transient receptor potential cation channel, subfamily C, member 6	68	1	0	0	1	1	0	0	1	0	bta-miR-26a	-0.23	-0.29	0.66	2009, 2011
FAM98B	ENST00000397609.2	family with sequence similarity 98, member B	850	1	0	1	0	1	1	0	0	0	bta-miR-26a	-0.22	-0.34	0.45	2011
ATP1A2	ENST00000361216.3	ATPase, Na+/K+ transporting, alpha 2 polypeptide	5	1	1	0	0	0	0	0	0	0	bta-miR-26a	-0.22	-0.22	0.84	2011
FAM160A1	ENST00000435205.1	family with sequence similarity 160, member A1	18	1	0	1	0	0	0	0	0	0	bta-miR-26b	-0.22	-0.34	0.8	2009, 2011
STYX	ENST00000354586.4	serine/threonine/tyrosine interacting protein	250	1	1	0	0	0	0	0	0	0	bta-miR-26a	-0.22	-0.41	0.95	2009, 2011
ABHD5	ENST00000458276.2	abhydrolase domain containing 5	884	1	1	0	0	0	0	0	0	0	bta-miR-26a	-0.22	-0.36	0.86	2011
PTPN13	ENST00000436978.1	protein tyrosine phosphatase, non-receptor type 13 (APO-1/CD95 (Fas)-associated phosphatase)	97	1	1	0	0	0	0	0	0	0	bta-miR-26a	-0.22	-0.22	0.55	2009, 2011
COPS7B	ENST00000373608.3	COP9 signalosome subunit 7B	331	1	0	0	1	0	0	0	0	0	bta-miR-26a	-0.22	-0.22	0.71	2009, 2011
ALX4	ENST00000329255.3	ALX homeobox 4	52	1	0	1	0	0	0	0	0	0	bta-miR-26a	-0.22	-0.22	0.49	2011
COL1A2	ENST00000297268.6	collagen, type I, alpha 2	877	1	1	0	0	0	0	0	0	0	bta-miR-26a	-0.22	-0.26	0.81	2011
MKNK2	ENST00000591601.1	MAP kinase interacting serine/threonine kinase 2	215	1	1	0	0	0	0	0	0	0	bta-miR-26b	-0.22	-0.22	0.76	2009, 2011
HAS2	ENST00000303924.4	hyaluronan synthase 2	398	1	0	0	1	0	0	0	0	0	bta-miR-26a	-0.22	-0.22	0.74	2011
SRP19	ENST00000282999.3	signal recognition particle 19kDa	243	1	1	0	0	0	0	0	0	0	bta-miR-26a	-0.22	-0.42	0.92	2009, 2011
MAP3K9	ENST00000554752.2	mitogen-activated protein kinase kinase kinase 9	44	1	0	0	1	1	0	0	1	0	bta-miR-26a	-0.22	-0.27	0.75
KBTBD8	ENST00000295568.4	kelch repeat and BTB (POZ) domain containing 8	22	1	1	0	0	1	0	1	0	0	bta-miR-26a	-0.22	-0.22	0.74	2009, 2011
FBXO48	ENST00000377957.3	F-box protein 48	13	1	0	0	1	1	1	0	0	0	bta-miR-26b	-0.22	-0.64	0.53
CDK14	ENST00000380050.3	cyclin-dependent kinase 14	226	1	1	0	0	1	0	0	1	0	bta-miR-26a	-0.22	-0.23	0.18	2011
CHSY1	ENST00000254190.3	chondroitin sulfate synthase 1	200	1	0	0	1	1	0	0	1	0	bta-miR-26a	-0.22	-0.23	0.74	2009, 2011
GATA4	ENST00000335135.4	GATA binding protein 4	5	1	0	0	1	0	0	0	0	0	bta-miR-26a	-0.22	-0.22	0.72	2009, 2011
PRKAG2	ENST00000287878.4	protein kinase, AMP-activated, gamma 2 non-catalytic subunit	273	1	0	0	1	0	0	0	0	0	bta-miR-26a	-0.22	-0.22	0.49	2009, 2011
EDEM3	ENST00000318130.8	ER degradation enhancer, mannosidase alpha-like 3	535	1	0	1	0	2	0	1	1	0	bta-miR-26b	-0.22	-0.22	0.33	2009
CDH20	ENST00000262717.4	cadherin 20, type 2	5	1	1	0	0	0	0	0	0	0	bta-miR-26a	-0.22	-0.22	0.75
NACC2	ENST00000371753.1	NACC family member 2, BEN and BTB (POZ) domain containing	172	2	1	0	1	0	0	0	0	0	bta-miR-26a	-0.22	-0.32	0.97	2011
OSBPL2	ENST00000358053.2	oxysterol binding protein-like 2	283	1	1	0	0	0	0	0	0	0	bta-miR-26a	-0.22	-0.29	0.66	2009, 2011
SEMA6D	ENST00000355997.3	sema domain, transmembrane domain (TM), and cytoplasmic domain, (semaphorin) 6D	179	1	1	0	0	0	0	0	0	0	bta-miR-26b	-0.22	-0.22	0.86	2009, 2011
EIF3A	ENST00000369144.3	eukaryotic translation initiation factor 3, subunit A	638	1	1	0	0	0	0	0	0	0	bta-miR-26a	-0.22	-0.22	0.48	2011
TAOK1	ENST00000261716.3	TAO kinase 1	164	1	1	0	0	3	0	0	3	0	bta-miR-26b	-0.22	-0.22	0.86	2011
C2CD5	ENST00000333957.4	C2 calcium-dependent domain containing 5	66	1	0	0	1	0	0	0	0	0	bta-miR-26a	-0.21	-0.21	0.72	2009, 2011
PAN3	ENST00000282391.5	PAN3 poly(A) specific ribonuclease subunit homolog (S. cerevisiae)	361	1	1	0	0	0	0	0	0	0	bta-miR-26a	-0.21	-0.21	0.68	2009, 2011
ZNF275	ENST00000370251.3	zinc finger protein 275	465	1	1	0	0	1	0	1	0	0	bta-miR-26a	-0.21	-0.21	0.84	2009, 2011
ASCL2	ENST00000331289.4	achaete-scute complex homolog 2 (Drosophila)	5	1	0	0	1	0	0	0	0	0	bta-miR-26a	-0.21	-0.21	0.6	2009, 2011
SRSF10	ENST00000343255.5	serine/arginine-rich splicing factor 10	1920	1	0	1	0	1	0	0	1	0	bta-miR-26a	-0.21	-0.28	0.42
ST8SIA4	ENST00000231461.5	ST8 alpha-N-acetyl-neuraminide alpha-2,8-sialyltransferase 4	5	1	1	0	0	0	0	0	0	0	bta-miR-26a	-0.21	-0.21	0.68	2009, 2011
HTR2C	ENST00000371950.3	5-hydroxytryptamine (serotonin) receptor 2C, G protein-coupled	5	1	0	1	0	0	0	0	0	0	bta-miR-26a	-0.21	-0.21	0.29	2011
MOB1A	ENST00000396049.4	MOB kinase activator 1A	963	1	0	0	1	2	0	1	1	0	bta-miR-26a	-0.21	-0.3	0.44
ARF6	ENST00000298316.5	ADP-ribosylation factor 6	31	1	0	0	1	0	0	0	0	0	bta-miR-26a	-0.21	-0.26	0.55
TPPP	ENST00000360578.5	tubulin polymerization promoting protein	7	1	0	0	1	0	0	0	0	0	bta-miR-26a	-0.21	-0.21	0.74	2011
ASCC3	ENST00000369162.2	activating signal cointegrator 1 complex subunit 3	159	1	0	1	0	0	0	0	0	0	bta-miR-26a	-0.21	-0.21	0.28
AL590483.1	ENST00000598000.1	Uncharacterized protein; cDNA FLJ42623 fis, clone BRACE3015894	5	1	0	1	0	0	0	0	0	0	bta-miR-26a	-0.21	-0.21	0.28
FAM53C	ENST00000513056.1	family with sequence similarity 53, member C	592	1	0	0	1	0	0	0	0	0	bta-miR-26a	-0.21	-0.21	ORF
MPP6	ENST00000222644.5	membrane protein, palmitoylated 6 (MAGUK p55 subfamily member 6)	389	1	1	0	0	1	0	0	1	0	bta-miR-26b	-0.21	-0.35	0.95
CTDSP2	ENST00000398073.2	CTD (carboxy-terminal domain, RNA polymerase II, polypeptide A) small phosphatase 2	991	1	0	0	1	0	0	0	0	0	bta-miR-26a	-0.21	-0.23	0.74	2009, 2011
ANKRD11	ENST00000378330.2	ankyrin repeat domain 11	45	1	0	0	1	0	0	0	0	0	bta-miR-26b	-0.21	-0.21	0.74	2009, 2011
NUAK2	ENST00000367157.3	NUAK family, SNF1-like kinase, 2	213	1	0	0	1	0	0	0	0	0	bta-miR-26a	-0.21	-0.21	0.7	2009, 2011
P2RY1	ENST00000305097.3	purinergic receptor P2Y, G-protein coupled, 1	58	1	0	1	0	1	1	0	0	0	bta-miR-26a	-0.21	-0.24	0.61
ARL5B	ENST00000377275.3	ADP-ribosylation factor-like 5B	368	1	0	0	1	1	0	0	1	0	bta-miR-26b	-0.21	-0.23	0.74	2009, 2011
GMEB1	ENST00000373816.1	glucocorticoid modulatory element binding protein 1	154	1	1	0	0	2	0	1	1	0	bta-miR-26a	-0.21	-0.3	0.36
MAP3K2	ENST00000409947.1	mitogen-activated protein kinase kinase kinase 2	187	1	0	0	1	2	0	2	0	0	bta-miR-26a	-0.21	-0.21	0.7	2009, 2011
LRCH1	ENST00000311191.6	leucine-rich repeats and calponin homology (CH) domain containing 1	381	1	0	0	1	0	0	0	0	0	bta-miR-26a	-0.21	-0.21	0.56	2011
CTNNBIP1	ENST00000377263.1	catenin, beta interacting protein 1	493	1	0	0	1	0	0	0	0	0	bta-miR-26a	-0.21	-0.29	0.7	2009, 2011
TMEM135	ENST00000340353.7	transmembrane protein 135	963	1	0	0	1	0	0	0	0	0	bta-miR-26a	-0.21	-0.21	0.72	2011
YPEL1	ENST00000339468.3	yippee-like 1 (Drosophila)	81	1	1	0	0	0	0	0	0	0	bta-miR-26b	-0.21	-0.4	0.92	2009, 2011
HECTD4	ENST00000377560.5	HECT domain containing E3 ubiquitin protein ligase 4	222	1	0	1	0	1	0	0	1	0	bta-miR-26a	-0.21	-0.21	0.62	2009, 2011
ZNF259	ENST00000227322.3	zinc finger protein 259	265	1	0	1	0	0	0	0	0	0	bta-miR-26a	-0.21	-0.29	0.42
PLEKHH1	ENST00000329153.5	pleckstrin homology domain containing, family H (with MyTH4 domain) member 1	125	1	1	0	0	2	0	1	1	0	bta-miR-26a	-0.2	-0.2	0.91	2009, 2011
HAO1	ENST00000378789.3	hydroxyacid oxidase (glycolate oxidase) 1	5	1	0	1	0	0	0	0	0	0	bta-miR-26a	-0.2	-0.2	0.4	2009, 2011
EP300	ENST00000263253.7	E1A binding protein p300	785	1	0	0	1	0	0	0	0	0	bta-miR-26a	-0.2	-0.21	0.67
SH3D19	ENST00000409598.4	SH3 domain containing 19	245	2	0	1	1	0	0	0	0	0	bta-miR-26b	-0.2	-0.36	0.91	2009, 2011
ADAM12	ENST00000368679.4	ADAM metallopeptidase domain 12	758	1	0	0	1	0	0	0	0	0	bta-miR-26a	-0.2	-0.2	0.74	2009, 2011
ULK1	ENST00000321867.4	unc-51 like autophagy activating kinase 1	3083	1	1	0	0	0	0	0	0	0	bta-miR-26a	-0.2	-0.2	0.95	2009, 2011
ERBB4	ENST00000342788.4	v-erb-b2 avian erythroblastic leukemia viral oncogene homolog 4	27	1	0	0	1	3	0	2	1	0	bta-miR-26a	-0.2	-0.2	0.66
COL5A1	ENST00000371817.3	collagen, type V, alpha 1	3111	1	0	0	1	0	0	0	0	0	bta-miR-26b	-0.2	-0.2	0.45
FNIP1	ENST00000307968.7	folliculin interacting protein 1	32	1	1	0	0	0	0	0	0	0	bta-miR-26a	-0.2	-0.2	0.39	2011
CORO1C	ENST00000261401.3	coronin, actin binding protein, 1C	1970	1	0	1	0	1	0	0	1	0	bta-miR-26a	-0.2	-0.22	0.42	2011
MICAL3	ENST00000441493.2	microtubule associated monooxygenase, calponin and LIM domain containing 3	58	1	1	0	0	2	0	1	1	0	bta-miR-26a	-0.2	-0.2	0.95	2009, 2011
TP53INP2	ENST00000374810.3	tumor protein p53 inducible nuclear protein 2	12	1	0	0	1	0	0	0	0	0	bta-miR-26a	-0.2	-0.2	0.74	2009, 2011
ELAVL3	ENST00000359227.3	ELAV like neuron-specific RNA binding protein 3	5	1	0	0	1	0	0	0	0	0	bta-miR-26a	-0.2	-0.2	0.62	2011
PLCXD3	ENST00000377801.3	phosphatidylinositol-specific phospholipase C, X domain containing 3	81	1	0	1	0	0	0	0	0	0	bta-miR-26a	-0.2	-0.2	0.29	2011
TMEM248	ENST00000341567.4	transmembrane protein 248	3207	1	0	0	1	0	0	0	0	0	bta-miR-26a	-0.2	-0.23	0.74	2009, 2011
BICD2	ENST00000356884.6	bicaudal D homolog 2 (Drosophila)	38	1	0	0	1	0	0	0	0	0	bta-miR-26b	-0.2	-0.2	0.68	2009, 2011
CNR1	ENST00000369501.2	cannabinoid receptor 1 (brain)	40	1	1	0	0	0	0	0	0	0	bta-miR-26a	-0.2	-0.2	0.55
ZFP36L2	ENST00000282388.3	ZFP36 ring finger protein-like 2	317	1	0	0	1	1	0	0	1	0	bta-miR-26a	-0.2	-0.21	0.44
UBE2K	ENST00000261427.5	ubiquitin-conjugating enzyme E2K	762	1	0	1	0	1	0	0	1	0	bta-miR-26b	-0.2	-0.36	0.35	2011
TNKS2	ENST00000371627.4	tankyrase, TRF1-interacting ankyrin-related ADP-ribose polymerase 2	205	1	0	0	1	1	0	0	1	0	bta-miR-26a	-0.2	-0.21	0.74	2009, 2011
ZBTB37	ENST00000367701.5	zinc finger and BTB domain containing 37	213	1	1	0	0	3	0	1	2	0	bta-miR-26a	-0.2	-0.23	0.8
RWDD4	ENST00000326397.5	RWD domain containing 4	5	1	0	0	1	0	0	0	0	0	bta-miR-26a	-0.2	-0.2	0.42
HAPLN1	ENST00000274341.4	hyaluronan and proteoglycan link protein 1	5	1	1	0	0	0	0	0	0	0	bta-miR-26a	-0.2	-0.2	0.17	2011
CAMKK2	ENST00000538733.1	calcium/calmodulin-dependent protein kinase kinase 2, beta	1157	1	0	0	1	0	0	0	0	0	bta-miR-26a	-0.2	-0.26	0.73	2009, 2011
NOVA1	ENST00000465357.2	neuro-oncological ventral antigen 1	5	1	0	0	1	0	0	0	0	0	bta-miR-26b	-0.2	-0.2	0.67	2011
YWHAE	ENST00000264335.8	tyrosine 3-monooxygenase/tryptophan 5-monooxygenase activation protein, epsilon polypeptide	144	1	0	0	1	0	0	0	0	0	bta-miR-26a	-0.2	-0.23	0.68	2009, 2011
TNRC6A	ENST00000395799.3	trinucleotide repeat containing 6A	267	1	1	0	0	0	0	0	0	0	bta-miR-26a	-0.2	-0.2	0.87	2009, 2011
NRIP1	ENST00000400199.1	nuclear receptor interacting protein 1	342	1	1	0	0	1	0	1	0	0	bta-miR-26a	-0.2	-0.2	0.4	2009, 2011
TCF7L2	ENST00000355717.4	transcription factor 7-like 2 (T-cell specific, HMG-box)	650	1	0	0	1	0	0	0	0	0	bta-miR-26a	-0.2	-0.2	0.68	2011
C14orf37	ENST00000267485.7	chromosome 14 open reading frame 37	25	1	1	0	0	1	0	1	0	0	bta-miR-26b	-0.2	-0.23	0.19
ABCC4	ENST00000412704.1	ATP-binding cassette, sub-family C (CFTR/MRP), member 4	721	1	1	0	0	1	0	1	0	0	bta-miR-26a	-0.2	-0.2	0.35	2009, 2011
TESK2	ENST00000372084.1	testis-specific kinase 2	11	1	0	0	1	0	0	0	0	0	bta-miR-26a	-0.2	-0.2	0.74	2009, 2011
TCF12	ENST00000267811.5	transcription factor 12	101	1	0	0	1	0	0	0	0	0	bta-miR-26a	-0.2	-0.2	0.59	2011
CDH2	ENST00000269141.3	cadherin 2, type 1, N-cadherin (neuronal)	1230	1	0	0	1	1	0	1	0	0	bta-miR-26a	-0.19	-0.21	0.81	2011
PIK3CB	ENST00000477593.1	phosphatidylinositol-4,5-bisphosphate 3-kinase, catalytic subunit beta	437	1	0	1	0	0	0	0	0	0	bta-miR-26a	-0.19	-0.21	0.6
SCN5A	ENST00000414099.2	sodium channel, voltage-gated, type V, alpha subunit	5	1	0	1	0	0	0	0	0	0	bta-miR-26a	-0.19	-0.19	0.45	2011
MAT2A	ENST00000306434.3	methionine adenosyltransferase II, alpha	8	1	1	0	0	0	0	0	0	0	bta-miR-26a	-0.19	-0.32	0.78	2009, 2011
CTTNBP2NL	ENST00000271277.6	CTTNBP2 N-terminal like	182	1	1	0	0	1	0	0	1	0	bta-miR-26a	-0.19	-0.26	0.94	2009, 2011
MATR3	ENST00000510056.1	matrin 3	216	1	0	0	1	0	0	0	0	0	bta-miR-26a	-0.19	-0.2	0.74	2011
TRAF3	ENST00000560371.1	TNF receptor-associated factor 3	833	1	0	0	1	0	0	0	0	0	bta-miR-26a	-0.19	-0.26	0.67	2011
RGS17	ENST00000367225.2	regulator of G-protein signaling 17	11	1	1	0	0	1	0	0	1	0	bta-miR-26a	-0.19	-0.34	0.94
RLIM	ENST00000332687.6	ring finger protein, LIM domain interacting	662	1	0	1	0	1	0	1	0	0	bta-miR-26a	-0.19	-0.19	0.39
KIF21B	ENST00000332129.2	kinesin family member 21B	12	1	0	0	1	0	0	0	0	0	bta-miR-26a	-0.19	-0.19	0.72
ZBTB39	ENST00000300101.2	zinc finger and BTB domain containing 39	7	1	1	0	0	1	1	0	0	0	bta-miR-26a	-0.19	-0.19	0.6	2009, 2011
TNPO1	ENST00000337273.5	transportin 1	2041	2	1	1	0	0	0	0	0	0	bta-miR-26a	-0.19	-0.31	0.91	2009, 2011
MIB1	ENST00000261537.6	mindbomb E3 ubiquitin protein ligase 1	897	1	0	1	0	1	0	1	0	0	bta-miR-26b	-0.19	-0.2	0.45	2011
GALNT7	ENST00000265000.4	UDP-N-acetyl-alpha-D-galactosamine:polypeptide N-acetylgalactosaminyltransferase 7 (GalNAc-T7)	953	1	0	0	1	0	0	0	0	0	bta-miR-26b	-0.19	-0.19	0.67	2009, 2011
DNAJA2	ENST00000317089.5	DnaJ (Hsp40) homolog, subfamily A, member 2	1487	1	0	0	1	0	0	0	0	0	bta-miR-26a	-0.19	-0.19	0.73	2009, 2011
EPHA7	ENST00000369303.4	EPH receptor A7	213	1	0	0	1	0	0	0	0	0	bta-miR-26a	-0.19	-0.19	0.68	2009, 2011
DNAH10OS	ENST00000514254.2	dynein, axonemal, heavy chain 10 opposite strand	89	1	0	1	0	1	0	0	1	0	bta-miR-26a	-0.19	-0.19	ORF
ERO1LB	ENST00000354619.5	ERO1-like beta (S. cerevisiae)	478	1	0	0	1	1	0	0	1	0	bta-miR-26a	-0.19	-0.28	0.74	2009, 2011
RP11-766F14.2	ENST00000511828.1	Protein LOC285556	5	1	1	0	0	2	0	1	1	0	bta-miR-26a	-0.19	-0.19	0.94
DOCK11	ENST00000276204.6	dedicator of cytokinesis 11	40	1	0	0	1	1	0	1	0	0	bta-miR-26a	-0.19	-0.25	0.77
KCNQ4	ENST00000347132.5	potassium voltage-gated channel, KQT-like subfamily, member 4	46	1	1	0	0	0	0	0	0	0	bta-miR-26a	-0.18	-0.18	0.91	2011
ITPR1	ENST00000302640.8	inositol 1,4,5-trisphosphate receptor, type 1	1022	1	0	0	1	0	0	0	0	0	bta-miR-26b	-0.18	-0.18	0.55	2009, 2011
RBM20	ENST00000369519.3	RNA binding motif protein 20	7	1	1	0	0	1	0	0	1	0	bta-miR-26a	-0.18	-0.25	0.95	2011
HS6ST1	ENST00000259241.6	heparan sulfate 6-O-sulfotransferase 1	22	1	0	0	1	0	0	0	0	0	bta-miR-26a	-0.18	-0.18	0.64	2009, 2011
WWP2	ENST00000359154.2	WW domain containing E3 ubiquitin protein ligase 2	405	1	0	0	1	0	0	0	0	0	bta-miR-26a	-0.18	-0.18	0.51	2011
CAMK2A	ENST00000348628.6	calcium/calmodulin-dependent protein kinase II alpha	5	1	0	0	1	0	0	0	0	0	bta-miR-26a	-0.18	-0.18	0.47
TTC28	ENST00000397906.2	tetratricopeptide repeat domain 28	227	1	0	0	1	0	0	0	0	0	bta-miR-26a	-0.18	-0.19	0.74	2011
CDH6	ENST00000265071.2	cadherin 6, type 2, K-cadherin (fetal kidney)	213	1	1	0	0	1	0	0	1	0	bta-miR-26a	-0.18	-0.29	0.14	2009, 2011
VSIG10	ENST00000359236.5	V-set and immunoglobulin domain containing 10	355	1	0	0	1	2	0	1	1	0	bta-miR-26a	-0.18	-0.37	0.61	2011
ARID2	ENST00000457135.1	AT rich interactive domain 2 (ARID, RFX-like)	891	1	0	1	0	1	0	0	1	0	bta-miR-26a	-0.18	-0.27	0.56	2009, 2011
DAPK1	ENST00000469640.2	death-associated protein kinase 1	92	1	1	0	0	0	0	0	0	0	bta-miR-26a	-0.18	-0.18	0.83	2009, 2011
PWWP2A	ENST00000456329.3	PWWP domain containing 2A	272	1	0	0	1	0	0	0	0	0	bta-miR-26a	-0.18	-0.19	0.74	2009
KDM6A	ENST00000377967.4	lysine (K)-specific demethylase 6A	991	1	0	0	1	0	0	0	0	0	bta-miR-26a	-0.18	-0.18	0.69	2011
NIPBL	ENST00000448238.2	Nipped-B homolog (Drosophila)	250	1	0	0	1	0	0	0	0	0	bta-miR-26b	-0.18	-0.19	0.69	2009, 2011
TMOD1	ENST00000259365.4	tropomodulin 1	115	1	1	0	0	0	0	0	0	0	bta-miR-26b	-0.18	-0.35	0.11	2011
FOXN1	ENST00000226247.2	forkhead box N1	5	1	0	0	1	0	0	0	0	0	bta-miR-26a	-0.18	-0.18	0.71
MAN2A1	ENST00000261483.4	mannosidase, alpha, class 2A, member 1	1521	1	0	1	0	1	0	0	1	0	bta-miR-26a	-0.18	-0.19	0.42	2009, 2011
DCLK1	ENST00000379892.4	doublecortin-like kinase 1	9	1	1	0	0	1	0	0	1	0	bta-miR-26a	-0.18	-0.42	0.13
ETF1	ENST00000499810.2	eukaryotic translation termination factor 1	31	1	0	0	1	0	0	0	0	0	bta-miR-26a	-0.18	-0.2	0.53
CPEB4	ENST00000265085.5	cytoplasmic polyadenylation element binding protein 4	472	1	0	0	1	0	0	0	0	0	bta-miR-26b	-0.18	-0.18	0.71	2009, 2011
CACNA2D1	ENST00000356860.3	calcium channel, voltage-dependent, alpha 2/delta subunit 1	418	1	0	1	0	0	0	0	0	0	bta-miR-26b	-0.18	-0.18	0.29
VGLL4	ENST00000273038.3	vestigial like 4 (Drosophila)	37	1	1	0	0	0	0	0	0	0	bta-miR-26a	-0.18	-0.28	0.78	2009, 2011
SOCS4	ENST00000395472.2	suppressor of cytokine signaling 4	336	2	2	0	0	0	0	0	0	0	bta-miR-26a	-0.18	-0.4	0.67	2009, 2011
SLC26A9	ENST00000367135.3	solute carrier family 26 (anion exchanger), member 9	18	1	0	0	1	1	0	1	0	0	bta-miR-26a	-0.18	-0.18	0.39	2009, 2011
TMEM33	ENST00000504986.1	transmembrane protein 33	1470	1	0	1	0	1	0	1	0	0	bta-miR-26b	-0.18	-0.32	0.4	2011
KLF7	ENST00000309446.6	Kruppel-like factor 7 (ubiquitous)	737	1	0	0	1	2	0	1	1	0	bta-miR-26a	-0.18	-0.19	0.78
MYPOP	ENST00000322217.5	Myb-related transcription factor, partner of profilin	41	1	0	0	1	0	0	0	0	0	bta-miR-26a	-0.18	-0.3	0.5	2011
KAZN	ENST00000422387.2	kazrin, periplakin interacting protein	34	2	0	0	2	0	0	0	0	0	bta-miR-26b	-0.18	-0.55	0.93	2011
KMT2C	ENST00000262189.6	lysine (K)-specific methyltransferase 2C	417	1	0	1	0	0	0	0	0	0	bta-miR-26a	-0.18	-0.18	0.55	2009, 2011
LIFR	ENST00000263409.4	leukemia inhibitory factor receptor alpha	44	1	1	0	0	1	1	0	0	0	bta-miR-26a	-0.18	-0.2	0.23	2009, 2011
ANKRD63	ENST00000434396.1	ankyrin repeat domain 63	5	1	1	0	0	0	0	0	0	0	bta-miR-26a	-0.18	-0.18	0.92
TAB2	ENST00000367456.1	TGF-beta activated kinase 1/MAP3K7 binding protein 2	1129	1	0	0	1	0	0	0	0	0	bta-miR-26a	-0.18	-0.18	0.55
DDX17	ENST00000396821.3	DEAD (Asp-Glu-Ala-Asp) box helicase 17	2204	1	0	0	1	0	0	0	0	0	bta-miR-26a	-0.18	-0.18	0.73	2009, 2011
CSNK1G1	ENST00000303052.7	casein kinase 1, gamma 1	149	1	1	0	0	1	0	1	0	0	bta-miR-26a	-0.18	-0.18	0.94	2009, 2011
KIAA2018	ENST00000316407.4	KIAA2018	23	1	1	0	0	1	0	1	0	0	bta-miR-26a	-0.18	-0.18	0.21	2011
SLC12A2	ENST00000262461.2	solute carrier family 12 (sodium/potassium/chloride transporter), member 2	655	1	1	0	0	0	0	0	0	0	bta-miR-26a	-0.17	-0.18	0.68	2009, 2011
ZFY	ENST00000383052.1	zinc finger protein, Y-linked	5	1	0	1	0	0	0	0	0	0	bta-miR-26a	-0.17	-0.17	0.62	2011
SUV39H2	ENST00000313519.5	suppressor of variegation 3-9 homolog 2 (Drosophila)	54	1	1	0	0	0	0	0	0	0	bta-miR-26a	-0.17	-0.34	0.28
C17orf103	ENST00000399011.2	chromosome 17 open reading frame 103	54	1	0	0	1	0	0	0	0	0	bta-miR-26a	-0.17	-0.17	0.67
AMMECR1	ENST00000262844.5	Alport syndrome, mental retardation, midface hypoplasia and elliptocytosis chromosomal region gene 1	5	1	1	0	0	0	0	0	0	0	bta-miR-26a	-0.17	-0.17	0.48	2009, 2011
HAS3	ENST00000306560.1	hyaluronan synthase 3	15	1	1	0	0	0	0	0	0	0	bta-miR-26a	-0.17	-0.17	0.25	2009, 2011
ZBTB10	ENST00000430430.1	zinc finger and BTB domain containing 10	113	1	0	0	1	1	1	0	0	0	bta-miR-26a	-0.17	-0.2	0.67
MIER3	ENST00000381226.3	mesoderm induction early response 1, family member 3	112	1	1	0	0	0	0	0	0	0	bta-miR-26b	-0.17	-0.22	0.88	2009, 2011
BRWD1	ENST00000342449.3	bromodomain and WD repeat domain containing 1	96	2	0	0	2	1	0	1	0	0	bta-miR-26a	-0.17	-0.29	0.87	2009, 2011
CDK5R1	ENST00000313401.3	cyclin-dependent kinase 5, regulatory subunit 1 (p35)	335	1	0	1	0	0	0	0	0	0	bta-miR-26a	-0.17	-0.17	0.45	2009, 2011
MYO5B	ENST00000285039.7	myosin VB	12	1	0	0	1	0	0	0	0	0	bta-miR-26a	-0.17	-0.17	0.73	2009, 2011
FKBP5	ENST00000536438.1	FK506 binding protein 5	32	1	0	0	1	0	0	0	0	0	bta-miR-26a	-0.17	-0.17	0.46
G3BP2	ENST00000395719.3	GTPase activating protein (SH3 domain) binding protein 2	4413	1	1	0	0	3	1	1	1	0	bta-miR-26a	-0.17	-0.31	0.85	2009, 2011
RNF150	ENST00000515673.2	ring finger protein 150	518	1	0	0	1	2	0	2	0	0	bta-miR-26b	-0.17	-0.24	0.57
ITGA5	ENST00000293379.4	integrin, alpha 5 (fibronectin receptor, alpha polypeptide)	5599	1	1	0	0	0	0	0	0	0	bta-miR-26a	-0.17	-0.17	0.84	2009, 2011
TMC7	ENST00000421369.3	transmembrane channel-like 7	54	1	1	0	0	0	0	0	0	0	bta-miR-26a	-0.17	-0.36	0.81	2011
ENOX1	ENST00000261488.6	ecto-NOX disulfide-thiol exchanger 1	41	1	0	0	1	0	0	0	0	0	bta-miR-26a	-0.17	-0.28	0.65
CPEB2	ENST00000538197.1	cytoplasmic polyadenylation element binding protein 2	367	1	0	0	1	0	0	0	0	0	bta-miR-26a	-0.17	-0.18	0.7	2009, 2011
TSPAN14	ENST00000429989.3	tetraspanin 14	239	1	0	0	1	0	0	0	0	0	bta-miR-26a	-0.17	-0.18	0.74	2009, 2011
CLASP2	ENST00000539981.1	cytoplasmic linker associated protein 2	554	2	2	0	0	0	0	0	0	0	bta-miR-26a	-0.17	-0.4	0.66	2009, 2011
PTPN4	ENST00000263708.2	protein tyrosine phosphatase, non-receptor type 4 (megakaryocyte)	215	1	0	1	0	3	0	0	3	0	bta-miR-26b	-0.17	-0.22	0.56
AAK1	ENST00000409085.4	AP2 associated kinase 1	27	1	0	1	0	1	0	0	1	0	bta-miR-26a	-0.17	-0.19	0.3	2009, 2011
USP37	ENST00000258399.3	ubiquitin specific peptidase 37	14	1	0	1	0	2	0	1	1	0	bta-miR-26a	-0.17	-0.19	0.36	2011
KCTD16	ENST00000507359.3	potassium channel tetramerization domain containing 16	36	1	1	0	0	5	0	2	3	0	bta-miR-26a	-0.17	-0.23	0.12	2009, 2011
NLGN1	ENST00000457714.1	neuroligin 1	36	1	0	1	0	1	0	1	0	0	bta-miR-26a	-0.17	-0.17	0.41	2011
PLCB1	ENST00000378641.3	phospholipase C, beta 1 (phosphoinositide-specific)	21	1	1	0	0	0	0	0	0	0	bta-miR-26a	-0.17	-0.17	0.88	2009, 2011
CELF2	ENST00000315874.4	CUGBP, Elav-like family member 2	56	1	0	0	1	0	0	0	0	0	bta-miR-26a	-0.17	-0.17	0.7	2009, 2011
C20orf24	ENST00000373852.5	chromosome 20 open reading frame 24	6086	1	1	0	0	0	0	0	0	0	bta-miR-26a	-0.17	-0.61	< 0.1	2011
ARHGAP21	ENST00000396432.2	Rho GTPase activating protein 21	10	1	0	0	1	0	0	0	0	0	bta-miR-26a	-0.17	-0.17	0.7	2009, 2011
TSPYL4	ENST00000420283.1	TSPY-like 4	5	1	0	1	0	0	0	0	0	0	bta-miR-26a	-0.17	-0.17	0.48	2009, 2011
NUP210	ENST00000254508.5	nucleoporin 210kDa	246	1	0	1	0	0	0	0	0	0	bta-miR-26a	-0.17	-0.17	0.46	2009, 2011
DAB2	ENST00000339788.6	Dab, mitogen-responsive phosphoprotein, homolog 2 (Drosophila)	2866	1	0	0	1	0	0	0	0	0	bta-miR-26a	-0.17	-0.22	0.72	2011
PAG1	ENST00000220597.4	phosphoprotein associated with glycosphingolipid microdomains 1	53	1	1	0	0	1	0	0	1	0	bta-miR-26a	-0.17	-0.17	0.72	2009, 2011
PDE4B	ENST00000371045.5	phosphodiesterase 4B, cAMP-specific	127	1	0	1	0	0	0	0	0	0	bta-miR-26a	-0.17	-0.17	0.37	2009, 2011
SRGAP1	ENST00000355086.3	SLIT-ROBO Rho GTPase activating protein 1	64	1	1	0	0	0	0	0	0	0	bta-miR-26a	-0.16	-0.22	0.95	2009, 2011
SFXN1	ENST00000321442.5	sideroflexin 1	1018	1	1	0	0	0	0	0	0	0	bta-miR-26a	-0.16	-0.34	0.47	2009, 2011
TGIF2-C20orf24	ENST00000558530.1	TGIF2-C20orf24 readthrough	6086	1	1	0	0	0	0	0	0	0	bta-miR-26a	-0.16	-0.6	< 0.1	2011
CACNB4	ENST00000539935.1	calcium channel, voltage-dependent, beta 4 subunit	57	1	1	0	0	1	0	1	0	0	bta-miR-26a	-0.16	-0.18	0.61	2011
ABCA1	ENST00000374736.3	ATP-binding cassette, sub-family A (ABC1), member 1	184	1	0	0	1	1	0	0	1	0	bta-miR-26b	-0.16	-0.16	0.74	2009, 2011
REEP4	ENST00000334530.5	receptor accessory protein 4	78	1	0	1	0	0	0	0	0	0	bta-miR-26a	-0.16	-0.33	0.38	2009, 2011
AGPAT5	ENST00000285518.6	1-acylglycerol-3-phosphate O-acyltransferase 5	879	1	0	0	1	1	1	0	0	0	bta-miR-26a	-0.16	-0.24	0.7	2009, 2011
CPEB3	ENST00000412050.4	cytoplasmic polyadenylation element binding protein 3	48	1	0	0	1	0	0	0	0	0	bta-miR-26a	-0.16	-0.16	0.7	2009, 2011
ESRRG	ENST00000361525.3	estrogen-related receptor gamma	5	1	0	0	1	0	0	0	0	0	bta-miR-26a	-0.16	-0.16	0.64
DMRT3	ENST00000190165.2	doublesex and mab-3 related transcription factor 3	21	1	1	0	0	0	0	0	0	0	bta-miR-26a	-0.16	-0.27	0.66	2009, 2011
GRHL3	ENST00000361548.4	grainyhead-like 3 (Drosophila)	15	1	1	0	0	0	0	0	0	0	bta-miR-26a	-0.16	-0.16	0.94	2009, 2011
KIAA2022	ENST00000055682.6	KIAA2022	5	1	0	1	0	1	0	0	1	0	bta-miR-26a	-0.16	-0.16	0.3	2011
LHX1	ENST00000254457.5	LIM homeobox 1	15	1	0	0	1	0	0	0	0	0	bta-miR-26a	-0.16	-0.16	0.71	2011
SLC17A6	ENST00000263160.3	solute carrier family 17 (vesicular glutamate transporter), member 6	5	1	0	1	0	0	0	0	0	0	bta-miR-26a	-0.16	-0.16	0.32
CPSF2	ENST00000298875.4	cleavage and polyadenylation specific factor 2, 100kDa	945	1	1	0	0	0	0	0	0	0	bta-miR-26a	-0.16	-0.31	0.9	2009, 2011
MED13L	ENST00000281928.3	mediator complex subunit 13-like	73	1	1	0	0	0	0	0	0	0	bta-miR-26b	-0.16	-0.2	0.67	2009, 2011
CDH4	ENST00000360469.5	cadherin 4, type 1, R-cadherin (retinal)	33	1	0	0	1	0	0	0	0	0	bta-miR-26a	-0.16	-0.16	0.74	2009, 2011
ZKSCAN8	ENST00000330236.6	zinc finger with KRAB and SCAN domains 8	281	1	1	0	0	0	0	0	0	0	bta-miR-26a	-0.16	-0.17	0.13	2009, 2011
USP53	ENST00000450251.1	ubiquitin specific peptidase 53	300	1	1	0	0	1	1	0	0	0	bta-miR-26b	-0.16	-0.27	0.55	2009, 2011
LARP4B	ENST00000316157.3	La ribonucleoprotein domain family, member 4B	705	2	0	0	2	0	0	0	0	0	bta-miR-26a	-0.16	-0.42	0.93	2009, 2011
SEC24A	ENST00000398844.2	SEC24 family, member A (S. cerevisiae)	679	1	1	0	0	1	0	1	0	0	bta-miR-26a	-0.16	-0.29	0.16
PLXNA2	ENST00000367033.3	plexin A2	8	1	1	0	0	0	0	0	0	0	bta-miR-26a	-0.16	-0.16	0.95	2009, 2011
HECTD3	ENST00000372168.3	HECT domain containing E3 ubiquitin protein ligase 3	45	1	1	0	0	0	0	0	0	0	bta-miR-26a	-0.16	-0.16	0.94	2009, 2011
TMEM2	ENST00000377044.4	transmembrane protein 2	130	1	1	0	0	0	0	0	0	0	bta-miR-26a	-0.16	-0.16	0.94	2011
DLG5	ENST00000372391.2	discs, large homolog 5 (Drosophila)	10	1	1	0	0	0	0	0	0	0	bta-miR-26a	-0.16	-0.16	0.94	2009, 2011
MMP16	ENST00000286614.6	matrix metallopeptidase 16 (membrane-inserted)	12	1	1	0	0	0	0	0	0	0	bta-miR-26a	-0.16	-0.16	0.93	2009, 2011
KIAA0319L	ENST00000325722.3	KIAA0319-like	2090	1	1	0	0	0	0	0	0	0	bta-miR-26a	-0.16	-0.16	0.92	2011
POM121C	ENST00000257665.5	POM121 transmembrane nucleoporin C	5	1	1	0	0	0	0	0	0	0	bta-miR-26a	-0.16	-0.16	0.91	2011
MFHAS1	ENST00000276282.6	malignant fibrous histiocytoma amplified sequence 1	130	1	1	0	0	0	0	0	0	0	bta-miR-26a	-0.16	-0.16	0.89	2009, 2011
TMEM178B	ENST00000565468.1	transmembrane protein 178B	129	1	1	0	0	0	0	0	0	0	bta-miR-26a	-0.16	-0.16	0.88	2011
ZNF710	ENST00000268154.4	zinc finger protein 710	5	1	1	0	0	0	0	0	0	0	bta-miR-26a	-0.16	-0.16	0.86	2011
ZFHX4	ENST00000521891.2	zinc finger homeobox 4	194	1	1	0	0	0	0	0	0	0	bta-miR-26a	-0.16	-0.16	0.86	2009, 2011
LRRC16A	ENST00000329474.6	leucine rich repeat containing 16A	718	1	1	0	0	0	0	0	0	0	bta-miR-26a	-0.16	-0.16	0.76	2009, 2011
PGR	ENST00000325455.5	progesterone receptor	8	1	1	0	0	0	0	0	0	0	bta-miR-26a	-0.16	-0.16	0.75	2009, 2011
GRAMD1C	ENST00000358160.4	GRAM domain containing 1C	12	1	1	0	0	0	0	0	0	0	bta-miR-26a	-0.16	-0.16	0.72	2009, 2011
DDX3Y	ENST00000336079.3	DEAD (Asp-Glu-Ala-Asp) box helicase 3, Y-linked	5	1	0	0	1	0	0	0	0	0	bta-miR-26a	-0.16	-0.16	0.65
ADAMTS19	ENST00000274487.4	ADAM metallopeptidase with thrombospondin type 1 motif, 19	8	1	1	0	0	0	0	0	0	0	bta-miR-26a	-0.16	-0.16	0.57	2009, 2011
RFX7	ENST00000423270.1	regulatory factor X, 7	1049	1	1	0	0	0	0	0	0	0	bta-miR-26a	-0.16	-0.16	0.26	2011
SLC24A2	ENST00000341998.2	solute carrier family 24 (sodium/potassium/calcium exchanger), member 2	5	1	1	0	0	0	0	0	0	0	bta-miR-26a	-0.16	-0.16	< 0.1	2011
FAM169A	ENST00000380515.3	family with sequence similarity 169, member A	90	1	0	0	1	0	0	0	0	0	bta-miR-26a	-0.16	-0.16	ORF
ERC2	ENST00000288221.6	ELKS/RAB6-interacting/CAST family member 2	11	1	1	0	0	0	0	0	0	0	bta-miR-26a	-0.16	-0.16	0.74	2009, 2011
ATAD2B	ENST00000238789.5	ATPase family, AAA domain containing 2B	11	1	1	0	0	0	0	0	0	0	bta-miR-26a	-0.16	-0.25	0.88	2009, 2011
NHSL1	ENST00000427025.2	NHS-like 1	393	1	0	0	1	0	0	0	0	0	bta-miR-26a	-0.15	-0.16	0.69	2011
LSM11	ENST00000286307.5	LSM11, U7 small nuclear RNA associated	1458	1	1	0	0	0	0	0	0	0	bta-miR-26a	-0.15	-0.16	0.81	2009, 2011
ANK2	ENST00000357077.4	ankyrin 2, neuronal	133	1	0	0	1	0	0	0	0	0	bta-miR-26a	-0.15	-0.16	0.65	2011
EAF1	ENST00000396842.2	ELL associated factor 1	63	1	0	0	1	0	0	0	0	0	bta-miR-26a	-0.15	-0.16	0.69	2009, 2011
SCML4	ENST00000369022.2	sex comb on midleg-like 4 (Drosophila)	10	1	0	0	1	0	0	0	0	0	bta-miR-26a	-0.15	-0.31	0.74	2009, 2011
INTU	ENST00000335251.6	inturned planar cell polarity protein	105	1	0	1	0	0	0	0	0	0	bta-miR-26b	-0.15	-0.24	0.49	2011
EP400	ENST00000333577.4	E1A binding protein p400	1798	1	1	0	0	0	0	0	0	0	bta-miR-26a	-0.15	-0.16	0.93	2009, 2011
LINGO1	ENST00000355300.6	leucine rich repeat and Ig domain containing 1	42	1	0	0	1	0	0	0	0	0	bta-miR-26b	-0.15	-0.27	0.73	2009, 2011
ZFHX3	ENST00000268489.5	zinc finger homeobox 3	57	1	0	1	0	0	0	0	0	0	bta-miR-26a	-0.15	-0.15	0.53	2009, 2011
FOXP2	ENST00000408937.3	forkhead box P2	169	1	0	1	0	0	0	0	0	0	bta-miR-26a	-0.15	-0.15	0.53	2011
ZNF217	ENST00000371471.2	zinc finger protein 217	668	1	0	1	0	0	0	0	0	0	bta-miR-26a	-0.15	-0.15	0.4	2009, 2011
JAKMIP2	ENST00000507386.1	janus kinase and microtubule interacting protein 2	26	1	0	1	0	0	0	0	0	0	bta-miR-26a	-0.15	-0.15	0.8	2009, 2011
CELF1	ENST00000395290.2	CUGBP, Elav-like family member 1	153	1	0	0	1	1	0	0	1	0	bta-miR-26a	-0.15	-0.17	0.69	2011
MARC1	ENST00000366910.5	mitochondrial amidoxime reducing component 1	1613	1	0	0	1	1	0	0	1	0	bta-miR-26b	-0.15	-0.32	0.59
CDR2L	ENST00000337231.5	cerebellar degeneration-related protein 2-like	28	1	0	0	1	0	0	0	0	0	bta-miR-26a	-0.15	-0.15	0.71	2009, 2011
TMEM260	ENST00000261556.6	transmembrane protein 260	44	1	0	0	1	0	0	0	0	0	bta-miR-26a	-0.15	-0.15	0.65	2011
RBM47	ENST00000319592.4	RNA binding motif protein 47	264	1	0	0	1	0	0	0	0	0	bta-miR-26a	-0.15	-0.18	0.68	2009, 2011
CHD5	ENST00000262450.3	chromodomain helicase DNA binding protein 5	5	1	0	0	1	0	0	0	0	0	bta-miR-26a	-0.15	-0.15	0.74	2009, 2011
NAV1	ENST00000295624.6	neuron navigator 1	702	1	0	1	0	0	0	0	0	0	bta-miR-26a	-0.15	-0.15	0.36	2009, 2011
BRWD3	ENST00000373275.4	bromodomain and WD repeat domain containing 3	506	1	0	1	0	0	0	0	0	0	bta-miR-26a	-0.15	-0.15	0.67	2011
SLC4A4	ENST00000340595.3	solute carrier family 4 (sodium bicarbonate cotransporter), member 4	400	1	1	0	0	0	0	0	0	0	bta-miR-26a	-0.15	-0.16	0.92	2009, 2011
ABHD2	ENST00000352732.5	abhydrolase domain containing 2	210	1	1	0	0	1	0	0	1	0	bta-miR-26a	-0.15	-0.17	0.31	2009, 2011
WHSC1L1	ENST00000317025.8	Wolf-Hirschhorn syndrome candidate 1-like 1	481	1	1	0	0	1	0	0	1	0	bta-miR-26a	-0.15	-0.17	0.74
TBC1D8B	ENST00000357242.5	TBC1 domain family, member 8B (with GRAM domain)	69	1	1	0	0	0	0	0	0	0	bta-miR-26a	-0.15	-0.16	< 0.1
CHST2	ENST00000309575.3	carbohydrate (N-acetylglucosamine-6-O) sulfotransferase 2	154	1	0	0	1	0	0	0	0	0	bta-miR-26a	-0.15	-0.19	0.55
TNRC6C	ENST00000335749.4	trinucleotide repeat containing 6C	248	1	1	0	0	0	0	0	0	0	bta-miR-26a	-0.15	-0.16	0.94	2011
SLC6A6	ENST00000454876.2	solute carrier family 6 (neurotransmitter transporter), member 6	280	1	0	0	1	0	0	0	0	0	bta-miR-26a	-0.15	-0.15	0.74	2009, 2011
MAP1A	ENST00000382031.1	microtubule-associated protein 1A	223	1	0	0	1	0	0	0	0	0	bta-miR-26a	-0.15	-0.15	0.7	2009, 2011
TRPV3	ENST00000301365.4	transient receptor potential cation channel, subfamily V, member 3	13	1	0	1	0	3	0	1	2	0	bta-miR-26a	-0.15	-0.25	0.55
ONECUT3	ENST00000382349.4	one cut homeobox 3	5	1	0	0	1	0	0	0	0	0	bta-miR-26a	-0.15	-0.15	0.74
ZCCHC2	ENST00000269499.5	zinc finger, CCHC domain containing 2	13	1	0	0	1	0	0	0	0	0	bta-miR-26a	-0.15	-0.15	0.55	2011
KPNA3	ENST00000261667.3	karyopherin alpha 3 (importin alpha 4)	104	1	0	0	1	0	0	0	0	0	bta-miR-26a	-0.15	-0.19	0.64	2011
ZFX	ENST00000539115.1	zinc finger protein, X-linked	583	1	0	1	0	0	0	0	0	0	bta-miR-26a	-0.15	-0.15	0.68	2009, 2011
PAK1	ENST00000278568.4	p21 protein (Cdc42/Rac)-activated kinase 1	374	1	1	0	0	0	0	0	0	0	bta-miR-26a	-0.15	-0.28	0.28
AGO1	ENST00000373204.4	argonaute RISC catalytic component 1	402	1	0	0	1	0	0	0	0	0	bta-miR-26a	-0.15	-0.16	0.72	2011
IPO7	ENST00000379719.3	importin 7	1331	1	0	0	1	0	0	0	0	0	bta-miR-26b	-0.14	-0.14	0.74	2011
ETV3	ENST00000368192.4	ets variant 3	37	1	0	0	1	0	0	0	0	0	bta-miR-26a	-0.14	-0.14	0.48
ALDH5A1	ENST00000357578.3	aldehyde dehydrogenase 5 family, member A1	325	1	1	0	0	0	0	0	0	0	bta-miR-26a	-0.14	-0.27	0.79	2009, 2011
PYGO1	ENST00000302000.6	pygopus homolog 1 (Drosophila)	104	1	1	0	0	2	0	1	1	0	bta-miR-26a	-0.14	-0.34	0.33
TBC1D30	ENST00000542120.1	TBC1 domain family, member 30	153	2	2	0	0	2	1	0	1	0	bta-miR-26a	-0.14	-0.41	> 0.99	2011
ESR1	ENST00000440973.1	estrogen receptor 1	5	1	0	0	1	0	0	0	0	0	bta-miR-26a	-0.14	-0.14	0.6	2009, 2011
MEGF9	ENST00000373930.3	multiple EGF-like-domains 9	689	1	0	0	1	0	0	0	0	0	bta-miR-26b	-0.14	-0.14	0.57	2009, 2011
FAM196B	ENST00000377365.3	family with sequence similarity 196, member B	174	1	0	1	0	0	0	0	0	0	bta-miR-26a	-0.14	-0.15	0.44
ZNF106	ENST00000263805.4	zinc finger protein 106	406	1	1	0	0	0	0	0	0	0	bta-miR-26a	-0.14	-0.16	0.2	2009, 2011
RCOR1	ENST00000262241.6	REST corepressor 1	403	1	1	0	0	0	0	0	0	0	bta-miR-26a	-0.14	-0.23	0.94	2009, 2011
PRKG1	ENST00000373985.1	protein kinase, cGMP-dependent, type I	12	1	0	0	1	1	0	1	0	0	bta-miR-26a	-0.14	-0.14	0.6
WHSC1	ENST00000382895.3	Wolf-Hirschhorn syndrome candidate 1	1148	1	0	0	1	0	0	0	0	0	bta-miR-26a	-0.14	-0.15	0.71	2011
GOLGA3	ENST00000204726.3	golgin A3	944	1	1	0	0	0	0	0	0	0	bta-miR-26a	-0.14	-0.16	0.9	2009, 2011
ARHGEF12	ENST00000397843.2	Rho guanine nucleotide exchange factor (GEF) 12	815	1	0	0	1	2	0	1	1	0	bta-miR-26a	-0.14	-0.15	0.72	2009, 2011
HOXD4	ENST00000306324.3	homeobox D4	214	1	1	0	0	0	0	0	0	0	bta-miR-26a	-0.14	-0.16	0.62
ADAM17	ENST00000310823.3	ADAM metallopeptidase domain 17	96	1	1	0	0	0	0	0	0	0	bta-miR-26a	-0.14	-0.28	0.95
ZBTB7C	ENST00000535628.2	zinc finger and BTB domain containing 7C	23	1	0	0	1	0	0	0	0	0	bta-miR-26a	-0.14	-0.15	0.74
KCNN3	ENST00000271915.4	potassium intermediate/small conductance calcium-activated channel, subfamily N, member 3	5	1	0	0	1	0	0	0	0	0	bta-miR-26a	-0.14	-0.14	0.65	2011
ARHGEF26	ENST00000356448.4	Rho guanine nucleotide exchange factor (GEF) 26	164	1	0	0	1	0	0	0	0	0	bta-miR-26b	-0.14	-0.14	0.68	2009, 2011
DGKH	ENST00000261491.5	diacylglycerol kinase, eta	46	1	1	0	0	2	2	0	0	0	bta-miR-26a	-0.14	-0.22	0.95
HUNK	ENST00000270112.2	hormonally up-regulated Neu-associated kinase	85	1	0	0	1	0	0	0	0	0	bta-miR-26a	-0.14	-0.15	0.57
ZNRF3	ENST00000544604.2	zinc and ring finger 3	179	1	0	0	1	0	0	0	0	0	bta-miR-26a	-0.14	-0.17	0.72	2011
MYO9A	ENST00000564571.1	myosin IXA	137	1	1	0	0	0	0	0	0	0	bta-miR-26a	-0.14	-0.16	0.94
NKRF	ENST00000371527.1	NFKB repressing factor	607	1	0	1	0	0	0	0	0	0	bta-miR-26a	-0.14	-0.15	0.43
PCGF3	ENST00000362003.5	polycomb group ring finger 3	503	1	0	0	1	1	0	0	1	0	bta-miR-26a	-0.14	-0.19	0.72	2009, 2011
FAM199X	ENST00000493442.1	family with sequence similarity 199, X-linked	856	1	1	0	0	1	0	1	0	0	bta-miR-26a	-0.14	-0.19	0.64	2011
BHLHE41	ENST00000242728.4	basic helix-loop-helix family, member e41	50	1	0	0	1	0	0	0	0	0	bta-miR-26b	-0.14	-0.15	0.74	2009, 2011
CHIC1	ENST00000373504.6	cysteine-rich hydrophobic domain 1	16	2	1	1	0	0	0	0	0	0	bta-miR-26a	-0.14	-0.49	0.62	2009, 2011
MARK1	ENST00000366918.4	MAP/microtubule affinity-regulating kinase 1	192	1	1	0	0	0	0	0	0	0	bta-miR-26b	-0.14	-0.32	0.83	2009, 2011
SLC2A14	ENST00000340749.5	solute carrier family 2 (facilitated glucose transporter), member 14	14	1	1	0	0	2	0	1	1	0	bta-miR-26b	-0.13	-0.42	0.76
KIAA1239	ENST00000309447.5	KIAA1239	5	1	0	0	1	0	0	0	0	0	bta-miR-26a	-0.13	-0.13	0.73	2011
CCND2	ENST00000261254.3	cyclin D2	66	1	1	0	0	0	0	0	0	0	bta-miR-26a	-0.13	-0.16	0.94	2009, 2011
MREG	ENST00000263268.6	melanoregulin	95	1	0	0	1	0	0	0	0	0	bta-miR-26a	-0.13	-0.2	0.65	2009, 2011
RLF	ENST00000372771.4	rearranged L-myc fusion	70	1	0	0	1	1	0	0	1	0	bta-miR-26a	-0.13	-0.32	0.66	2011
GLTSCR1L	ENST00000314073.5	GLTSCR1-like	59	1	0	0	1	0	0	0	0	0	bta-miR-26a	-0.13	-0.13	0.68	2009, 2011
TAF9B	ENST00000341864.5	TAF9B RNA polymerase II, TATA box binding protein (TBP)-associated factor, 31kDa	19	1	1	0	0	0	0	0	0	0	bta-miR-26a	-0.13	-0.27	0.67	2009, 2011
PDE4D	ENST00000340635.6	phosphodiesterase 4D, cAMP-specific	747	1	0	0	1	0	0	0	0	0	bta-miR-26b	-0.13	-0.15	0.74	2009, 2011
GMFB	ENST00000358056.3	glia maturation factor, beta	15	1	1	0	0	0	0	0	0	0	bta-miR-26a	-0.13	-0.39	0.78	2009, 2011
MFN1	ENST00000471841.1	mitofusin 1	502	1	1	0	0	0	0	0	0	0	bta-miR-26a	-0.13	-0.22	0.43
CCSER2	ENST00000224756.8	coiled-coil serine-rich protein 2	123	1	0	0	1	1	0	0	1	0	bta-miR-26b	-0.13	-0.24	0.71	2009, 2011
AZI2	ENST00000479665.1	5-azacytidine induced 2	530	1	0	0	1	1	0	0	1	0	bta-miR-26a	-0.13	-0.23	0.41
ACAP2	ENST00000326793.6	ArfGAP with coiled-coil, ankyrin repeat and PH domains 2	253	1	1	0	0	0	0	0	0	0	bta-miR-26a	-0.13	-0.16	0.53	2009, 2011
PTPN3	ENST00000412145.1	protein tyrosine phosphatase, non-receptor type 3	374	1	0	0	1	0	0	0	0	0	bta-miR-26a	-0.13	-0.13	0.72	2011
FIGN	ENST00000333129.3	fidgetin	10	1	0	0	1	2	0	1	1	0	bta-miR-26a	-0.13	-0.26	0.58
PRKAA2	ENST00000371244.4	protein kinase, AMP-activated, alpha 2 catalytic subunit	561	1	1	0	0	0	0	0	0	0	bta-miR-26a	-0.13	-0.16	0.47	2009, 2011
MLEC	ENST00000228506.3	malectin	12084	1	0	0	1	1	0	0	1	0	bta-miR-26a	-0.13	-0.13	0.7	2009, 2011
RFX3	ENST00000382004.3	regulatory factor X, 3 (influences HLA class II expression)	37	1	0	0	1	1	0	1	0	0	bta-miR-26b	-0.13	-0.2	0.7
SAMD8	ENST00000372687.4	sterile alpha motif domain containing 8	100	1	1	0	0	0	0	0	0	0	bta-miR-26a	-0.12	-0.27	0.89	2011
ENC1	ENST00000302351.4	ectodermal-neural cortex 1 (with BTB domain)	57	1	0	1	0	0	0	0	0	0	bta-miR-26a	-0.12	-0.15	0.34	2009, 2011
ZNF451	ENST00000370708.4	zinc finger protein 451	190	1	1	0	0	0	0	0	0	0	bta-miR-26a	-0.12	-0.16	0.72
ITGA6	ENST00000375221.2	integrin, alpha 6	1328	1	0	0	1	0	0	0	0	0	bta-miR-26a	-0.12	-0.12	0.67	2011
RASAL2	ENST00000448150.3	RAS protein activator like 2	950	1	0	0	1	2	1	0	1	0	bta-miR-26a	-0.12	-0.2	0.54
SLCO5A1	ENST00000260126.4	solute carrier organic anion transporter family, member 5A1	9	1	0	1	0	0	0	0	0	0	bta-miR-26a	-0.12	-0.22	0.32
SALL1	ENST00000566102.1	sal-like 1 (Drosophila)	95	1	0	1	0	0	0	0	0	0	bta-miR-26a	-0.12	-0.31	0.46	2009, 2011
STK4	ENST00000372801.1	serine/threonine kinase 4	276	1	0	0	1	0	0	0	0	0	bta-miR-26a	-0.12	-0.13	0.74	2011
ATXN7	ENST00000295900.6	ataxin 7	264	1	0	0	1	0	0	0	0	0	bta-miR-26a	-0.12	-0.15	0.7	2011
NIPA1	ENST00000337435.4	non imprinted in Prader-Willi/Angelman syndrome 1	805	1	1	0	0	1	0	0	1	0	bta-miR-26a	-0.12	-0.34	0.58	2009, 2011
CEP41	ENST00000223208.5	centrosomal protein 41kDa	346	1	0	1	0	0	0	0	0	0	bta-miR-26a	-0.12	-0.18	0.45
TXNDC15	ENST00000358387.4	thioredoxin domain containing 15	1181	1	1	0	0	0	0	0	0	0	bta-miR-26a	-0.12	-0.39	0.49	2009, 2011
NKX2-5	ENST00000424406.2	NK2 homeobox 5	47	1	0	0	1	0	0	0	0	0	bta-miR-26a	-0.12	-0.13	ORF
FUT9	ENST00000302103.5	fucosyltransferase 9 (alpha (1,3) fucosyltransferase)	5	1	0	0	1	0	0	0	0	0	bta-miR-26a	-0.12	-0.12	0.61	2011
ZC3H7B	ENST00000352645.4	zinc finger CCCH-type containing 7B	888	1	0	0	1	0	0	0	0	0	bta-miR-26a	-0.12	-0.12	0.56	2009, 2011
MMP14	ENST00000311852.6	matrix metallopeptidase 14 (membrane-inserted)	276	1	0	0	1	0	0	0	0	0	bta-miR-26a	-0.12	-0.12	0.48	2009, 2011
HIPK1	ENST00000369558.1	homeodomain interacting protein kinase 1	930	1	0	0	1	0	0	0	0	0	bta-miR-26a	-0.12	-0.12	0.7	2009, 2011
MAP2	ENST00000360351.4	microtubule-associated protein 2	68	1	1	0	0	0	0	0	0	0	bta-miR-26a	-0.11	-0.16	0.83	2009, 2011
YIPF4	ENST00000238831.4	Yip1 domain family, member 4	3482	1	0	0	1	0	0	0	0	0	bta-miR-26a	-0.11	-0.17	0.64
ESCO1	ENST00000269214.5	establishment of sister chromatid cohesion N-acetyltransferase 1	94	1	0	1	0	1	0	0	1	0	bta-miR-26a	-0.11	-0.36	0.87
FBXL20	ENST00000394294.3	F-box and leucine-rich repeat protein 20	455	1	0	0	1	2	0	0	2	0	bta-miR-26a	-0.11	-0.27	0.41
ZKSCAN1	ENST00000324306.6	zinc finger with KRAB and SCAN domains 1	1314	1	0	0	1	0	0	0	0	0	bta-miR-26a	-0.11	-0.12	0.7
TRIM71	ENST00000383763.5	tripartite motif containing 71, E3 ubiquitin protein ligase	67	1	0	1	0	0	0	0	0	0	bta-miR-26b	-0.11	-0.17	0.48
HS3ST3A1	ENST00000284110.1	heparan sulfate (glucosamine) 3-O-sulfotransferase 3A1	148	1	1	0	0	1	0	0	1	0	bta-miR-26a	-0.11	-0.23	0.14
CAMSAP2	ENST00000358823.2	calmodulin regulated spectrin-associated protein family, member 2	235	1	0	0	1	1	0	0	1	0	bta-miR-26a	-0.11	-0.14	0.51
DENND5B	ENST00000389082.5	DENN/MADD domain containing 5B	832	1	0	0	1	0	0	0	0	0	bta-miR-26a	-0.11	-0.12	0.73	2009, 2011
SNX30	ENST00000374232.3	sorting nexin family member 30	33	1	0	0	1	1	0	0	1	0	bta-miR-26a	-0.11	-0.13	0.56	2011
SOX6	ENST00000316399.6	SRY (sex determining region Y)-box 6	22	1	0	0	1	0	0	0	0	0	bta-miR-26a	-0.11	-0.13	0.65	2011
RORA	ENST00000335670.6	RAR-related orphan receptor A	102	1	0	0	1	1	0	0	1	0	bta-miR-26a	-0.11	-0.13	0.61	2011
PFKFB2	ENST00000367080.3	6-phosphofructo-2-kinase/fructose-2,6-biphosphatase 2	83	1	0	0	1	0	0	0	0	0	bta-miR-26b	-0.11	-0.24	0.42	2011
ZNF148	ENST00000360647.4	zinc finger protein 148	230	1	1	0	0	0	0	0	0	0	bta-miR-26a	-0.11	-0.16	0.3	2009, 2011
TMEM68	ENST00000523073.1	transmembrane protein 68	77	1	1	0	0	0	0	0	0	0	bta-miR-26a	-0.11	-0.51	0.76	2009, 2011
ARHGAP26	ENST00000378004.3	Rho GTPase activating protein 26	131	1	0	0	1	1	0	0	1	0	bta-miR-26b	-0.11	-0.18	0.71	2009, 2011
CACNA1C	ENST00000399655.1	calcium channel, voltage-dependent, L type, alpha 1C subunit	69	1	1	0	0	0	0	0	0	0	bta-miR-26a	-0.11	-0.16	0.95	2011
FUBP1	ENST00000370767.1	far upstream element (FUSE) binding protein 1	2021	1	1	0	0	2	0	1	1	0	bta-miR-26b	-0.11	-0.29	0.67
ERMP1	ENST00000381506.3	endoplasmic reticulum metallopeptidase 1	53	1	0	0	1	0	0	0	0	0	bta-miR-26a	-0.11	-0.17	0.6	2009, 2011
BRAP	ENST00000419234.4	BRCA1 associated protein	102	1	1	0	0	1	0	1	0	0	bta-miR-26a	-0.11	-0.34	0.57	2011
CXorf23	ENST00000379687.3	chromosome X open reading frame 23	30	1	0	0	1	0	0	0	0	0	bta-miR-26a	-0.1	-0.21	0.69	2011
LPHN1	ENST00000340736.6	latrophilin 1	49	1	0	0	1	0	0	0	0	0	bta-miR-26a	-0.1	-0.12	0.72	2009, 2011
KIAA1549	ENST00000440172.1	KIAA1549	508	1	0	0	1	0	0	0	0	0	bta-miR-26a	-0.1	-0.12	0.64	2009, 2011
CTNND2	ENST00000304623.8	catenin (cadherin-associated protein), delta 2	25	1	1	0	0	2	0	0	2	0	bta-miR-26a	-0.1	-0.34	0.3	2009, 2011
UHRF1BP1L	ENST00000279907.7	UHRF1 binding protein 1-like	369	1	1	0	0	1	1	0	0	0	bta-miR-26a	-0.1	-0.19	0.87
APOOL	ENST00000373173.2	apolipoprotein O-like	109	1	1	0	0	1	0	0	1	0	bta-miR-26b	-0.1	-0.28	0.11
GRSF1	ENST00000254799.6	G-rich RNA sequence binding factor 1	4414	1	0	0	1	0	0	0	0	0	bta-miR-26a	-0.1	-0.21	0.68	2009, 2011
PCDH18	ENST00000412923.2	protocadherin 18	112	1	1	0	0	0	0	0	0	0	bta-miR-26a	-0.1	-0.3	0.63	2009, 2011
ABI2	ENST00000295851.5	abl-interactor 2	877	2	1	1	0	0	0	0	0	0	bta-miR-26a	-0.1	-0.38	0.94	2009, 2011
ADAMTS5	ENST00000284987.5	ADAM metallopeptidase with thrombospondin type 1 motif, 5	68	1	0	0	1	3	0	0	3	0	bta-miR-26a	-0.1	-0.21	0.64
SOCS6	ENST00000397942.3	suppressor of cytokine signaling 6	140	1	1	0	0	0	0	0	0	0	bta-miR-26a	-0.09	-0.16	0.62	2009, 2011
KLHL15	ENST00000328046.8	kelch-like family member 15	42	1	0	0	1	0	0	0	0	0	bta-miR-26a	-0.09	-0.16	0.68	2011
TCF4	ENST00000354452.3	transcription factor 4	394	1	0	0	1	0	0	0	0	0	bta-miR-26a	-0.09	-0.12	0.41
PHRF1	ENST00000264555.5	PHD and ring finger domains 1	133	1	1	0	0	0	0	0	0	0	bta-miR-26a	-0.09	-0.31	0.9
PHAX	ENST00000297540.4	phosphorylated adaptor for RNA export	309	1	1	0	0	0	0	0	0	0	bta-miR-26b	-0.09	-0.4	0.56	2011
KIAA0408	ENST00000483725.3	KIAA0408	95	1	0	1	0	1	0	0	1	0	bta-miR-26a	-0.09	-0.3	0.41	2011
ACVR2B	ENST00000352511.4	activin A receptor, type IIB	21	1	0	0	1	3	1	2	0	0	bta-miR-26a	-0.09	-0.21	0.76	2009, 2011
SHH	ENST00000297261.2	sonic hedgehog	32	1	1	0	0	0	0	0	0	0	bta-miR-26a	-0.09	-0.33	ORF
FAM46C	ENST00000369448.3	family with sequence similarity 46, member C	74	1	0	0	1	0	0	0	0	0	bta-miR-26b	-0.09	-0.26	0.65	2009, 2011
TNFRSF21	ENST00000296861.2	tumor necrosis factor receptor superfamily, member 21	39	1	0	1	0	1	0	0	1	0	bta-miR-26a	-0.09	-0.43	0.29
RRP7A	ENST00000323013.6	ribosomal RNA processing 7 homolog A (S. cerevisiae)	522	1	0	1	0	1	0	0	1	0	bta-miR-26a	-0.09	-0.26	0.44
CCDC171	ENST00000380701.3	coiled-coil domain containing 171	25	1	0	1	0	0	0	0	0	0	bta-miR-26a	-0.09	-0.15	0.81
SHROOM3	ENST00000296043.6	shroom family member 3	2841	1	0	1	0	2	0	1	1	0	bta-miR-26a	-0.09	-0.18	0.39
SLC33A1	ENST00000392845.3	solute carrier family 33 (acetyl-CoA transporter), member 1	145	1	1	0	0	1	0	0	1	0	bta-miR-26a	-0.08	-0.26	0.69	2011
DMXL1	ENST00000311085.8	Dmx-like 1	136	1	0	1	0	0	0	0	0	0	bta-miR-26a	-0.08	-0.22	0.63
ANKIB1	ENST00000265742.3	ankyrin repeat and IBR domain containing 1	127	1	0	1	0	0	0	0	0	0	bta-miR-26a	-0.08	-0.25	0.56	2009, 2011
TRPS1	ENST00000395715.3	trichorhinophalangeal syndrome I	94	1	0	0	1	0	0	0	0	0	bta-miR-26a	-0.08	-0.17	0.71	2009, 2011
PAWR	ENST00000328827.4	PRKC, apoptosis, WT1, regulator	1872	1	1	0	0	1	0	1	0	0	bta-miR-26a	-0.08	-0.41	0.94	2009, 2011
KIAA1549L	ENST00000321505.4	KIAA1549-like	117	1	0	0	1	0	0	0	0	0	bta-miR-26a	-0.08	-0.12	0.71	2009, 2011
ATL3	ENST00000398868.3	atlastin GTPase 3	734	1	0	0	1	1	0	0	1	0	bta-miR-26a	-0.08	-0.27	0.53
YTHDF3	ENST00000539294.1	YTH domain family, member 3	444	1	1	0	0	0	0	0	0	0	bta-miR-26a	-0.08	-0.16	0.29	2009, 2011
MANEAL	ENST00000397631.3	mannosidase, endo-alpha-like	381	1	1	0	0	0	0	0	0	0	bta-miR-26a	-0.08	-0.33	0.41
FBXO11	ENST00000402508.1	F-box protein 11	359	1	1	0	0	0	0	0	0	0	bta-miR-26a	-0.08	-0.31	0.88	2009, 2011
EPG5	ENST00000282041.5	ectopic P-granules autophagy protein 5 homolog (C. elegans)	269	1	0	0	1	0	0	0	0	0	bta-miR-26a	-0.08	-0.17	0.52	2011
PTPRD	ENST00000381196.4	protein tyrosine phosphatase, receptor type, D	101	1	1	0	0	0	0	0	0	0	bta-miR-26a	-0.08	-0.16	0.84	2009, 2011
FBXO42	ENST00000375592.3	F-box protein 42	854	1	1	0	0	0	0	0	0	0	bta-miR-26a	-0.07	-0.16	0.91
TBL1XR1	ENST00000430069.1	transducin (beta)-like 1 X-linked receptor 1	334	1	0	0	1	1	0	0	1	0	bta-miR-26a	-0.07	-0.18	0.44
CHFR	ENST00000315585.7	checkpoint with forkhead and ring finger domains, E3 ubiquitin protein ligase	168	1	1	0	0	0	0	0	0	0	bta-miR-26a	-0.07	-0.45	0.93	2009, 2011
CAPN7	ENST00000253693.2	calpain 7	76	1	0	0	1	1	0	0	1	0	bta-miR-26b	-0.07	-0.23	0.45
ADAM23	ENST00000264377.3	ADAM metallopeptidase domain 23	113	1	1	0	0	0	0	0	0	0	bta-miR-26a	-0.07	-0.17	0.81
UBXN7	ENST00000296328.4	UBX domain protein 7	95	1	0	0	1	2	0	1	1	0	bta-miR-26a	-0.07	-0.23	0.74
UBR1	ENST00000382177.2	ubiquitin protein ligase E3 component n-recognin 1	11	1	1	0	0	0	0	0	0	0	bta-miR-26a	-0.07	-0.16	< 0.1	2009, 2011
UBR3	ENST00000272793.5	ubiquitin protein ligase E3 component n-recognin 3 (putative)	200	1	1	0	0	0	0	0	0	0	bta-miR-26b	-0.07	-0.16	0.79	2009, 2011
PPP6C	ENST00000373547.4	protein phosphatase 6, catalytic subunit	346	1	0	0	1	1	0	0	1	0	bta-miR-26a	-0.07	-0.36	0.56
DNMT3A	ENST00000380746.4	DNA (cytosine-5-)-methyltransferase 3 alpha	221	2	1	0	1	0	0	0	0	0	bta-miR-26a	-0.07	-0.4	0.99
ETNK1	ENST00000266517.4	ethanolamine kinase 1	1047	2	1	0	1	3	0	3	0	0	bta-miR-26b	-0.07	-0.37	0.75	2009, 2011
VMP1	ENST00000262291.4	vacuole membrane protein 1	2505	1	1	0	0	0	0	0	0	0	bta-miR-26a	-0.07	-0.3	0.12
ZC3H13	ENST00000242848.4	zinc finger CCCH-type containing 13	229	1	1	0	0	0	0	0	0	0	bta-miR-26a	-0.07	-0.17	0.11
UBE4B	ENST00000343090.6	ubiquitination factor E4B	350	1	1	0	0	0	0	0	0	0	bta-miR-26a	-0.07	-0.28	0.86	2011
LONRF3	ENST00000304778.7	LON peptidase N-terminal domain and ring finger 3	36	1	1	0	0	0	0	0	0	0	bta-miR-26a	-0.07	-0.16	0.36
LACE1	ENST00000368977.4	lactation elevated 1	42	1	0	0	1	1	1	0	0	0	bta-miR-26a	-0.06	-0.19	0.65
EIF4E3	ENST00000425534.3	eukaryotic translation initiation factor 4E family member 3	475	1	1	0	0	3	1	1	1	0	bta-miR-26a	-0.06	-0.42	< 0.1
TMEM251	ENST00000415050.2	transmembrane protein 251	14	1	0	0	1	0	0	0	0	0	bta-miR-26a	-0.06	-0.33	0.67
GPSM2	ENST00000406462.2	G-protein signaling modulator 2	227	1	0	1	0	1	0	0	1	0	bta-miR-26b	-0.06	-0.23	0.61
CNNM2	ENST00000369878.4	cyclin M2	517	1	1	0	0	1	0	1	0	0	bta-miR-26a	-0.06	-0.18	0.4
SLC25A37	ENST00000519973.1	solute carrier family 25 (mitochondrial iron transporter), member 37	145	1	0	0	1	0	0	0	0	0	bta-miR-26a	-0.06	-0.14	0.74	2009, 2011
CDC73	ENST00000367435.3	cell division cycle 73	579	1	0	0	1	1	0	1	0	0	bta-miR-26b	-0.06	-0.36	0.65
SYNCRIP	ENST00000355238.6	synaptotagmin binding, cytoplasmic RNA interacting protein	4864	1	0	1	0	0	0	0	0	0	bta-miR-26a	-0.06	-0.15	0.27
NLK	ENST00000407008.3	nemo-like kinase	61	3	0	0	3	0	0	0	0	0	bta-miR-26a	-0.06	-0.53	0.94	2009, 2011
PGM2L1	ENST00000298198.4	phosphoglucomutase 2-like 1	183	1	0	0	1	0	0	0	0	0	bta-miR-26a	-0.06	-0.12	0.52	2009, 2011
SFMBT2	ENST00000361972.4	Scm-like with four mbt domains 2	107	1	1	0	0	0	0	0	0	0	bta-miR-26a	-0.06	-0.3	0.95	2011
SOX5	ENST00000546136.1	SRY (sex determining region Y)-box 5	43	1	0	0	1	0	0	0	0	0	bta-miR-26b	-0.06	-0.17	0.68
ARFGEF1	ENST00000262215.3	ADP-ribosylation factor guanine nucleotide-exchange factor 1 (brefeldin A-inhibited)	70	1	0	0	1	0	0	0	0	0	bta-miR-26a	-0.06	-0.17	0.74
FAM136A	ENST00000450256.1	family with sequence similarity 136, member A	490	1	1	0	0	0	0	0	0	0	bta-miR-26a	-0.05	-0.5	0.69	2009, 2011
PEX13	ENST00000295030.5	peroxisomal biogenesis factor 13	484	1	1	0	0	1	0	0	1	0	bta-miR-26b	-0.05	-0.54	0.28	2011
MAPK1IP1L	ENST00000395468.4	mitogen-activated protein kinase 1 interacting protein 1-like	4002	1	0	1	0	0	0	0	0	0	bta-miR-26a	-0.05	-0.29	0.55	2009, 2011
SOGA3	ENST00000556132.1	SOGA family member 3	95	1	0	1	0	1	0	0	1	0	bta-miR-26a	-0.05	-0.17	0.32	2011
RNF213	ENST00000582970.1	ring finger protein 213	630	1	0	0	1	0	0	0	0	0	bta-miR-26b	-0.05	-0.18	0.55
MAGI3	ENST00000307546.9	membrane associated guanylate kinase, WW and PDZ domain containing 3	70	1	1	0	0	1	0	0	1	0	bta-miR-26b	-0.05	-0.2	0.29	2011
CMTM4	ENST00000394106.2	CKLF-like MARVEL transmembrane domain containing 4	22	1	1	0	0	0	0	0	0	0	bta-miR-26b	-0.05	-0.17	0.83	2009, 2011
CNTN3	ENST00000263665.6	contactin 3 (plasmacytoma associated)	27	1	0	1	0	0	0	0	0	0	bta-miR-26a	-0.05	-0.29	0.42	2009, 2011
AGPAT3	ENST00000291572.8	1-acylglycerol-3-phosphate O-acyltransferase 3	2443	1	0	1	0	1	0	0	1	0	bta-miR-26a	-0.05	-0.27	0.48
TMPPE	ENST00000416695.2	transmembrane protein with metallophosphoesterase domain	22	1	1	0	0	1	1	0	0	0	bta-miR-26a	-0.05	-0.19	0.19	2011
PCGF5	ENST00000336126.5	polycomb group ring finger 5	176	1	0	1	0	0	0	0	0	0	bta-miR-26a	-0.05	-0.26	0.3	2009, 2011
RYK	ENST00000296084.4	receptor-like tyrosine kinase	51	1	0	0	1	2	1	0	1	0	bta-miR-26b	-0.05	-0.44	0.74
UBTD2	ENST00000393792.2	ubiquitin domain containing 2	297	1	0	1	0	1	0	1	0	0	bta-miR-26a	-0.05	-0.33	0.44	2009, 2011
ATP10A	ENST00000356865.6	ATPase, class V, type 10A	16	1	0	0	1	1	0	1	0	0	bta-miR-26b	-0.04	-0.15	0.73	2009, 2011
TUB	ENST00000305253.4	tubby bipartite transcription factor	743	1	0	0	1	0	0	0	0	0	bta-miR-26a	-0.04	-0.25	0.73
IGF1	ENST00000337514.6	insulin-like growth factor 1 (somatomedin C)	19	1	0	1	0	0	0	0	0	0	bta-miR-26b	-0.04	-0.17	0.7	2009, 2011
PTCHD1	ENST00000379361.4	patched domain containing 1	59	1	1	0	0	0	0	0	0	0	bta-miR-26a	-0.04	-0.16	0.6
VPS33A	ENST00000267199.4	vacuolar protein sorting 33 homolog A (S. cerevisiae)	282	1	1	0	0	0	0	0	0	0	bta-miR-26a	-0.04	-0.28	0.53
LOX	ENST00000231004.4	lysyl oxidase	3441	1	0	0	1	1	0	1	0	0	bta-miR-26b	-0.04	-0.27	0.77	2011
PITPNC1	ENST00000335257.6	phosphatidylinositol transfer protein, cytoplasmic 1	797	1	1	0	0	2	1	0	1	0	bta-miR-26a	-0.04	-0.58	0.93	2009, 2011
PHF3	ENST00000262043.3	PHD finger protein 3	505	1	0	0	1	0	0	0	0	0	bta-miR-26a	-0.04	-0.2	0.73	2011
RPRD2	ENST00000539519.1	regulation of nuclear pre-mRNA domain containing 2	280	1	1	0	0	1	0	0	1	0	bta-miR-26a	-0.04	-0.17	0.64	2011
MBD5	ENST00000407073.1	methyl-CpG binding domain protein 5	7	1	1	0	0	1	0	1	0	0	bta-miR-26a	-0.04	-0.18	0.79
PAIP2B	ENST00000244221.8	poly(A) binding protein interacting protein 2B	42	1	0	0	1	0	0	0	0	0	bta-miR-26a	-0.04	-0.2	0.58	2011
PIAS1	ENST00000249636.6	protein inhibitor of activated STAT, 1	368	1	0	0	1	0	0	0	0	0	bta-miR-26a	-0.04	-0.17	0.45
SESN3	ENST00000536441.1	sestrin 3	260	2	0	0	2	2	0	0	2	0	bta-miR-26a	-0.04	-0.68	0.92
UGGT1	ENST00000259253.6	UDP-glucose glycoprotein glucosyltransferase 1	1377	1	1	0	0	1	0	0	1	0	bta-miR-26b	-0.04	-0.18	0.13	2011
AP5M1	ENST00000261558.3	adaptor-related protein complex 5, mu 1 subunit	198	1	0	0	1	1	0	1	0	0	bta-miR-26a	-0.04	-0.17	0.74
SLC30A7	ENST00000370112.4	solute carrier family 30 (zinc transporter), member 7	204	1	1	0	0	1	0	1	0	0	bta-miR-26b	-0.04	-0.23	0.85	2011
WIPF2	ENST00000323571.4	WAS/WASL interacting protein family, member 2	214	1	0	0	1	0	0	0	0	0	bta-miR-26b	-0.04	-0.22	0.73	2009, 2011
POU4F1	ENST00000377208.5	POU class 4 homeobox 1	61	1	0	0	1	0	0	0	0	0	bta-miR-26a	-0.04	-0.19	0.7
UCK2	ENST00000367879.4	uridine-cytidine kinase 2	437	1	1	0	0	0	0	0	0	0	bta-miR-26a	-0.03	-0.16	0.93	2011
NRAS	ENST00000369535.4	neuroblastoma RAS viral (v-ras) oncogene homolog	551	1	0	0	1	1	0	0	1	0	bta-miR-26a	-0.03	-0.29	0.63	2011
RIMKLA	ENST00000431473.3	ribosomal modification protein rimK-like family member A	100	1	0	0	1	1	0	0	1	0	bta-miR-26a	-0.03	-0.17	0.73	2009, 2011
RFK	ENST00000376736.1	riboflavin kinase	797	1	1	0	0	0	0	0	0	0	bta-miR-26a	-0.03	-0.41	0.49
LNPEP	ENST00000231368.5	leucyl/cystinyl aminopeptidase	28	1	1	0	0	2	1	0	1	0	bta-miR-26a	-0.03	-0.2	0.92
SIKE1	ENST00000369528.5	suppressor of IKBKE 1	281	1	1	0	0	1	0	0	1	0	bta-miR-26a	-0.03	-0.41	0.87	2009, 2011
A1CF	ENST00000374001.2	APOBEC1 complementation factor	80	1	0	1	0	0	0	0	0	0	bta-miR-26a	-0.03	-0.17	0.44
FAM208A	ENST00000493960.2	family with sequence similarity 208, member A	60	1	1	0	0	1	0	0	1	0	bta-miR-26a	-0.03	-0.29	0.94	2009, 2011
NRG2	ENST00000394770.1	neuregulin 2	9	1	0	0	1	0	0	0	0	0	bta-miR-26a	-0.03	-0.12	0.74	2011
FNBP1	ENST00000355681.3	formin binding protein 1	165	1	0	0	1	0	0	0	0	0	bta-miR-26a	-0.03	-0.17	0.74
PPM1H	ENST00000228705.6	protein phosphatase, Mg2+/Mn2+ dependent, 1H	45	1	1	0	0	0	0	0	0	0	bta-miR-26a	-0.03	-0.16	0.94	2009, 2011
STXBP5	ENST00000367481.3	syntaxin binding protein 5 (tomosyn)	555	1	0	0	1	2	0	2	0	0	bta-miR-26b	-0.03	-0.23	0.65
DNAJC21	ENST00000382021.2	DnaJ (Hsp40) homolog, subfamily C, member 21	528	1	0	0	1	1	0	0	1	0	bta-miR-26b	-0.03	-0.35	0.74	2009, 2011
NUP50	ENST00000347635.4	nucleoporin 50kDa	57	1	1	0	0	1	0	1	0	0	bta-miR-26a	-0.03	-0.35	0.92	2009, 2011
NUP153	ENST00000262077.2	nucleoporin 153kDa	231	1	0	0	1	0	0	0	0	0	bta-miR-26a	-0.03	-0.24	0.64	2009, 2011
GJC1	ENST00000426548.1	gap junction protein, gamma 1, 45kDa	195	1	1	0	0	0	0	0	0	0	bta-miR-26a	-0.03	-0.16	0.22	2009, 2011
DLG4	ENST00000399506.2	discs, large homolog 4 (Drosophila)	75	1	1	0	0	0	0	0	0	0	bta-miR-26a	-0.03	-0.48	0.72	2009, 2011
ST3GAL6	ENST00000265261.6	ST3 beta-galactoside alpha-2,3-sialyltransferase 6	150	1	0	1	0	2	1	0	1	0	bta-miR-26b	-0.03	-0.61	0.54
USP9X	ENST00000324545.8	ubiquitin specific peptidase 9, X-linked	2433	2	0	0	2	0	0	0	0	0	bta-miR-26a	-0.03	-0.33	0.88	2011
TBC1D12	ENST00000225235.4	TBC1 domain family, member 12	172	1	1	0	0	0	0	0	0	0	bta-miR-26b	-0.03	-0.27	0.85	2009, 2011
MRAS	ENST00000289104.4	muscle RAS oncogene homolog	181	1	0	0	1	0	0	0	0	0	bta-miR-26b	-0.03	-0.16	0.72	2011
LPAR3	ENST00000440886.1	lysophosphatidic acid receptor 3	35	1	0	1	0	0	0	0	0	0	bta-miR-26a	-0.03	-0.18	0.51	2011
GFI1	ENST00000370332.1	growth factor independent 1 transcription repressor	154	1	0	1	0	0	0	0	0	0	bta-miR-26a	-0.02	-0.27	0.5
CASD1	ENST00000297273.4	CAS1 domain containing 1	270	1	1	0	0	0	0	0	0	0	bta-miR-26a	-0.02	-0.21	0.24
SPOCK2	ENST00000373109.2	sparc/osteonectin, cwcv and kazal-like domains proteoglycan (testican) 2	31	1	1	0	0	0	0	0	0	0	bta-miR-26a	-0.02	-0.16	0.69	2009, 2011
FBXW2	ENST00000608872.1	F-box and WD repeat domain containing 2	227	1	1	0	0	2	0	1	1	0	bta-miR-26a	-0.02	-0.22	0.84	2009, 2011
RAP1B	ENST00000250559.9	RAP1B, member of RAS oncogene family	3599	1	0	0	1	0	0	0	0	0	bta-miR-26a	-0.02	-0.23	0.45
RBM12B	ENST00000399300.2	RNA binding motif protein 12B	143	1	0	0	1	1	0	0	1	0	bta-miR-26a	-0.02	-0.19	0.54	2009, 2011
MNAT1	ENST00000261245.4	MNAT CDK-activating kinase assembly factor 1	191	1	1	0	0	0	0	0	0	0	bta-miR-26a	-0.02	-0.32	0.51
NSF	ENST00000398238.4	N-ethylmaleimide-sensitive factor	86	1	1	0	0	0	0	0	0	0	bta-miR-26b	-0.02	-0.43	0.2	2009
SLC16A10	ENST00000368850.3	solute carrier family 16 (aromatic amino acid transporter), member 10	233	1	0	1	0	0	0	0	0	0	bta-miR-26a	-0.02	-0.16	0.27
ADAM10	ENST00000260408.3	ADAM metallopeptidase domain 10	385	1	0	0	1	1	0	0	1	0	bta-miR-26b	-0.02	-0.28	0.69
PPP1R15B	ENST00000367188.4	protein phosphatase 1, regulatory subunit 15B	2154	1	0	0	1	2	0	2	0	0	bta-miR-26a	-0.02	-0.33	0.78	2011
USP25	ENST00000285681.2	ubiquitin specific peptidase 25	2012	1	1	0	0	0	0	0	0	0	bta-miR-26a	-0.02	-0.21	0.31	2009, 2011
GPC4	ENST00000370828.3	glypican 4	542	2	0	1	1	0	0	0	0	0	bta-miR-26b	-0.02	-0.6	0.84	2009
LHFPL4	ENST00000287585.6	lipoma HMGIC fusion partner-like 4	6	1	0	0	1	0	0	0	0	0	bta-miR-26a	-0.02	-0.15	0.74	2009, 2011
COL11A1	ENST00000370096.3	collagen, type XI, alpha 1	160	1	0	0	1	0	0	0	0	0	bta-miR-26a	-0.02	-0.23	0.67	2011
KIAA1551	ENST00000312561.4	KIAA1551	15	1	1	0	0	0	0	0	0	0	bta-miR-26a	-0.02	-0.18	0.93	2009, 2011
TMED10	ENST00000303575.4	transmembrane emp24-like trafficking protein 10 (yeast)	1753	1	1	0	0	0	0	0	0	0	bta-miR-26a	-0.02	-0.31	0.15	2009, 2011
SOCS7	ENST00000577233.1	suppressor of cytokine signaling 7	15	1	1	0	0	0	0	0	0	0	bta-miR-26a	-0.01	-0.16	0.79	2011
PPP1CB	ENST00000395366.2	protein phosphatase 1, catalytic subunit, beta isozyme	5795	1	1	0	0	0	0	0	0	0	bta-miR-26a	-0.01	-0.27	< 0.1	2009, 2011
TPD52	ENST00000379096.5	tumor protein D52	4585	1	0	0	1	0	0	0	0	0	bta-miR-26a	-0.01	-0.3	0.7
[truncated: 48 more rows]
