# Supplementary material for: Expression of miR-138 in cryopreserved bovine sperm is related to their fertility potential
Source: J Anim Sci Biotechnol. 2023 Sep 20;14:129. doi: 10.1186/s40104-023-00909-1 (PMC10510164; doi:10.1186/s40104-023-00909-1)
Supplement: Supplementary file 5 — Additional file 5. Gene Ontology (GO) analysis of the miRNAs-targets for bta-miR-138, bta-miR-7, bta-miR-19b and bta-miR-26a. Analyses were conducted with PANTHER 17.0 (http://pantherdb.org/) using Fisher’s exact test and False Discovery Rate (FDR) correction. [file 40104_2023_909_MOESM5_ESM.xlsx]

## Sheet: Additional File 5
Additional File 5. Gene ontology (GO) analysis of the miRNAs-targets for bta-miR-138, bta-miR-7, bta-miR-19b, and bta-miR-26a.
Analyses were done with PANTHER 17.0 (http://pantherdb.org/) using a Fisher’s exact test and False Discovery Rate (FDR) correction.

## Sheet: bta-miR-138
Analysis Type:	PANTHER Overrepresentation Test (Released 20221013)
Annotation Version and Release Date:	GO Ontology database DOI: 10.5281/zenodo.6799722 Released 2022-07-01
Analyzed List:	upload_1 (Bos taurus)
Reference List:	Bos taurus (all genes in database)
Test Type:	FISHER
Correction:	FDR
GO biological process complete	Bos taurus - REFLIST (23842)	upload_1 (666)	upload_1 (expected)	upload_1 (over/under)	upload_1 (fold Enrichment)	upload_1 (raw P-value)	upload_1 (FDR)
fat cell proliferation (GO:0070341)	3	3	0.08	+	35.8	0.000376	0.0195
type I pneumocyte differentiation (GO:0060509)	7	5	0.2	+	25.57	9.87e-06	0.0011
response to heparin (GO:0071503)	5	3	0.14	+	21.48	0.00101	0.0416
pyramidal neuron differentiation (GO:0021859)	9	4	0.25	+	15.91	0.000318	0.0174
positive regulation of neuron migration (GO:2001224)	10	4	0.28	+	14.32	0.000435	0.0215
epithelial cell fate commitment (GO:0072148)	11	4	0.31	+	13.02	0.000581	0.0268
negative regulation of vascular permeability (GO:0043116)	12	4	0.34	+	11.93	0.000758	0.0331
negative regulation of miRNA transcription (GO:1902894)	15	5	0.42	+	11.93	0.000161	0.0105
negative regulation of miRNA metabolic process (GO:2000629)	16	5	0.45	+	11.19	0.000207	0.0125
lung epithelial cell differentiation (GO:0060487)	23	7	0.64	+	10.9	1.25e-05	0.00133
lung cell differentiation (GO:0060479)	23	7	0.64	+	10.9	1.25e-05	0.00132
regulation of ARF protein signal transduction (GO:0032012)	23	7	0.64	+	10.9	1.25e-05	0.00131
negative regulation of histone methylation (GO:0031061)	19	5	0.53	+	9.42	0.000404	0.0201
prostate gland epithelium morphogenesis (GO:0060740)	19	5	0.53	+	9.42	0.000404	0.0201
endochondral bone growth (GO:0003416)	23	6	0.64	+	9.34	0.00011	0.00777
prostate gland morphogenesis (GO:0060512)	20	5	0.56	+	8.95	0.000494	0.0237
bone growth (GO:0098868)	27	6	0.75	+	7.96	0.000233	0.0138
lung epithelium development (GO:0060428)	32	7	0.89	+	7.83	7.65e-05	0.00595
regulation of transcription from RNA polymerase II promoter in response to stress (GO:0043618)	33	7	0.92	+	7.59	9.06e-05	0.00675
embryonic camera-type eye development (GO:0031076)	29	6	0.81	+	7.41	0.000326	0.0177
cartilage development involved in endochondral bone morphogenesis (GO:0060351)	30	6	0.84	+	7.16	0.000383	0.0197
regulation of glycolytic process (GO:0006110)	37	7	1.03	+	6.77	0.000169	0.0107
regulation of DNA-templated transcription in response to stress (GO:0043620)	37	7	1.03	+	6.77	0.000169	0.0107
central nervous system neuron axonogenesis (GO:0021955)	32	6	0.89	+	6.71	0.000518	0.0246
negative regulation of histone modification (GO:0031057)	38	7	1.06	+	6.59	0.000196	0.012
regulation of neuron migration (GO:2001222)	34	6	0.95	+	6.32	0.000688	0.0309
regulation of carbohydrate catabolic process (GO:0043470)	40	7	1.12	+	6.26	0.000259	0.0148
glandular epithelial cell differentiation (GO:0002067)	60	10	1.68	+	5.97	1.87e-05	0.00191
receptor localization to synapse (GO:0097120)	36	6	1.01	+	5.97	0.000898	0.0384
neuron recognition (GO:0008038)	36	6	1.01	+	5.97	0.000898	0.0383
regulation of miRNA transcription (GO:1902893)	49	8	1.37	+	5.84	0.000146	0.00961
negative regulation of osteoblast differentiation (GO:0045668)	43	7	1.2	+	5.83	0.000384	0.0195
epidermal growth factor receptor signaling pathway (GO:0007173)	38	6	1.06	+	5.65	0.00115	0.0461
cell cycle G1/S phase transition (GO:0044843)	57	9	1.59	+	5.65	7.11e-05	0.00556
regulation of ATP metabolic process (GO:1903578)	51	8	1.42	+	5.62	0.000186	0.0115
histone deacetylation (GO:0016575)	64	10	1.79	+	5.59	3.08e-05	0.00289
organ growth (GO:0035265)	77	12	2.15	+	5.58	5.16e-06	0.000612
central nervous system neuron development (GO:0021954)	65	10	1.82	+	5.51	3.47e-05	0.00317
G1/S transition of mitotic cell cycle (GO:0000082)	54	8	1.51	+	5.3	0.000264	0.015
protein deacetylation (GO:0006476)	69	10	1.93	+	5.19	5.47e-05	0.00454
cellular glucose homeostasis (GO:0001678)	56	8	1.56	+	5.11	0.00033	0.0177
autophagy of mitochondrion (GO:0000422)	56	8	1.56	+	5.11	0.00033	0.0177
protein deacylation (GO:0035601)	84	12	2.35	+	5.11	1.14e-05	0.00124
mitochondrion disassembly (GO:0061726)	56	8	1.56	+	5.11	0.00033	0.0176
hepaticobiliary system development (GO:0061008)	77	11	2.15	+	5.11	2.64e-05	0.00254
positive regulation of canonical Wnt signaling pathway (GO:0090263)	94	13	2.63	+	4.95	6.83e-06	0.000796
regulation of circadian rhythm (GO:0042752)	96	13	2.68	+	4.85	8.39e-06	0.000962
liver development (GO:0001889)	74	10	2.07	+	4.84	9.28e-05	0.00688
neural crest cell migration (GO:0001755)	52	7	1.45	+	4.82	0.00106	0.0431
macromolecule deacylation (GO:0098732)	90	12	2.51	+	4.77	2.13e-05	0.00213
regulation of miRNA metabolic process (GO:2000628)	61	8	1.7	+	4.69	0.000554	0.0258
positive regulation of neuron differentiation (GO:0045666)	62	8	1.73	+	4.62	0.000611	0.0279
regulation of sodium ion transport (GO:0002028)	70	9	1.96	+	4.6	0.000289	0.0163
regulation of purine nucleotide metabolic process (GO:1900542)	70	9	1.96	+	4.6	0.000289	0.0163
columnar/cuboidal epithelial cell differentiation (GO:0002065)	94	12	2.63	+	4.57	3.15e-05	0.00292
pancreas development (GO:0031016)	63	8	1.76	+	4.55	0.000672	0.0303
chondrocyte differentiation (GO:0002062)	73	9	2.04	+	4.41	0.000383	0.0197
regulation of nucleotide metabolic process (GO:0006140)	73	9	2.04	+	4.41	0.000383	0.0196
cellular response to transforming growth factor beta stimulus (GO:0071560)	107	13	2.99	+	4.35	2.39e-05	0.00235
neural crest cell differentiation (GO:0014033)	84	10	2.35	+	4.26	0.000238	0.014
cerebellum development (GO:0021549)	68	8	1.9	+	4.21	0.00106	0.0431
maintenance of cell number (GO:0098727)	94	11	2.63	+	4.19	0.000135	0.00911
autophagosome organization (GO:1905037)	77	9	2.15	+	4.18	0.000547	0.0256
response to transforming growth factor beta (GO:0071559)	112	13	3.13	+	4.16	3.7e-05	0.00326
hematopoietic progenitor cell differentiation (GO:0002244)	95	11	2.65	+	4.15	0.000147	0.00965
synaptic vesicle cycle (GO:0099504)	105	12	2.93	+	4.09	8.36e-05	0.0063
autophagosome assembly (GO:0000045)	70	8	1.96	+	4.09	0.00126	0.0491
nuclear-transcribed mRNA catabolic process (GO:0000956)	97	11	2.71	+	4.06	0.000174	0.0109
neuron apoptotic process (GO:0051402)	80	9	2.23	+	4.03	0.000703	0.0314
positive regulation of Wnt signaling pathway (GO:0030177)	125	14	3.49	+	4.01	2.69e-05	0.00258
regulation of cold-induced thermogenesis (GO:0120161)	90	10	2.51	+	3.98	0.000395	0.0199
gland morphogenesis (GO:0022612)	90	10	2.51	+	3.98	0.000395	0.0198
vesicle-mediated transport in synapse (GO:0099003)	109	12	3.04	+	3.94	0.000116	0.00809
carbohydrate homeostasis (GO:0033500)	146	16	4.08	+	3.92	9.39e-06	0.00106
glucose homeostasis (GO:0042593)	146	16	4.08	+	3.92	9.39e-06	0.00105
circadian rhythm (GO:0007623)	101	11	2.82	+	3.9	0.00024	0.014
stem cell population maintenance (GO:0019827)	92	10	2.57	+	3.89	0.000463	0.0223
intracellular receptor signaling pathway (GO:0030522)	114	12	3.18	+	3.77	0.00017	0.0107
neural tube formation (GO:0001841)	86	9	2.4	+	3.75	0.00113	0.0451
neuron death (GO:0070997)	87	9	2.43	+	3.7	0.00121	0.0479
hormone-mediated signaling pathway (GO:0009755)	98	10	2.74	+	3.65	0.000728	0.0324
mRNA catabolic process (GO:0006402)	118	12	3.3	+	3.64	0.000229	0.0137
epithelial tube formation (GO:0072175)	109	11	3.04	+	3.61	0.000438	0.0215
negative regulation of translation (GO:0017148)	140	14	3.91	+	3.58	8.34e-05	0.00635
central nervous system neuron differentiation (GO:0021953)	140	14	3.91	+	3.58	8.34e-05	0.00631
tube formation (GO:0035148)	122	12	3.41	+	3.52	0.000303	0.0168
regulation of signaling receptor activity (GO:0010469)	122	12	3.41	+	3.52	0.000303	0.0168
endocrine system development (GO:0035270)	102	10	2.85	+	3.51	0.000966	0.0409
stem cell differentiation (GO:0048863)	164	16	4.58	+	3.49	3.5e-05	0.00318
negative regulation of cellular macromolecule biosynthetic process (GO:2000113)	154	15	4.3	+	3.49	6.19e-05	0.00503
regulation of insulin secretion (GO:0050796)	103	10	2.88	+	3.48	0.00103	0.0423
regulation of macroautophagy (GO:0016241)	104	10	2.91	+	3.44	0.00111	0.0445
protein deubiquitination (GO:0016579)	125	12	3.49	+	3.44	0.000371	0.0193
regulation of fat cell differentiation (GO:0045598)	115	11	3.21	+	3.42	0.000662	0.03
embryonic epithelial tube formation (GO:0001838)	105	10	2.93	+	3.41	0.00118	0.0469
macroautophagy (GO:0016236)	161	15	4.5	+	3.34	9.82e-05	0.00717
regulation of canonical Wnt signaling pathway (GO:0060828)	226	21	6.31	+	3.33	4.46e-06	0.000556
learning or memory (GO:0007611)	164	15	4.58	+	3.27	0.000119	0.00821
negative regulation of cellular amide metabolic process (GO:0034249)	155	14	4.33	+	3.23	0.000223	0.0134
neural tube development (GO:0021915)	134	12	3.74	+	3.21	0.00066	0.03
morphogenesis of embryonic epithelium (GO:0016331)	123	11	3.44	+	3.2	0.0011	0.0444
cognition (GO:0050890)	196	17	5.48	+	3.1	7.85e-05	0.00604
protein modification by small protein removal (GO:0070646)	150	13	4.19	+	3.1	0.000533	0.0252
gland development (GO:0048732)	313	27	8.74	+	3.09	7.67e-07	0.000108
limb development (GO:0060173)	151	13	4.22	+	3.08	0.000565	0.0262
appendage development (GO:0048736)	151	13	4.22	+	3.08	0.000565	0.0261
regulation of Ras protein signal transduction (GO:0046578)	187	16	5.22	+	3.06	0.000146	0.0096
connective tissue development (GO:0061448)	176	15	4.92	+	3.05	0.000242	0.0141
RNA catabolic process (GO:0006401)	141	12	3.94	+	3.05	0.000997	0.0414
mesenchymal cell differentiation (GO:0048762)	141	12	3.94	+	3.05	0.000997	0.0413
vacuole organization (GO:0007033)	154	13	4.3	+	3.02	0.00067	0.0303
respiratory system development (GO:0060541)	167	14	4.66	+	3	0.00045	0.022
epithelial cell development (GO:0002064)	156	13	4.36	+	2.98	0.000749	0.033
axon guidance (GO:0007411)	204	17	5.7	+	2.98	0.000123	0.00845
neuron projection guidance (GO:0097485)	205	17	5.73	+	2.97	0.00013	0.0088
glial cell differentiation (GO:0010001)	145	12	4.05	+	2.96	0.00125	0.049
morphogenesis of a branching epithelium (GO:0061138)	145	12	4.05	+	2.96	0.00125	0.0489
histone modification (GO:0016570)	353	29	9.86	+	2.94	7.6e-07	0.000108
regulation of small GTPase mediated signal transduction (GO:0051056)	220	18	6.15	+	2.93	9.78e-05	0.00718
forebrain development (GO:0030900)	271	22	7.57	+	2.91	1.92e-05	0.00194
regulation of Wnt signaling pathway (GO:0030111)	286	23	7.99	+	2.88	1.44e-05	0.00148
cell fate commitment (GO:0045165)	212	17	5.92	+	2.87	0.000189	0.0116
muscle cell differentiation (GO:0042692)	213	17	5.95	+	2.86	0.000199	0.0121
gliogenesis (GO:0042063)	190	15	5.31	+	2.83	0.000515	0.0247
autophagy (GO:0006914)	241	19	6.73	+	2.82	9.98e-05	0.00725
process utilizing autophagic mechanism (GO:0061919)	241	19	6.73	+	2.82	9.98e-05	0.00722
telencephalon development (GO:0021537)	178	14	4.97	+	2.82	0.000808	0.0349
glycosylation (GO:0070085)	255	20	7.12	+	2.81	7.06e-05	0.00555
exocytosis (GO:0006887)	204	16	5.7	+	2.81	0.000363	0.019
rhythmic process (GO:0048511)	179	14	5	+	2.8	0.00085	0.0366
ameboidal-type cell migration (GO:0001667)	180	14	5.03	+	2.78	0.000894	0.0384
skeletal system development (GO:0001501)	407	31	11.37	+	2.73	1.42e-06	0.000188
cell-cell signaling by wnt (GO:0198738)	197	15	5.5	+	2.73	0.000729	0.0324
Wnt signaling pathway (GO:0016055)	197	15	5.5	+	2.73	0.000729	0.0323
positive regulation of transcription by RNA polymerase II (GO:0045944)	1111	84	31.03	+	2.71	1.26e-15	7.3e-13
regulation of neuron projection development (GO:0010975)	297	22	8.3	+	2.65	6.9e-05	0.00549
protein glycosylation (GO:0006486)	230	17	6.42	+	2.65	0.000457	0.0222
macromolecule glycosylation (GO:0043413)	230	17	6.42	+	2.65	0.000457	0.0221
heart development (GO:0007507)	408	30	11.4	+	2.63	4.05e-06	0.000509
embryonic morphogenesis (GO:0048598)	493	36	13.77	+	2.61	5.19e-07	7.74e-05
epithelial tube morphogenesis (GO:0060562)	261	19	7.29	+	2.61	0.000259	0.0148
cellular response to growth factor stimulus (GO:0071363)	359	26	10.03	+	2.59	2.24e-05	0.00222
axonogenesis (GO:0007409)	306	22	8.55	+	2.57	0.000104	0.00742
positive regulation of cellular catabolic process (GO:0031331)	348	25	9.72	+	2.57	3.63e-05	0.00322
head development (GO:0060322)	529	38	14.78	+	2.57	5.04e-07	7.59e-05
protein phosphorylation (GO:0006468)	710	51	19.83	+	2.57	4.11e-09	7.92e-07
growth (GO:0040007)	337	24	9.41	+	2.55	5.87e-05	0.00482
developmental growth (GO:0048589)	337	24	9.41	+	2.55	5.87e-05	0.00479
glycoprotein biosynthetic process (GO:0009101)	282	20	7.88	+	2.54	0.000249	0.0143
neuron projection morphogenesis (GO:0048812)	397	28	11.09	+	2.52	2.46e-05	0.00239
response to growth factor (GO:0070848)	371	26	10.36	+	2.51	5.39e-05	0.00451
morphogenesis of an epithelium (GO:0002009)	386	27	10.78	+	2.5	3.81e-05	0.00332
negative regulation of macromolecule biosynthetic process (GO:0010558)	1287	90	35.95	+	2.5	8.98e-15	3.82e-12
modulation of chemical synaptic transmission (GO:0050804)	315	22	8.8	+	2.5	0.00024	0.014
brain development (GO:0007420)	487	34	13.6	+	2.5	3.22e-06	0.000412
regulation of trans-synaptic signaling (GO:0099177)	316	22	8.83	+	2.49	0.000244	0.0141
neuron development (GO:0048666)	704	49	19.67	+	2.49	1.92e-08	3.23e-06
regulation of small molecule metabolic process (GO:0062012)	259	18	7.23	+	2.49	0.000622	0.0284
plasma membrane bounded cell projection morphogenesis (GO:0120039)	403	28	11.26	+	2.49	2.84e-05	0.0027
neuron differentiation (GO:0030182)	878	61	24.53	+	2.49	4.25e-10	8.78e-08
phosphorylation (GO:0016310)	912	63	25.48	+	2.47	2.4e-10	5.27e-08
cell projection morphogenesis (GO:0048858)	406	28	11.34	+	2.47	3.08e-05	0.00288
embryonic organ development (GO:0048568)	379	26	10.59	+	2.46	6.55e-05	0.00524
regulation of cellular response to growth factor stimulus (GO:0090287)	248	17	6.93	+	2.45	0.001	0.0415
negative regulation of cellular biosynthetic process (GO:0031327)	1332	91	37.21	+	2.45	2.42e-14	8.74e-12
negative regulation of transcription by RNA polymerase II (GO:0000122)	807	55	22.54	+	2.44	5.61e-09	1.07e-06
negative regulation of biosynthetic process (GO:0009890)	1351	92	37.74	+	2.44	1.97e-14	7.3e-12
generation of neurons (GO:0048699)	947	64	26.45	+	2.42	5.39e-10	1.1e-07
positive regulation of RNA biosynthetic process (GO:1902680)	1495	101	41.76	+	2.42	1.59e-15	8.84e-13
central nervous system development (GO:0007417)	684	46	19.11	+	2.41	1.61e-07	2.53e-05
positive regulation of RNA metabolic process (GO:0051254)	1609	108	44.95	+	2.4	1.75e-16	1.21e-13
positive regulation of nucleic acid-templated transcription (GO:1903508)	1490	100	41.62	+	2.4	3.04e-15	1.42e-12
positive regulation of DNA-templated transcription (GO:0045893)	1490	100	41.62	+	2.4	3.04e-15	1.37e-12
secretion by cell (GO:0032940)	343	23	9.58	+	2.4	0.000229	0.0137
cell part morphogenesis (GO:0032990)	421	28	11.76	+	2.38	4.95e-05	0.00419
negative regulation of DNA-templated transcription (GO:0045892)	1117	74	31.2	+	2.37	4.82e-11	1.18e-08
negative regulation of RNA biosynthetic process (GO:1902679)	1118	74	31.23	+	2.37	4.89e-11	1.18e-08
negative regulation of nucleic acid-templated transcription (GO:1903507)	1118	74	31.23	+	2.37	4.89e-11	1.16e-08
axon development (GO:0061564)	333	22	9.3	+	2.37	0.000369	0.0192
tissue morphogenesis (GO:0048729)	472	31	13.18	+	2.35	3.55e-05	0.00317
neuron projection development (GO:0031175)	564	37	15.75	+	2.35	4.8e-06	0.000584
positive regulation of cell differentiation (GO:0045597)	656	43	18.32	+	2.35	7.14e-07	0.000102
regulation of lipid metabolic process (GO:0019216)	291	19	8.13	+	2.34	0.00109	0.0439
behavior (GO:0007610)	430	28	12.01	+	2.33	0.000106	0.00754
regulation of cellular macromolecule biosynthetic process (GO:2000112)	400	26	11.17	+	2.33	0.000127	0.00862
regulation of translation (GO:0006417)	340	22	9.5	+	2.32	0.000456	0.0222
embryo development (GO:0009790)	883	57	24.67	+	2.31	1.65e-08	2.84e-06
cellular response to organic cyclic compound (GO:0071407)	359	23	10.03	+	2.29	0.000376	0.0194
glycoprotein metabolic process (GO:0009100)	344	22	9.61	+	2.29	0.000517	0.0247
negative regulation of protein modification process (GO:0031400)	423	27	11.82	+	2.29	0.000169	0.0108
positive regulation of macromolecule biosynthetic process (GO:0010557)	1671	106	46.68	+	2.27	1.44e-14	5.63e-12
neurogenesis (GO:0022008)	1072	68	29.95	+	2.27	1.72e-09	3.41e-07
positive regulation of nucleobase-containing compound metabolic process (GO:0045935)	1800	114	50.28	+	2.27	1.7e-15	9.09e-13
epithelial cell differentiation (GO:0030855)	490	31	13.69	+	2.26	5.23e-05	0.0044
cellular component morphogenesis (GO:0032989)	506	32	14.13	+	2.26	3.89e-05	0.00337
enzyme-linked receptor protein signaling pathway (GO:0007167)	570	36	15.92	+	2.26	1.22e-05	0.00131
cell morphogenesis involved in neuron differentiation (GO:0048667)	366	23	10.22	+	2.25	0.000697	0.0312
negative regulation of RNA metabolic process (GO:0051253)	1210	76	33.8	+	2.25	1.76e-10	3.91e-08
regulation of cellular amide metabolic process (GO:0034248)	386	24	10.78	+	2.23	0.000539	0.0253
muscle structure development (GO:0061061)	371	23	10.36	+	2.22	0.000755	0.0331
regulation of anatomical structure morphogenesis (GO:0022603)	727	45	20.31	+	2.22	2.39e-06	0.000311
positive regulation of catabolic process (GO:0009896)	437	27	12.21	+	2.21	0.00023	0.0136
secretion (GO:0046903)	421	26	11.76	+	2.21	0.00031	0.0171
positive regulation of cellular biosynthetic process (GO:0031328)	1752	108	48.94	+	2.21	5.58e-14	1.79e-11
negative regulation of cell population proliferation (GO:0008285)	504	31	14.08	+	2.2	0.000117	0.00814
positive regulation of biosynthetic process (GO:0009891)	1776	109	49.61	+	2.2	4.6e-14	1.55e-11
negative regulation of cellular metabolic process (GO:0031324)	1911	117	53.38	+	2.19	5.75e-15	2.52e-12
regulation of cellular catabolic process (GO:0031329)	622	38	17.37	+	2.19	1.51e-05	0.00155
regulation of growth (GO:0040008)	426	26	11.9	+	2.18	0.000351	0.0185
negative regulation of cell differentiation (GO:0045596)	508	31	14.19	+	2.18	0.000123	0.00842
regulation of transcription by RNA polymerase II (GO:0006357)	2314	141	64.64	+	2.18	5.38e-18	5.56e-15
positive regulation of cell migration (GO:0030335)	427	26	11.93	+	2.18	0.00036	0.0189
negative regulation of gene expression (GO:0010629)	731	44	20.42	+	2.15	4.74e-06	0.00058
regulation of cell development (GO:0060284)	383	23	10.7	+	2.15	0.00097	0.0409
negative regulation of nucleobase-containing compound metabolic process (GO:0045934)	1334	80	37.26	+	2.15	5.92e-10	1.19e-07
actin filament-based process (GO:0030029)	568	34	15.87	+	2.14	6.31e-05	0.00507
export from cell (GO:0140352)	385	23	10.75	+	2.14	0.00102	0.0417
tube morphogenesis (GO:0035239)	536	32	14.97	+	2.14	0.000114	0.00799
tube development (GO:0035295)	707	42	19.75	+	2.13	1.03e-05	0.00114
DNA-templated transcription (GO:0006351)	522	31	14.58	+	2.13	0.00016	0.0104
cell morphogenesis involved in differentiation (GO:0000904)	472	28	13.18	+	2.12	0.000384	0.0195
nucleic acid-templated transcription (GO:0097659)	523	31	14.61	+	2.12	0.000164	0.0106
actin cytoskeleton organization (GO:0030036)	525	31	14.67	+	2.11	0.000172	0.0107
post-transcriptional regulation of gene expression (GO:0010608)	424	25	11.84	+	2.11	0.00099	0.0414
cell morphogenesis (GO:0000902)	611	36	17.07	+	2.11	6.3e-05	0.00509
positive regulation of locomotion (GO:0040017)	459	27	12.82	+	2.11	0.00055	0.0257
negative regulation of intracellular signal transduction (GO:1902532)	443	26	12.37	+	2.1	0.000751	0.033
nervous system development (GO:0007399)	1589	93	44.39	+	2.1	5.18e-11	1.21e-08
regulation of catabolic process (GO:0009894)	806	47	22.51	+	2.09	4.85e-06	0.000579
positive regulation of cell motility (GO:2000147)	446	26	12.46	+	2.09	0.000788	0.0343
RNA biosynthetic process (GO:0032774)	532	31	14.86	+	2.09	0.000203	0.0123
cell-cell signaling (GO:0007267)	721	42	20.14	+	2.09	1.99e-05	0.002
negative regulation of developmental process (GO:0051093)	694	40	19.39	+	2.06	3.96e-05	0.00339
negative regulation of signal transduction (GO:0009968)	1041	60	29.08	+	2.06	3.27e-07	5.03e-05
protein modification process (GO:0036211)	2672	154	74.64	+	2.06	1.38e-17	1.1e-14
cellular response to endogenous stimulus (GO:0071495)	859	49	24	+	2.04	5.59e-06	0.000657
cell population proliferation (GO:0008283)	599	34	16.73	+	2.03	0.000168	0.0108
negative regulation of nitrogen compound metabolic process (GO:0051172)	2132	121	59.56	+	2.03	2.38e-13	7.03e-11
apoptotic process (GO:0006915)	706	40	19.72	+	2.03	4.87e-05	0.00414
response to hormone (GO:0009725)	459	26	12.82	+	2.03	0.00102	0.0417
positive regulation of developmental process (GO:0051094)	1028	58	28.72	+	2.02	1.21e-06	0.000167
cell development (GO:0048468)	1439	81	40.2	+	2.02	6.81e-09	1.28e-06
negative regulation of cell communication (GO:0010648)	1102	62	30.78	+	2.01	4.34e-07	6.6e-05
regulation of cell differentiation (GO:0045595)	1210	68	33.8	+	2.01	1.23e-07	1.95e-05
negative regulation of protein metabolic process (GO:0051248)	947	53	26.45	+	2	3.71e-06	0.000471
negative regulation of signaling (GO:0023057)	1108	62	30.95	+	2	6.97e-07	0.000101
positive regulation of signaling (GO:0023056)	1396	78	39	+	2	1.85e-08	3.15e-06
regulation of MAPK cascade (GO:0043408)	555	31	15.5	+	2	0.000436	0.0214
epithelium development (GO:0060429)	878	49	24.53	+	2	1.11e-05	0.00121
regulation of RNA metabolic process (GO:0051252)	3395	189	94.84	+	1.99	1.61e-20	5.8e-17
response to endogenous stimulus (GO:0009719)	972	54	27.15	+	1.99	4.56e-06	0.000563
regulation of RNA biosynthetic process (GO:2001141)	3115	173	87.01	+	1.99	2.13e-18	2.79e-15
circulatory system development (GO:0072359)	703	39	19.64	+	1.99	0.00012	0.00828
positive regulation of cell communication (GO:0010647)	1389	77	38.8	+	1.98	2.9e-08	4.71e-06
regulation of nucleic acid-templated transcription (GO:1903506)	3109	172	86.85	+	1.98	3.53e-18	3.93e-15
regulation of macromolecule biosynthetic process (GO:0010556)	3528	195	98.55	+	1.98	7.15e-21	5.17e-17
animal organ morphogenesis (GO:0009887)	815	45	22.77	+	1.98	3.77e-05	0.0033
regulation of intracellular signal transduction (GO:1902531)	1377	76	38.46	+	1.98	4.2e-08	6.74e-06
positive regulation of cellular metabolic process (GO:0031325)	2725	150	76.12	+	1.97	1.87e-15	9.65e-13
regulation of DNA-templated transcription (GO:0006355)	3108	171	86.82	+	1.97	9.63e-18	8.19e-15
programmed cell death (GO:0012501)	746	41	20.84	+	1.97	7.69e-05	0.00595
positive regulation of nitrogen compound metabolic process (GO:0051173)	2770	152	77.38	+	1.96	1.19e-15	7.18e-13
negative regulation of multicellular organismal process (GO:0051241)	752	41	21.01	+	1.95	8.57e-05	0.00642
cell death (GO:0008219)	771	42	21.54	+	1.95	9.72e-05	0.00717
macromolecule modification (GO:0043412)	2883	157	80.53	+	1.95	7.63e-16	5.01e-13
regulation of cellular biosynthetic process (GO:0031326)	3656	199	102.13	+	1.95	1.54e-20	7.43e-17
regulation of cell cycle process (GO:0010564)	588	32	16.43	+	1.95	0.000605	0.0278
regulation of nucleobase-containing compound metabolic process (GO:0019219)	3682	199	102.85	+	1.93	3.39e-20	7.01e-17
anatomical structure formation involved in morphogenesis (GO:0048646)	760	41	21.23	+	1.93	0.000137	0.0092
positive regulation of signal transduction (GO:0009967)	1263	68	35.28	+	1.93	5.65e-07	8.25e-05
regulation of signaling (GO:0023051)	2795	150	78.08	+	1.92	1.16e-14	4.8e-12
regulation of biosynthetic process (GO:0009889)	3709	199	103.61	+	1.92	7.44e-20	1.35e-16
regulation of cell communication (GO:0010646)	2781	149	77.68	+	1.92	1.67e-14	6.35e-12
embryo development ending in birth or egg hatching (GO:0009792)	562	30	15.7	+	1.91	0.00118	0.047
negative regulation of metabolic process (GO:0009892)	2606	139	72.8	+	1.91	2.41e-13	6.96e-11
negative regulation of macromolecule metabolic process (GO:0010605)	2438	130	68.1	+	1.91	2.09e-12	5.61e-10
chromatin organization (GO:0006325)	582	31	16.26	+	1.91	0.000946	0.0403
tissue development (GO:0009888)	1395	74	38.97	+	1.9	3.16e-07	4.91e-05
regulation of signal transduction (GO:0009966)	2473	131	69.08	+	1.9	2.86e-12	7.38e-10
regulation of cell migration (GO:0030334)	766	40	21.4	+	1.87	0.000249	0.0143
anatomical structure morphogenesis (GO:0009653)	1869	97	52.21	+	1.86	1.12e-08	2e-06
positive regulation of macromolecule metabolic process (GO:0010604)	3095	159	86.46	+	1.84	5.93e-14	1.86e-11
positive regulation of intracellular signal transduction (GO:1902533)	800	41	22.35	+	1.83	0.000323	0.0176
regulation of locomotion (GO:0040012)	843	43	23.55	+	1.83	0.000293	0.0164
negative regulation of cellular process (GO:0048523)	3981	202	111.2	+	1.82	1.47e-17	1.12e-14
regulation of developmental process (GO:0050793)	1991	101	55.62	+	1.82	1.29e-08	2.28e-06
regulation of gene expression (GO:0010468)	4385	221	122.49	+	1.8	2.88e-19	4.62e-16
negative regulation of response to stimulus (GO:0048585)	1333	67	37.24	+	1.8	8.61e-06	0.00098
multicellular organism development (GO:0007275)	3368	169	94.08	+	1.8	5.16e-14	1.69e-11
regulation of cellular metabolic process (GO:0031323)	5095	255	142.32	+	1.79	1.7e-22	2.46e-18
intracellular signal transduction (GO:0035556)	1285	64	35.9	+	1.78	1.42e-05	0.00147
regulation of multicellular organismal process (GO:0051239)	2171	108	60.64	+	1.78	9.56e-09	1.75e-06
system development (GO:0048731)	2997	149	83.72	+	1.78	5.61e-12	1.4e-09
regulation of multicellular organismal development (GO:2000026)	1088	54	30.39	+	1.78	7.9e-05	0.00604
regulation of cell motility (GO:2000145)	811	40	22.65	+	1.77	0.000798	0.0347
regulation of cell cycle (GO:0051726)	933	46	26.06	+	1.76	0.000387	0.0196
cell differentiation (GO:0030154)	2824	138	78.89	+	1.75	1.6e-10	3.61e-08
phosphate-containing compound metabolic process (GO:0006796)	1782	87	49.78	+	1.75	8.15e-07	0.000113
regulation of phosphorylation (GO:0042325)	1069	52	29.86	+	1.74	0.000213	0.0128
cellular developmental process (GO:0048869)	2846	138	79.5	+	1.74	2.74e-10	5.91e-08
regulation of nitrogen compound metabolic process (GO:0051171)	5240	254	146.37	+	1.74	1.9e-20	5.49e-17
positive regulation of metabolic process (GO:0009893)	3384	164	94.53	+	1.73	2.58e-12	6.79e-10
phosphorus metabolic process (GO:0006793)	1807	87	50.48	+	1.72	1.4e-06	0.000188
regulation of primary metabolic process (GO:0080090)	5392	259	150.62	+	1.72	1.92e-20	4.63e-17
positive regulation of cellular process (GO:0048522)	4913	235	137.24	+	1.71	8.25e-18	7.95e-15
regulation of protein modification process (GO:0031399)	1319	63	36.84	+	1.71	5.62e-05	0.00465
regulation of cellular component organization (GO:0051128)	1922	91	53.69	+	1.69	1.38e-06	0.000187
animal organ development (GO:0048513)	2558	121	71.45	+	1.69	1.63e-08	2.85e-06
negative regulation of biological process (GO:0048519)	4598	216	128.44	+	1.68	2.79e-15	1.35e-12
regulation of biological quality (GO:0065008)	3178	149	88.77	+	1.68	4.07e-10	8.66e-08
regulation of phosphate metabolic process (GO:0019220)	1201	56	33.55	+	1.67	0.000328	0.0178
regulation of phosphorus metabolic process (GO:0051174)	1201	56	33.55	+	1.67	0.000328	0.0177
anatomical structure development (GO:0048856)	4144	193	115.76	+	1.67	4.93e-13	1.37e-10
protein transport (GO:0015031)	1011	47	28.24	+	1.66	0.000952	0.0404
cellular response to organic substance (GO:0071310)	1669	77	46.62	+	1.65	2.42e-05	0.00237
regulation of macromolecule metabolic process (GO:0060255)	5734	264	160.17	+	1.65	2.35e-18	2.84e-15
establishment of protein localization (GO:0045184)	1089	50	30.42	+	1.64	0.000994	0.0414
vesicle-mediated transport (GO:0016192)	1228	56	34.3	+	1.63	0.000533	0.0251
regulation of metabolic process (GO:0019222)	6227	281	173.94	+	1.62	1.15e-18	1.66e-15
positive regulation of response to stimulus (GO:0048584)	1818	82	50.78	+	1.61	3.43e-05	0.00316
developmental process (GO:0032502)	4496	201	125.59	+	1.6	5.32e-12	1.35e-09
positive regulation of biological process (GO:0048518)	5525	247	154.33	+	1.6	1.98e-15	9.89e-13
regulation of response to stimulus (GO:0048583)	3341	149	93.33	+	1.6	1.08e-08	1.95e-06
cellular macromolecule localization (GO:0070727)	1706	76	47.66	+	1.59	0.000103	0.00739
homeostatic process (GO:0042592)	1192	53	33.3	+	1.59	0.00122	0.0479
protein metabolic process (GO:0019538)	4212	186	117.66	+	1.58	1.17e-10	2.7e-08
protein localization (GO:0008104)	1703	75	47.57	+	1.58	0.000142	0.00946
regulation of localization (GO:0032879)	1667	72	46.57	+	1.55	0.0004	0.02
cellular localization (GO:0051641)	2461	106	68.75	+	1.54	1.16e-05	0.00125
regulation of protein metabolic process (GO:0051246)	2284	98	63.8	+	1.54	3.55e-05	0.00319
regulation of molecular function (GO:0065009)	2708	116	75.64	+	1.53	4.81e-06	0.00058
response to organic substance (GO:0010033)	2114	90	59.05	+	1.52	0.000111	0.0078
establishment of localization in cell (GO:0051649)	1623	69	45.34	+	1.52	0.000808	0.035
cellular response to chemical stimulus (GO:0070887)	2197	92	61.37	+	1.5	0.000146	0.00965
regulation of catalytic activity (GO:0050790)	2094	87	58.49	+	1.49	0.000312	0.0172
macromolecule localization (GO:0033036)	2133	88	59.58	+	1.48	0.000351	0.0186
cell surface receptor signaling pathway (GO:0007166)	1851	76	51.71	+	1.47	0.000989	0.0415
nucleic acid metabolic process (GO:0090304)	2188	89	61.12	+	1.46	0.000528	0.025
macromolecule metabolic process (GO:0043170)	6235	246	174.17	+	1.41	1.98e-09	3.87e-07
organonitrogen compound metabolic process (GO:1901564)	5243	201	146.46	+	1.37	1.32e-06	0.000179
cellular component organization (GO:0016043)	5179	198	144.67	+	1.37	1.92e-06	0.000253
organelle organization (GO:0006996)	2914	111	81.4	+	1.36	0.000987	0.0415
regulation of cellular process (GO:0050794)	11238	425	313.92	+	1.35	1.54e-17	1.12e-14
cellular component organization or biogenesis (GO:0071840)	5426	205	151.57	+	1.35	2.79e-06	0.000361
organic cyclic compound metabolic process (GO:1901360)	3087	116	86.23	+	1.35	0.00108	0.0438
localization (GO:0051179)	4420	163	123.47	+	1.32	0.000186	0.0115
nitrogen compound metabolic process (GO:0006807)	6995	257	195.4	+	1.32	5.46e-07	8.06e-05
regulation of biological process (GO:0050789)	11985	439	334.79	+	1.31	9.65e-16	6.07e-13
transport (GO:0006810)	3723	136	104	+	1.31	0.00118	0.0471
biological regulation (GO:0065007)	12843	469	358.76	+	1.31	8.61e-18	7.78e-15
multicellular organismal process (GO:0032501)	6005	214	167.74	+	1.28	6.96e-05	0.0055
cellular metabolic process (GO:0044237)	6825	241	190.65	+	1.26	3.05e-05	0.00289
primary metabolic process (GO:0044238)	7593	268	212.1	+	1.26	7.73e-06	0.000895
organic substance metabolic process (GO:0071704)	8062	277	225.2	+	1.23	3.93e-05	0.00338
metabolic process (GO:0008152)	8587	288	239.87	+	1.2	0.000166	0.0107
cellular process (GO:0009987)	16481	503	460.38	+	1.09	0.000342	0.0182
biological_process (GO:0008150)	19889	606	555.58	+	1.09	2.88e-08	4.73e-06
Unclassified (UNCLASSIFIED)	3953	60	110.42	-	0.54	2.88e-08	4.78e-06
immune response (GO:0006955)	1133	11	31.65	-	0.35	3.54e-05	0.0032
G protein-coupled receptor signaling pathway (GO:0007186)	1797	13	50.2	-	0.26	4.07e-10	8.53e-08
sensory perception (GO:0007600)	1483	10	41.43	-	0.24	8.35e-09	1.55e-06
translation (GO:0006412)	533	3	14.89	-	0.2	0.00041	0.0203
peptide biosynthetic process (GO:0043043)	553	3	15.45	-	0.19	0.000295	0.0165
detection of stimulus (GO:0051606)	1221	2	34.11	-	0.06	1.48e-12	4.05e-10
detection of chemical stimulus involved in sensory perception of smell (GO:0050911)	1045	0	29.19	-	< 0.01	3.17e-13	9e-11
detection of chemical stimulus involved in sensory perception (GO:0050907)	1086	0	30.34	-	< 0.01	9.24e-14	2.84e-11
detection of stimulus involved in sensory perception (GO:0050906)	1135	0	31.7	-	< 0.01	2.89e-14	1.02e-11
detection of chemical stimulus (GO:0009593)	1111	0	31.03	-	< 0.01	4.03e-14	1.39e-11
sensory perception of smell (GO:0007608)	1067	0	29.81	-	< 0.01	1.37e-13	4.14e-11
sensory perception of chemical stimulus (GO:0007606)	1162	0	32.46	-	< 0.01	1.25e-14	5.02e-12

## Sheet: bta-miR-7
Analysis Type:	PANTHER Overrepresentation Test (Released 20221013)
Annotation Version and Release Date:	GO Ontology database DOI: 10.5281/zenodo.6799722 Released 2022-07-01
Analyzed List:	upload_1 (Bos taurus)
Reference List:	Bos taurus (all genes in database)
Test Type:	FISHER
Correction:	FDR
GO biological process complete	Bos taurus - REFLIST (23842)	upload_1 (529)	upload_1 (expected)	upload_1 (over/under)	upload_1 (fold Enrichment)	upload_1 (raw P-value)	upload_1 (FDR)
negative regulation of fatty acid biosynthetic process (GO:0045717)	14	4	0.31	+	12.88	0.000527	0.0381
regulation of amino acid transport (GO:0051955)	14	4	0.31	+	12.88	0.000527	0.0379
regulation of gene expression by genomic imprinting (GO:0006349)	14	4	0.31	+	12.88	0.000527	0.0377
cAMP metabolic process (GO:0046058)	18	5	0.4	+	12.52	0.000115	0.0121
positive regulation of peptidyl-lysine acetylation (GO:2000758)	27	5	0.6	+	8.35	0.000586	0.041
regulation of transcription regulatory region DNA binding (GO:2000677)	42	7	0.93	+	7.51	8.51e-05	0.00947
phosphatidylinositol 3-kinase signaling (GO:0014065)	39	6	0.87	+	6.93	0.000404	0.0323
cellular response to carbohydrate stimulus (GO:0071322)	41	6	0.91	+	6.6	0.000513	0.0379
positive regulation of carbohydrate metabolic process (GO:0045913)	43	6	0.95	+	6.29	0.000644	0.0439
phosphatidylinositol-mediated signaling (GO:0048015)	69	9	1.53	+	5.88	4.82e-05	0.00591
regulation of peptidyl-lysine acetylation (GO:2000756)	56	7	1.24	+	5.63	0.000422	0.0335
inositol lipid-mediated signaling (GO:0048017)	73	9	1.62	+	5.56	7.18e-05	0.00831
regulation of intracellular steroid hormone receptor signaling pathway (GO:0033143)	60	7	1.33	+	5.26	0.000616	0.0424
regulation of neurotransmitter secretion (GO:0046928)	60	7	1.33	+	5.26	0.000616	0.0422
chondrocyte differentiation (GO:0002062)	73	8	1.62	+	4.94	0.000375	0.0301
transforming growth factor beta receptor signaling pathway (GO:0007179)	79	8	1.75	+	4.56	0.000608	0.0423
regulation of fatty acid metabolic process (GO:0019217)	80	8	1.78	+	4.51	0.000657	0.0446
epigenetic regulation of gene expression (GO:0040029)	103	10	2.29	+	4.38	0.00018	0.017
intracellular receptor signaling pathway (GO:0030522)	114	11	2.53	+	4.35	9.08e-05	0.00995
regulation of endocytosis (GO:0030100)	136	13	3.02	+	4.31	2.34e-05	0.00313
response to transforming growth factor beta (GO:0071559)	112	10	2.49	+	4.02	0.000335	0.0279
positive regulation of transmembrane transport (GO:0034764)	146	12	3.24	+	3.7	0.000181	0.0169
response to insulin (GO:0032868)	149	12	3.31	+	3.63	0.000216	0.0194
negative regulation of translation (GO:0017148)	140	11	3.11	+	3.54	0.000475	0.0362
cellular response to peptide hormone stimulus (GO:0071375)	166	13	3.68	+	3.53	0.000154	0.0152
regulation of ubiquitin-dependent protein catabolic process (GO:2000058)	141	11	3.13	+	3.52	0.000502	0.0373
protein autophosphorylation (GO:0046777)	156	12	3.46	+	3.47	0.000319	0.0267
cellular response to peptide (GO:1901653)	197	15	4.37	+	3.43	6.63e-05	0.00773
response to peptide hormone (GO:0043434)	219	16	4.86	+	3.29	6.06e-05	0.0073
protein polyubiquitination (GO:0000209)	223	16	4.95	+	3.23	7.4e-05	0.00849
regulation of epithelial cell migration (GO:0010632)	197	14	4.37	+	3.2	0.000225	0.0201
histone modification (GO:0016570)	353	25	7.83	+	3.19	9.55e-07	0.000177
gland development (GO:0048732)	313	22	6.94	+	3.17	4.78e-06	0.000759
cell junction assembly (GO:0034329)	215	15	4.77	+	3.14	0.000164	0.016
response to peptide (GO:1901652)	262	18	5.81	+	3.1	4.55e-05	0.00563
gliogenesis (GO:0042063)	190	13	4.22	+	3.08	0.000523	0.0382
regulation of transporter activity (GO:0032409)	211	14	4.68	+	2.99	0.000433	0.0342
response to growth factor (GO:0070848)	371	24	8.23	+	2.92	6.74e-06	0.00103
cellular response to growth factor stimulus (GO:0071363)	359	23	7.97	+	2.89	1.21e-05	0.00177
negative regulation of transport (GO:0051051)	297	18	6.59	+	2.73	0.000202	0.0183
cellular response to hormone stimulus (GO:0032870)	348	21	7.72	+	2.72	6.48e-05	0.00769
positive regulation of cellular catabolic process (GO:0031331)	348	21	7.72	+	2.72	6.48e-05	0.00762
modulation of chemical synaptic transmission (GO:0050804)	315	19	6.99	+	2.72	0.000144	0.0144
regulation of trans-synaptic signaling (GO:0099177)	316	19	7.01	+	2.71	0.000149	0.0149
regulation of vesicle-mediated transport (GO:0060627)	417	25	9.25	+	2.7	1.49e-05	0.00213
regulation of cellular amide metabolic process (GO:0034248)	386	23	8.56	+	2.69	3.55e-05	0.00454
positive regulation of transcription by RNA polymerase II (GO:0045944)	1111	64	24.65	+	2.6	1.63e-11	6.56e-09
response to hormone (GO:0009725)	459	26	10.18	+	2.55	2.53e-05	0.00336
regulation of translation (GO:0006417)	340	19	7.54	+	2.52	0.000357	0.029
protein ubiquitination (GO:0016567)	663	37	14.71	+	2.52	8.75e-07	0.000166
ubiquitin-dependent protein catabolic process (GO:0006511)	560	31	12.43	+	2.49	8.61e-06	0.0013
cell junction organization (GO:0034330)	404	22	8.96	+	2.45	0.000258	0.0228
protein modification by small protein conjugation (GO:0032446)	718	39	15.93	+	2.45	7.11e-07	0.000141
skeletal system development (GO:0001501)	407	22	9.03	+	2.44	0.000272	0.0237
modification-dependent protein catabolic process (GO:0019941)	576	31	12.78	+	2.43	1.26e-05	0.00182
negative regulation of cellular biosynthetic process (GO:0031327)	1332	71	29.55	+	2.4	3.56e-11	1.32e-08
protein modification by small protein conjugation or removal (GO:0070647)	864	46	19.17	+	2.4	1.42e-07	3.22e-05
regulation of secretion by cell (GO:1903530)	396	21	8.79	+	2.39	0.000445	0.0344
modification-dependent macromolecule catabolic process (GO:0043632)	585	31	12.98	+	2.39	1.61e-05	0.00228
negative regulation of macromolecule biosynthetic process (GO:0010558)	1287	68	28.56	+	2.38	1.31e-10	4.5e-08
negative regulation of biosynthetic process (GO:0009890)	1351	71	29.98	+	2.37	5.38e-11	1.9e-08
regulation of cellular macromolecule biosynthetic process (GO:2000112)	400	21	8.88	+	2.37	0.000483	0.0366
proteolysis involved in protein catabolic process (GO:0051603)	649	34	14.4	+	2.36	1.14e-05	0.00169
positive regulation of RNA metabolic process (GO:0051254)	1609	84	35.7	+	2.35	1.05e-12	5.4e-10
positive regulation of RNA biosynthetic process (GO:1902680)	1495	78	33.17	+	2.35	9.32e-12	3.96e-09
negative regulation of transcription by RNA polymerase II (GO:0000122)	807	42	17.91	+	2.35	8.29e-07	0.00016
cellular macromolecule catabolic process (GO:0044265)	753	39	16.71	+	2.33	2.41e-06	0.000405
positive regulation of nucleic acid-templated transcription (GO:1903508)	1490	77	33.06	+	2.33	1.72e-11	6.7e-09
positive regulation of DNA-templated transcription (GO:0045893)	1490	77	33.06	+	2.33	1.72e-11	6.53e-09
positive regulation of nucleobase-containing compound metabolic process (GO:0045935)	1800	93	39.94	+	2.33	1e-13	6.59e-11
positive regulation of macromolecule biosynthetic process (GO:0010557)	1671	86	37.08	+	2.32	1.46e-12	7.28e-10
negative regulation of DNA-templated transcription (GO:0045892)	1117	57	24.78	+	2.3	1.39e-08	3.87e-06
regulation of transcription by RNA polymerase II (GO:0006357)	2314	118	51.34	+	2.3	3.14e-17	3.49e-14
negative regulation of RNA biosynthetic process (GO:1902679)	1118	57	24.81	+	2.3	1.43e-08	3.89e-06
negative regulation of nucleic acid-templated transcription (GO:1903507)	1118	57	24.81	+	2.3	1.43e-08	3.82e-06
positive regulation of catabolic process (GO:0009896)	437	22	9.7	+	2.27	0.000534	0.0381
cellular response to organonitrogen compound (GO:0071417)	439	22	9.74	+	2.26	0.000562	0.0397
cellular response to endogenous stimulus (GO:0071495)	859	43	19.06	+	2.26	1.79e-06	0.000308
chromatin organization (GO:0006325)	582	29	12.91	+	2.25	9.85e-05	0.0106
positive regulation of cellular biosynthetic process (GO:0031328)	1752	87	38.87	+	2.24	4.88e-12	2.14e-09
positive regulation of biosynthetic process (GO:0009891)	1776	88	39.41	+	2.23	3.8e-12	1.72e-09
protein catabolic process (GO:0030163)	728	36	16.15	+	2.23	1.99e-05	0.00274
response to endogenous stimulus (GO:0009719)	972	48	21.57	+	2.23	7.64e-07	0.000149
brain development (GO:0007420)	487	24	10.81	+	2.22	0.000526	0.0382
head development (GO:0060322)	529	26	11.74	+	2.22	0.000287	0.0247
negative regulation of cell communication (GO:0010648)	1102	54	24.45	+	2.21	1.29e-07	2.96e-05
negative regulation of signal transduction (GO:0009968)	1041	51	23.1	+	2.21	3.24e-07	6.6e-05
negative regulation of signaling (GO:0023057)	1108	54	24.58	+	2.2	1.46e-07	3.26e-05
response to oxygen-containing compound (GO:1901700)	1026	50	22.76	+	2.2	4.87e-07	9.78e-05
macromolecule catabolic process (GO:0009057)	945	46	20.97	+	2.19	1.72e-06	0.000304
regulation of cellular catabolic process (GO:0031329)	622	30	13.8	+	2.17	0.000168	0.0161
cellular response to oxygen-containing compound (GO:1901701)	771	37	17.11	+	2.16	2.13e-05	0.0029
negative regulation of RNA metabolic process (GO:0051253)	1210	58	26.85	+	2.16	8.78e-08	2.12e-05
negative regulation of gene expression (GO:0010629)	731	35	16.22	+	2.16	3.91e-05	0.00495
animal organ morphogenesis (GO:0009887)	815	39	18.08	+	2.16	1.92e-05	0.00267
response to organonitrogen compound (GO:0010243)	669	32	14.84	+	2.16	9.59e-05	0.0104
enzyme-linked receptor protein signaling pathway (GO:0007167)	570	27	12.65	+	2.13	0.000485	0.0366
positive regulation of transport (GO:0051050)	638	30	14.16	+	2.12	0.000206	0.0186
protein phosphorylation (GO:0006468)	710	33	15.75	+	2.09	0.000156	0.0152
negative regulation of nucleobase-containing compound metabolic process (GO:0045934)	1334	62	29.6	+	2.09	1.13e-07	2.67e-05
regulation of cellular localization (GO:0060341)	756	35	16.77	+	2.09	8.73e-05	0.00964
intracellular protein transport (GO:0006886)	631	29	14	+	2.07	0.000347	0.0287
regulation of macromolecule biosynthetic process (GO:0010556)	3528	162	78.28	+	2.07	9.21e-20	6.66e-16
cell morphogenesis (GO:0000902)	611	28	13.56	+	2.07	0.000469	0.0361
metal ion transport (GO:0030001)	611	28	13.56	+	2.07	0.000469	0.0359
negative regulation of response to stimulus (GO:0048585)	1333	61	29.58	+	2.06	1.98e-07	4.27e-05
regulation of RNA biosynthetic process (GO:2001141)	3115	141	69.11	+	2.04	2.83e-16	2.73e-13
regulation of cellular biosynthetic process (GO:0031326)	3656	165	81.12	+	2.03	1.88e-19	9.08e-16
regulation of RNA metabolic process (GO:0051252)	3395	153	75.33	+	2.03	8.6e-18	1.13e-14
regulation of DNA-templated transcription (GO:0006355)	3108	140	68.96	+	2.03	4.64e-16	4.19e-13
regulation of nucleic acid-templated transcription (GO:1903506)	3109	140	68.98	+	2.03	4.69e-16	3.99e-13
regulation of protein localization (GO:0032880)	669	30	14.84	+	2.02	0.000486	0.0364
protein modification process (GO:0036211)	2672	119	59.29	+	2.01	2.88e-13	1.74e-10
regulation of biosynthetic process (GO:0009889)	3709	165	82.29	+	2	9.27e-19	1.91e-15
negative regulation of cellular metabolic process (GO:0031324)	1911	85	42.4	+	2	1.71e-09	5.49e-07
positive regulation of cellular metabolic process (GO:0031325)	2725	121	60.46	+	2	2.47e-13	1.55e-10
regulation of transport (GO:0051049)	1332	59	29.55	+	2	9.21e-07	0.000173
regulation of nucleobase-containing compound metabolic process (GO:0019219)	3682	162	81.7	+	1.98	6.92e-18	1e-14
positive regulation of nitrogen compound metabolic process (GO:0051173)	2770	121	61.46	+	1.97	6.58e-13	3.52e-10
positive regulation of cell communication (GO:0010647)	1389	60	30.82	+	1.95	1.56e-06	0.000282
regulation of localization (GO:0032879)	1667	72	36.99	+	1.95	1.26e-07	2.93e-05
positive regulation of signaling (GO:0023056)	1396	60	30.97	+	1.94	1.73e-06	0.000301
positive regulation of macromolecule metabolic process (GO:0010604)	3095	133	68.67	+	1.94	9.68e-14	6.67e-11
phosphorylation (GO:0016310)	912	39	20.24	+	1.93	0.00015	0.0149
macromolecule modification (GO:0043412)	2883	123	63.97	+	1.92	2.62e-12	1.26e-09
negative regulation of cellular process (GO:0048523)	3981	169	88.33	+	1.91	2.73e-17	3.29e-14
peptidyl-amino acid modification (GO:0018193)	852	36	18.9	+	1.9	0.000362	0.0292
regulation of signaling (GO:0023051)	2795	118	62.01	+	1.9	1.55e-11	6.39e-09
negative regulation of nitrogen compound metabolic process (GO:0051172)	2132	90	47.3	+	1.9	6.49e-09	1.92e-06
regulation of catabolic process (GO:0009894)	806	34	17.88	+	1.9	0.000616	0.0426
positive regulation of developmental process (GO:0051094)	1028	43	22.81	+	1.89	0.000142	0.0143
regulation of gene expression (GO:0010468)	4385	183	97.29	+	1.88	2.86e-18	4.59e-15
regulation of cell communication (GO:0010646)	2781	116	61.7	+	1.88	3.98e-11	1.44e-08
protein transport (GO:0015031)	1011	42	22.43	+	1.87	0.000195	0.0179
intracellular signal transduction (GO:0035556)	1285	53	28.51	+	1.86	2.65e-05	0.00345
regulation of cellular metabolic process (GO:0031323)	5095	210	113.05	+	1.86	5.87e-21	8.49e-17
negative regulation of protein metabolic process (GO:0051248)	947	39	21.01	+	1.86	0.000314	0.0265
negative regulation of macromolecule metabolic process (GO:0010605)	2438	99	54.09	+	1.83	8.48e-09	2.4e-06
protein localization (GO:0008104)	1703	69	37.79	+	1.83	2.46e-06	0.000409
positive regulation of metabolic process (GO:0009893)	3384	137	75.08	+	1.82	3.13e-12	1.46e-09
cellular macromolecule localization (GO:0070727)	1706	69	37.85	+	1.82	2.52e-06	0.000414
negative regulation of metabolic process (GO:0009892)	2606	105	57.82	+	1.82	2.92e-09	9.18e-07
nervous system development (GO:0007399)	1589	64	35.26	+	1.82	6.64e-06	0.00102
homeostatic process (GO:0042592)	1192	48	26.45	+	1.81	0.00012	0.0125
regulation of phosphorylation (GO:0042325)	1069	43	23.72	+	1.81	0.00029	0.0248
cellular response to organic substance (GO:0071310)	1669	67	37.03	+	1.81	4.64e-06	0.000746
neurogenesis (GO:0022008)	1072	43	23.79	+	1.81	0.000298	0.0253
regulation of cell population proliferation (GO:0042127)	1249	50	27.71	+	1.8	0.000113	0.012
regulation of nitrogen compound metabolic process (GO:0051171)	5240	209	116.26	+	1.8	3.33e-19	1.2e-15
response to organic substance (GO:0010033)	2114	84	46.9	+	1.79	3.1e-07	6.4e-05
regulation of signal transduction (GO:0009966)	2473	98	54.87	+	1.79	2.62e-08	6.76e-06
regulation of multicellular organismal development (GO:2000026)	1088	43	24.14	+	1.78	0.000351	0.0289
establishment of protein localization (GO:0045184)	1089	43	24.16	+	1.78	0.000492	0.0367
regulation of primary metabolic process (GO:0080090)	5392	212	119.64	+	1.77	7.9e-19	1.9e-15
regulation of intracellular signal transduction (GO:1902531)	1377	54	30.55	+	1.77	7.51e-05	0.00848
negative regulation of biological process (GO:0048519)	4598	179	102.02	+	1.75	6.41e-15	4.88e-12
positive regulation of signal transduction (GO:0009967)	1263	49	28.02	+	1.75	0.000272	0.0238
regulation of macromolecule metabolic process (GO:0060255)	5734	222	127.22	+	1.74	4e-19	1.16e-15
positive regulation of protein metabolic process (GO:0051247)	1266	49	28.09	+	1.74	0.000276	0.0239
regulation of protein modification process (GO:0031399)	1319	51	29.27	+	1.74	0.000175	0.0166
positive regulation of multicellular organismal process (GO:0051240)	1145	44	25.4	+	1.73	0.00067	0.0453
regulation of phosphate metabolic process (GO:0019220)	1201	46	26.65	+	1.73	0.000441	0.0345
regulation of phosphorus metabolic process (GO:0051174)	1201	46	26.65	+	1.73	0.000441	0.0343
positive regulation of molecular function (GO:0044093)	1285	49	28.51	+	1.72	0.000318	0.0267
regulation of protein metabolic process (GO:0051246)	2284	86	50.68	+	1.7	2.4e-06	0.000408
regulation of metabolic process (GO:0019222)	6227	233	138.16	+	1.69	1.56e-18	2.82e-15
regulation of multicellular organismal process (GO:0051239)	2171	81	48.17	+	1.68	6.29e-06	0.000978
positive regulation of cellular process (GO:0048522)	4913	182	109.01	+	1.67	3.64e-13	2.1e-10
nitrogen compound transport (GO:0071705)	1421	52	31.53	+	1.65	0.000585	0.0411
macromolecule localization (GO:0033036)	2133	78	47.33	+	1.65	2.2e-05	0.00298
regulation of cellular component organization (GO:0051128)	1922	70	42.64	+	1.64	7.42e-05	0.00845
positive regulation of biological process (GO:0048518)	5525	198	122.59	+	1.62	4.78e-13	2.66e-10
cellular localization (GO:0051641)	2461	88	54.6	+	1.61	1.05e-05	0.00157
cellular response to chemical stimulus (GO:0070887)	2197	78	48.75	+	1.6	5.52e-05	0.00671
regulation of developmental process (GO:0050793)	1991	70	44.18	+	1.58	0.000187	0.0173
regulation of biological quality (GO:0065008)	3178	111	70.51	+	1.57	1.65e-06	0.000295
anatomical structure morphogenesis (GO:0009653)	1869	65	41.47	+	1.57	0.000437	0.0343
regulation of response to stimulus (GO:0048583)	3341	116	74.13	+	1.56	1.08e-06	0.000197
cell surface receptor signaling pathway (GO:0007166)	1851	64	41.07	+	1.56	0.000562	0.0398
multicellular organism development (GO:0007275)	3368	115	74.73	+	1.54	2.95e-06	0.000479
protein metabolic process (GO:0019538)	4212	143	93.45	+	1.53	1.47e-07	3.23e-05
regulation of molecular function (GO:0065009)	2708	91	60.08	+	1.51	7.88e-05	0.00884
cellular macromolecule metabolic process (GO:0044260)	2601	87	57.71	+	1.51	0.000141	0.0143
system development (GO:0048731)	2997	100	66.5	+	1.5	3.98e-05	0.005
animal organ development (GO:0048513)	2558	83	56.76	+	1.46	0.000513	0.0377
developmental process (GO:0032502)	4496	143	99.76	+	1.43	5.34e-06	0.00084
localization (GO:0051179)	4420	139	98.07	+	1.42	1.69e-05	0.00237
establishment of localization (GO:0051234)	3880	121	86.09	+	1.41	0.000108	0.0116
anatomical structure development (GO:0048856)	4144	129	91.95	+	1.4	6.22e-05	0.00744
macromolecule metabolic process (GO:0043170)	6235	193	138.34	+	1.4	2.47e-07	5.25e-05
regulation of cellular process (GO:0050794)	11238	346	249.35	+	1.39	6.55e-17	6.76e-14
transport (GO:0006810)	3723	114	82.6	+	1.38	0.000357	0.0292
organonitrogen compound metabolic process (GO:1901564)	5243	158	116.33	+	1.36	3.43e-05	0.00443
regulation of biological process (GO:0050789)	11985	357	265.92	+	1.34	2.86e-15	2.3e-12
biological regulation (GO:0065007)	12843	372	284.96	+	1.31	2.74e-14	1.98e-11
nitrogen compound metabolic process (GO:0006807)	6995	201	155.2	+	1.3	2.62e-05	0.00345
cellular metabolic process (GO:0044237)	6825	193	151.43	+	1.27	0.000121	0.0125
primary metabolic process (GO:0044238)	7593	214	168.47	+	1.27	3.99e-05	0.00497
organic substance metabolic process (GO:0071704)	8062	221	178.88	+	1.24	0.000167	0.0161
cellular process (GO:0009987)	16481	405	365.68	+	1.11	0.000197	0.018
biological_process (GO:0008150)	19889	485	441.29	+	1.1	5.38e-08	1.36e-05
Unclassified (UNCLASSIFIED)	3953	44	87.71	-	0.5	5.38e-08	1.34e-05
G protein-coupled receptor signaling pathway (GO:0007186)	1797	18	39.87	-	0.45	0.000108	0.0115
sensory perception (GO:0007600)	1483	8	32.9	-	0.24	3.02e-07	6.34e-05
carboxylic acid metabolic process (GO:0019752)	782	4	17.35	-	0.23	0.000254	0.0225
oxoacid metabolic process (GO:0043436)	795	4	17.64	-	0.23	0.000181	0.017
organic acid metabolic process (GO:0006082)	812	4	18.02	-	0.22	0.000129	0.0133
detection of stimulus (GO:0051606)	1221	4	27.09	-	0.15	5.57e-08	1.37e-05
sensory perception of smell (GO:0007608)	1067	2	23.67	-	0.08	2.09e-08	5.5e-06
detection of stimulus involved in sensory perception (GO:0050906)	1135	2	25.18	-	0.08	7.03e-09	2.03e-06
sensory perception of chemical stimulus (GO:0007606)	1162	2	25.78	-	0.08	3.08e-09	9.28e-07
detection of chemical stimulus involved in sensory perception of smell (GO:0050911)	1045	1	23.19	-	0.04	3.08e-09	9.47e-07
detection of chemical stimulus involved in sensory perception (GO:0050907)	1086	1	24.1	-	0.04	1.45e-09	4.76e-07
detection of chemical stimulus (GO:0009593)	1111	1	24.65	-	0.04	6.26e-10	2.11e-07

## Sheet: bta-miR-19b
Analysis Type:	PANTHER Overrepresentation Test (Released 20221013)
Annotation Version and Release Date:	GO Ontology database DOI: 10.5281/zenodo.6799722 Released 2022-07-01
Analyzed List:	upload_1 (Bos taurus)
Reference List:	Bos taurus (all genes in database)
Test Type:	FISHER
Correction:	FDR
GO biological process complete	Bos taurus - REFLIST (23842)	upload_1 (1246)	upload_1 (expected)	upload_1 (over/under)	upload_1 (fold Enrichment)	upload_1 (raw P-value)	upload_1 (FDR)
positive regulation of protein neddylation (GO:2000436)	5	4	0.26	+	15.31	0.000624	0.0241
ubiquitin-dependent SMAD protein catabolic process (GO:0030579)	5	4	0.26	+	15.31	0.000624	0.0241
miRNA-mediated gene silencing by mRNA destabilization (GO:0035279)	5	4	0.26	+	15.31	0.000624	0.024
type I pneumocyte differentiation (GO:0060509)	7	5	0.37	+	13.67	0.000177	0.00883
regulation of gonadotropin secretion (GO:0032276)	6	4	0.31	+	12.76	0.000999	0.0348
insulin-like growth factor receptor signaling pathway (GO:0048009)	12	7	0.63	+	11.16	2.18e-05	0.0014
regulation of protein neddylation (GO:2000434)	11	6	0.57	+	10.44	0.000114	0.00612
miRNA-mediated gene silencing by inhibition of translation (GO:0035278)	18	9	0.94	+	9.57	3.71e-06	0.000271
Rap protein signal transduction (GO:0032486)	11	5	0.57	+	8.7	0.000827	0.0301
positive regulation of nuclear-transcribed mRNA poly(A) tail shortening (GO:0060213)	14	6	0.73	+	8.2	0.000315	0.014
regulation of nuclear-transcribed mRNA poly(A) tail shortening (GO:0060211)	14	6	0.73	+	8.2	0.000315	0.014
pre-miRNA processing (GO:0031054)	17	7	0.89	+	7.88	0.00012	0.00642
miRNA-mediated gene silencing (GO:0035195)	24	9	1.25	+	7.18	2.33e-05	0.00148
mammary gland lobule development (GO:0061377)	19	7	0.99	+	7.05	0.00021	0.01
mammary gland alveolus development (GO:0060749)	19	7	0.99	+	7.05	0.00021	0.01
regulation of ARF protein signal transduction (GO:0032012)	23	8	1.2	+	6.66	0.000103	0.00559
dosage compensation by inactivation of X chromosome (GO:0009048)	18	6	0.94	+	6.38	0.000922	0.033
regulation of nuclear-transcribed mRNA catabolic process, deadenylation-dependent decay (GO:1900151)	22	7	1.15	+	6.09	0.000436	0.0181
regulation of vascular endothelial growth factor receptor signaling pathway (GO:0030947)	19	6	0.99	+	6.04	0.00116	0.0393
ceramide transport (GO:0035627)	19	6	0.99	+	6.04	0.00116	0.0392
post-transcriptional gene silencing by RNA (GO:0035194)	29	9	1.52	+	5.94	7.88e-05	0.00442
embryonic camera-type eye morphogenesis (GO:0048596)	20	6	1.05	+	5.74	0.00145	0.0472
dosage compensation (GO:0007549)	20	6	1.05	+	5.74	0.00145	0.0471
post-transcriptional gene silencing (GO:0016441)	37	11	1.93	+	5.69	1.8e-05	0.00118
protein K63-linked deubiquitination (GO:0070536)	32	9	1.67	+	5.38	0.000148	0.00768
miRNA processing (GO:0035196)	32	9	1.67	+	5.38	0.000148	0.00765
regulation of cytoplasmic translation (GO:2000765)	25	7	1.31	+	5.36	0.000826	0.0302
small regulatory ncRNA processing (GO:0070918)	36	9	1.88	+	4.78	0.000313	0.014
regulation of microtubule depolymerization (GO:0031114)	28	7	1.46	+	4.78	0.00145	0.047
intracellular steroid hormone receptor signaling pathway (GO:0030518)	36	9	1.88	+	4.78	0.000313	0.014
visual learning (GO:0008542)	32	8	1.67	+	4.78	0.000672	0.0254
visual behavior (GO:0007632)	34	8	1.78	+	4.5	0.000944	0.0334
phosphatidylinositol phosphate biosynthetic process (GO:0046854)	64	15	3.34	+	4.48	6.84e-06	0.000483
cellular response to glucose stimulus (GO:0071333)	35	8	1.83	+	4.37	0.00111	0.0378
regulation of alternative mRNA splicing, via spliceosome (GO:0000381)	71	16	3.71	+	4.31	5.26e-06	0.000378
negative regulation of translation (GO:0017148)	140	31	7.32	+	4.24	3.55e-10	5.29e-08
cellular response to hexose stimulus (GO:0071331)	37	8	1.93	+	4.14	0.00151	0.0481
cellular response to monosaccharide stimulus (GO:0071326)	37	8	1.93	+	4.14	0.00151	0.048
negative regulation of cellular amide metabolic process (GO:0034249)	155	33	8.1	+	4.07	2.33e-10	3.63e-08
peptidyl-threonine phosphorylation (GO:0018107)	66	14	3.45	+	4.06	3.6e-05	0.00224
RNA destabilization (GO:0050779)	67	14	3.5	+	4	4.16e-05	0.00255
peptidyl-threonine modification (GO:0018210)	73	15	3.82	+	3.93	2.65e-05	0.00167
associative learning (GO:0008306)	54	11	2.82	+	3.9	0.000329	0.0144
negative regulation of cellular macromolecule biosynthetic process (GO:2000113)	154	31	8.05	+	3.85	2.63e-09	3.39e-07
autophagosome assembly (GO:0000045)	70	14	3.66	+	3.83	6.3e-05	0.00364
gene silencing by RNA (GO:0031047)	85	17	4.44	+	3.83	1.07e-05	0.000721
negative regulation of BMP signaling pathway (GO:0030514)	50	10	2.61	+	3.83	0.000688	0.0259
steroid hormone mediated signaling pathway (GO:0043401)	51	10	2.67	+	3.75	0.000787	0.0291
autophagosome organization (GO:1905037)	77	15	4.02	+	3.73	4.54e-05	0.00276
mRNA destabilization (GO:0061157)	63	12	3.29	+	3.64	0.000307	0.0138
protein targeting to membrane (GO:0006612)	80	15	4.18	+	3.59	6.66e-05	0.00381
positive regulation of mRNA catabolic process (GO:0061014)	80	15	4.18	+	3.59	6.66e-05	0.00379
negative regulation of cellular response to growth factor stimulus (GO:0090288)	91	17	4.76	+	3.57	2.32e-05	0.00148
neuron fate commitment (GO:0048663)	59	11	3.08	+	3.57	0.000633	0.0242
cellular glucose homeostasis (GO:0001678)	56	10	2.93	+	3.42	0.00147	0.0475
phosphatidylinositol-mediated signaling (GO:0048015)	69	12	3.61	+	3.33	0.000633	0.0243
hormone-mediated signaling pathway (GO:0009755)	98	17	5.12	+	3.32	5.31e-05	0.00313
regulation of mRNA splicing, via spliceosome (GO:0048024)	104	18	5.44	+	3.31	3.32e-05	0.00207
columnar/cuboidal epithelial cell differentiation (GO:0002065)	94	16	4.91	+	3.26	0.000106	0.00577
epigenetic regulation of gene expression (GO:0040029)	103	17	5.38	+	3.16	9.15e-05	0.00503
inositol lipid-mediated signaling (GO:0048017)	73	12	3.82	+	3.15	0.000981	0.0343
Ras protein signal transduction (GO:0007265)	165	27	8.62	+	3.13	1.06e-06	8.58e-05
regulation of RNA splicing (GO:0043484)	149	24	7.79	+	3.08	5.23e-06	0.000378
phosphatidylinositol biosynthetic process (GO:0006661)	118	19	6.17	+	3.08	4.88e-05	0.00292
positive regulation of neuron projection development (GO:0010976)	81	13	4.23	+	3.07	0.000749	0.0278
regulation of BMP signaling pathway (GO:0030510)	88	14	4.6	+	3.04	0.000515	0.0209
regulation of Notch signaling pathway (GO:0008593)	77	12	4.02	+	2.98	0.00148	0.0475
organ growth (GO:0035265)	77	12	4.02	+	2.98	0.00148	0.0474
neural crest cell differentiation (GO:0014033)	84	13	4.39	+	2.96	0.00101	0.035
positive regulation of mRNA metabolic process (GO:1903313)	104	16	5.44	+	2.94	0.000297	0.0134
response to transforming growth factor beta (GO:0071559)	112	17	5.85	+	2.9	0.000224	0.0105
phosphatidylinositol metabolic process (GO:0046488)	165	25	8.62	+	2.9	8.69e-06	0.000605
regulation of mRNA processing (GO:0050684)	132	20	6.9	+	2.9	6.67e-05	0.00378
neural tube formation (GO:0001841)	86	13	4.49	+	2.89	0.00122	0.0409
regulation of microtubule cytoskeleton organization (GO:0070507)	140	21	7.32	+	2.87	5.05e-05	0.00299
cellular response to transforming growth factor beta stimulus (GO:0071560)	107	16	5.59	+	2.86	0.000394	0.0167
regulation of TOR signaling (GO:0032006)	107	16	5.59	+	2.86	0.000394	0.0166
small GTPase mediated signal transduction (GO:0007264)	235	35	12.28	+	2.85	2.18e-07	2.02e-05
regulation of RNA stability (GO:0043487)	148	22	7.73	+	2.84	3.82e-05	0.00236
cellular response to steroid hormone stimulus (GO:0071383)	88	13	4.6	+	2.83	0.00147	0.0475
tube formation (GO:0035148)	122	18	6.38	+	2.82	0.000203	0.00984
positive regulation of Wnt signaling pathway (GO:0030177)	125	18	6.53	+	2.76	0.000266	0.0122
embryonic epithelial tube formation (GO:0001838)	105	15	5.49	+	2.73	0.000899	0.0323
vacuole organization (GO:0007033)	154	22	8.05	+	2.73	6.49e-05	0.00372
response to insulin (GO:0032868)	149	21	7.79	+	2.7	0.000112	0.00603
stem cell differentiation (GO:0048863)	164	23	8.57	+	2.68	5.77e-05	0.00336
regulation of mRNA metabolic process (GO:1903311)	271	38	14.16	+	2.68	3.96e-07	3.43e-05
regulation of JNK cascade (GO:0046328)	107	15	5.59	+	2.68	0.00107	0.0367
regulation of mRNA stability (GO:0043488)	136	19	7.11	+	2.67	0.000257	0.0119
negative regulation of neuron apoptotic process (GO:0043524)	122	17	6.38	+	2.67	0.000545	0.0218
cellular response to starvation (GO:0009267)	151	21	7.89	+	2.66	0.000132	0.00695
regulation of translation (GO:0006417)	340	47	17.77	+	2.65	1.79e-08	1.99e-06
epithelial tube formation (GO:0072175)	109	15	5.7	+	2.63	0.00126	0.042
autophagy (GO:0006914)	241	33	12.59	+	2.62	3.32e-06	0.000245
process utilizing autophagic mechanism (GO:0061919)	241	33	12.59	+	2.62	3.32e-06	0.000244
cell fate commitment (GO:0045165)	212	29	11.08	+	2.62	1.46e-05	0.000975
response to steroid hormone (GO:0048545)	117	16	6.11	+	2.62	0.000938	0.0333
regulation of mRNA catabolic process (GO:0061013)	154	21	8.05	+	2.61	0.000169	0.0085
negative regulation of secretion (GO:0051048)	110	15	5.75	+	2.61	0.00137	0.0449
central nervous system neuron differentiation (GO:0021953)	140	19	7.32	+	2.6	0.000356	0.0155
regulation of cellular amide metabolic process (GO:0034248)	386	52	20.17	+	2.58	6.06e-09	7.3e-07
epithelial cell development (GO:0002064)	156	21	8.15	+	2.58	0.000315	0.0139
sodium ion transmembrane transport (GO:0035725)	134	18	7	+	2.57	0.000561	0.0222
negative regulation of neuron death (GO:1901215)	150	20	7.84	+	2.55	0.000479	0.0195
regulation of GTPase activity (GO:0043087)	330	44	17.25	+	2.55	1.17e-07	1.17e-05
post-transcriptional regulation of gene expression (GO:0010608)	424	56	22.16	+	2.53	3.41e-09	4.29e-07
positive regulation of nervous system development (GO:0051962)	197	26	10.3	+	2.53	6.04e-05	0.00351
peptidyl-serine phosphorylation (GO:0018105)	175	23	9.15	+	2.51	0.000179	0.00885
response to starvation (GO:0042594)	168	22	8.78	+	2.51	0.000261	0.012
homophilic cell adhesion via plasma membrane adhesion molecules (GO:0007156)	130	17	6.79	+	2.5	0.00158	0.0498
vacuolar transport (GO:0007034)	153	20	8	+	2.5	0.000536	0.0215
connective tissue development (GO:0061448)	176	23	9.2	+	2.5	0.000187	0.00919
sphingolipid metabolic process (GO:0006665)	138	18	7.21	+	2.5	0.00111	0.0379
macroautophagy (GO:0016236)	161	21	8.41	+	2.5	0.000382	0.0163
positive regulation of GTPase activity (GO:0043547)	246	32	12.86	+	2.49	9.84e-06	0.000671
positive regulation of neurogenesis (GO:0050769)	154	20	8.05	+	2.49	0.000559	0.0222
negative regulation of gene expression (GO:0010629)	731	94	38.2	+	2.46	4.97e-14	9.47e-12
regulation of Ras protein signal transduction (GO:0046578)	187	24	9.77	+	2.46	0.00016	0.00813
protein autophosphorylation (GO:0046777)	156	20	8.15	+	2.45	0.000613	0.0238
endosomal transport (GO:0016197)	219	28	11.45	+	2.45	4.61e-05	0.00279
gland development (GO:0048732)	313	40	16.36	+	2.45	1.37e-06	0.000108
axon guidance (GO:0007411)	204	26	10.66	+	2.44	9.07e-05	0.00501
neuron projection guidance (GO:0097485)	205	26	10.71	+	2.43	9.65e-05	0.00529
epithelial tube morphogenesis (GO:0060562)	261	33	13.64	+	2.42	1.61e-05	0.00107
negative regulation of macromolecule biosynthetic process (GO:0010558)	1287	162	67.26	+	2.41	1.13e-22	4.79e-20
cellular response to nutrient levels (GO:0031669)	175	22	9.15	+	2.41	0.000378	0.0162
tube morphogenesis (GO:0035239)	536	67	28.01	+	2.39	8.39e-10	1.19e-07
vasculature development (GO:0001944)	427	53	22.32	+	2.38	5.6e-08	6e-06
protein phosphorylation (GO:0006468)	710	88	37.11	+	2.37	2.06e-12	3.77e-10
negative regulation of cellular biosynthetic process (GO:0031327)	1332	165	69.61	+	2.37	1.58e-22	6.34e-20
peptidyl-serine modification (GO:0018209)	194	24	10.14	+	2.37	0.000243	0.0113
positive regulation of cellular catabolic process (GO:0031331)	348	43	18.19	+	2.36	1.44e-06	0.000113
regulation of neuron apoptotic process (GO:0043523)	154	19	8.05	+	2.36	0.00116	0.0392
transmembrane receptor protein serine/threonine kinase signaling pathway (GO:0007178)	195	24	10.19	+	2.36	0.000259	0.0119
tube development (GO:0035295)	707	87	36.95	+	2.35	5.44e-12	9.48e-10
negative regulation of biosynthetic process (GO:0009890)	1351	166	70.6	+	2.35	3.11e-22	1.18e-19
skeletal system development (GO:0001501)	407	50	21.27	+	2.35	1.76e-07	1.67e-05
regulation of small GTPase mediated signal transduction (GO:0051056)	220	27	11.5	+	2.35	0.000154	0.00787
regulation of stress-activated MAPK cascade (GO:0032872)	155	19	8.1	+	2.35	0.00122	0.0409
regulation of cellular macromolecule biosynthetic process (GO:2000112)	400	49	20.9	+	2.34	2.53e-07	2.3e-05
transmembrane receptor protein tyrosine kinase signaling pathway (GO:0007169)	368	45	19.23	+	2.34	8.84e-07	7.43e-05
skeletal system morphogenesis (GO:0048705)	197	24	10.3	+	2.33	0.000436	0.0181
positive regulation of growth (GO:0045927)	181	22	9.46	+	2.33	0.000539	0.0216
blood vessel development (GO:0001568)	404	49	21.11	+	2.32	3.17e-07	2.79e-05
positive regulation of catabolic process (GO:0009896)	437	53	22.84	+	2.32	1.34e-07	1.29e-05
regulation of neuron projection development (GO:0010975)	297	36	15.52	+	2.32	1.74e-05	0.00115
enzyme-linked receptor protein signaling pathway (GO:0007167)	570	69	29.79	+	2.32	1.52e-09	2.05e-07
cellular response to hormone stimulus (GO:0032870)	348	42	18.19	+	2.31	2.74e-06	0.000205
protein stabilization (GO:0050821)	158	19	8.26	+	2.3	0.00145	0.0474
regulation of stress-activated protein kinase signaling cascade (GO:0070302)	158	19	8.26	+	2.3	0.00145	0.0472
morphogenesis of an epithelium (GO:0002009)	386	46	20.17	+	2.28	1.56e-06	0.000122
regulation of peptidyl-tyrosine phosphorylation (GO:0050730)	202	24	10.56	+	2.27	0.000514	0.0209
tissue morphogenesis (GO:0048729)	472	56	24.67	+	2.27	1.29e-07	1.25e-05
negative regulation of transcription by RNA polymerase II (GO:0000122)	807	95	42.17	+	2.25	4.15e-12	7.31e-10
response to hormone (GO:0009725)	459	54	23.99	+	2.25	2.7e-07	2.44e-05
muscle cell differentiation (GO:0042692)	213	25	11.13	+	2.25	0.000423	0.0177
mesenchyme development (GO:0060485)	188	22	9.83	+	2.24	0.00106	0.0367
positive regulation of transcription by RNA polymerase II (GO:0045944)	1111	130	58.06	+	2.24	4.27e-16	1.03e-13
cellular response to extracellular stimulus (GO:0031668)	197	23	10.3	+	2.23	0.0008	0.0295
cell-cell signaling by wnt (GO:0198738)	197	23	10.3	+	2.23	0.0008	0.0294
Wnt signaling pathway (GO:0016055)	197	23	10.3	+	2.23	0.0008	0.0294
blood vessel morphogenesis (GO:0048514)	326	38	17.04	+	2.23	1.54e-05	0.00102
negative regulation of DNA-templated transcription (GO:0045892)	1117	130	58.38	+	2.23	7.71e-16	1.8e-13
negative regulation of RNA biosynthetic process (GO:1902679)	1118	130	58.43	+	2.22	7.98e-16	1.83e-13
negative regulation of nucleic acid-templated transcription (GO:1903507)	1118	130	58.43	+	2.22	7.98e-16	1.8e-13
muscle structure development (GO:0061061)	371	43	19.39	+	2.22	5.58e-06	0.000399
cell-cell adhesion via plasma-membrane adhesion molecules (GO:0098742)	199	23	10.4	+	2.21	0.00087	0.0314
regulation of developmental growth (GO:0048638)	234	27	12.23	+	2.21	0.00044	0.0182
muscle organ development (GO:0007517)	208	24	10.87	+	2.21	0.000665	0.0252
negative regulation of RNA metabolic process (GO:0051253)	1210	139	63.24	+	2.2	2.06e-16	5.06e-14
response to peptide hormone (GO:0043434)	219	25	11.45	+	2.18	0.000565	0.0223
negative regulation of cellular metabolic process (GO:0031324)	1911	217	99.87	+	2.17	2.9e-25	2e-22
regulation of cellular response to growth factor stimulus (GO:0090287)	248	28	12.96	+	2.16	0.000376	0.0162
intracellular signal transduction (GO:0035556)	1285	145	67.16	+	2.16	1.68e-16	4.2e-14
positive regulation of RNA metabolic process (GO:0051254)	1609	181	84.09	+	2.15	1.88e-20	6.03e-18
cognition (GO:0050890)	196	22	10.24	+	2.15	0.00149	0.0476
regulation of neuron death (GO:1901214)	205	23	10.71	+	2.15	0.00115	0.0391
protein polyubiquitination (GO:0000209)	223	25	11.65	+	2.15	0.000955	0.0335
phosphorylation (GO:0016310)	912	102	47.66	+	2.14	1.35e-11	2.3e-09
regulation of microtubule-based process (GO:0032886)	225	25	11.76	+	2.13	0.00101	0.035
regulation of cellular catabolic process (GO:0031329)	622	69	32.51	+	2.12	3.66e-08	3.98e-06
brain development (GO:0007420)	487	54	25.45	+	2.12	1.11e-06	8.96e-05
positive regulation of RNA biosynthetic process (GO:1902680)	1495	165	78.13	+	2.11	5.99e-18	1.64e-15
embryo development ending in birth or egg hatching (GO:0009792)	562	62	29.37	+	2.11	2.94e-07	2.61e-05
positive regulation of nucleic acid-templated transcription (GO:1903508)	1490	164	77.87	+	2.11	9.06e-18	2.43e-15
positive regulation of DNA-templated transcription (GO:0045893)	1490	164	77.87	+	2.11	9.06e-18	2.38e-15
urogenital system development (GO:0001655)	264	29	13.8	+	2.1	0.000568	0.0223
regulation of neurogenesis (GO:0050767)	264	29	13.8	+	2.1	0.000568	0.0222
regulation of nervous system development (GO:0051960)	328	36	17.14	+	2.1	8.25e-05	0.00461
head development (GO:0060322)	529	58	27.65	+	2.1	6.45e-07	5.48e-05
regulation of catabolic process (GO:0009894)	806	88	42.12	+	2.09	8.83e-10	1.24e-07
regulation of anatomical structure morphogenesis (GO:0022603)	727	79	37.99	+	2.08	7.99e-09	9.24e-07
cellular response to external stimulus (GO:0071496)	240	26	12.54	+	2.07	0.000952	0.0335
negative regulation of cell differentiation (GO:0045596)	508	55	26.55	+	2.07	1.79e-06	0.000136
neuron differentiation (GO:0030182)	878	95	45.88	+	2.07	3.53e-10	5.32e-08
circulatory system development (GO:0072359)	703	76	36.74	+	2.07	1.99e-08	2.18e-06
regulation of vesicle-mediated transport (GO:0060627)	417	45	21.79	+	2.06	1.84e-05	0.0012
positive regulation of nucleobase-containing compound metabolic process (GO:0045935)	1800	194	94.07	+	2.06	4.21e-20	1.32e-17
chordate embryonic development (GO:0043009)	550	59	28.74	+	2.05	1.03e-06	8.39e-05
negative regulation of nucleobase-containing compound metabolic process (GO:0045934)	1334	143	69.72	+	2.05	1.19e-14	2.38e-12
forebrain development (GO:0030900)	271	29	14.16	+	2.05	0.000673	0.0254
response to peptide (GO:1901652)	262	28	13.69	+	2.04	0.000892	0.0321
central nervous system development (GO:0007417)	684	73	35.75	+	2.04	5.88e-08	6.2e-06
positive regulation of cell differentiation (GO:0045597)	656	70	34.28	+	2.04	1.28e-07	1.26e-05
negative regulation of developmental process (GO:0051093)	694	74	36.27	+	2.04	6.77e-08	6.99e-06
regulation of cell morphogenesis (GO:0022604)	254	27	13.27	+	2.03	0.00122	0.041
positive regulation of developmental process (GO:0051094)	1028	109	53.72	+	2.03	4.21e-11	7.08e-09
positive regulation of macromolecule biosynthetic process (GO:0010557)	1671	177	87.33	+	2.03	1.4e-17	3.61e-15
muscle tissue development (GO:0060537)	255	27	13.33	+	2.03	0.00125	0.0417
camera-type eye development (GO:0043010)	274	29	14.32	+	2.03	0.000741	0.0276
glycerophospholipid metabolic process (GO:0006650)	284	30	14.84	+	2.02	0.000589	0.023
generation of neurons (GO:0048699)	947	100	49.49	+	2.02	3.62e-10	5.34e-08
positive regulation of cellular biosynthetic process (GO:0031328)	1752	185	91.56	+	2.02	2.4e-18	7.22e-16
positive regulation of catalytic activity (GO:0043085)	957	101	50.01	+	2.02	2.8e-10	4.27e-08
positive regulation of hydrolase activity (GO:0051345)	474	50	24.77	+	2.02	9.95e-06	0.000676
embryonic organ morphogenesis (GO:0048562)	256	27	13.38	+	2.02	0.00129	0.0424
negative regulation of nitrogen compound metabolic process (GO:0051172)	2132	224	111.42	+	2.01	4.2e-22	1.56e-19
regulation of transcription by RNA polymerase II (GO:0006357)	2314	243	120.93	+	2.01	5.09e-24	3.07e-21
regionalization (GO:0003002)	286	30	14.95	+	2.01	0.000929	0.0331
positive regulation of biosynthetic process (GO:0009891)	1776	186	92.82	+	2	3.98e-18	1.15e-15
negative regulation of transport (GO:0051051)	297	31	15.52	+	2	0.00072	0.027
animal organ morphogenesis (GO:0009887)	815	85	42.59	+	2	1.22e-08	1.4e-06
positive regulation of transferase activity (GO:0051347)	471	49	24.61	+	1.99	2.18e-05	0.0014
sensory system development (GO:0048880)	327	34	17.09	+	1.99	0.000345	0.0151
positive regulation of protein kinase activity (GO:0045860)	327	34	17.09	+	1.99	0.000345	0.0151
anatomical structure formation involved in morphogenesis (GO:0048646)	760	79	39.72	+	1.99	6.28e-08	6.58e-06
cell population proliferation (GO:0008283)	599	62	31.3	+	1.98	1.73e-06	0.000133
eye development (GO:0001654)	319	33	16.67	+	1.98	0.000464	0.0191
neuron projection morphogenesis (GO:0048812)	397	41	20.75	+	1.98	0.000128	0.00678
cellular response to growth factor stimulus (GO:0071363)	359	37	18.76	+	1.97	0.000247	0.0114
embryo development (GO:0009790)	883	91	46.15	+	1.97	6.86e-09	8.13e-07
embryonic organ development (GO:0048568)	379	39	19.81	+	1.97	0.000155	0.0079
nervous system development (GO:0007399)	1589	163	83.04	+	1.96	3.83e-15	8.14e-13
visual system development (GO:0150063)	322	33	16.83	+	1.96	0.000515	0.0208
response to growth factor (GO:0070848)	371	38	19.39	+	1.96	0.000207	0.00995
regulation of transferase activity (GO:0051338)	743	76	38.83	+	1.96	1.78e-07	1.67e-05
pattern specification process (GO:0007389)	373	38	19.49	+	1.95	0.000222	0.0105
plasma membrane bounded cell projection morphogenesis (GO:0120039)	403	41	21.06	+	1.95	0.000147	0.00763
negative regulation of macromolecule metabolic process (GO:0010605)	2438	248	127.41	+	1.95	8.72e-23	3.82e-20
positive regulation of nitrogen compound metabolic process (GO:0051173)	2770	281	144.76	+	1.94	6.99e-26	5.32e-23
regulation of Wnt signaling pathway (GO:0030111)	286	29	14.95	+	1.94	0.00149	0.0475
axonogenesis (GO:0007409)	306	31	15.99	+	1.94	0.000926	0.0331
positive regulation of molecular function (GO:0044093)	1285	130	67.16	+	1.94	8.69e-12	1.5e-09
cell projection morphogenesis (GO:0048858)	406	41	21.22	+	1.93	0.00016	0.00811
regulation of developmental process (GO:0050793)	1991	201	104.05	+	1.93	5.1e-18	1.45e-15
negative regulation of metabolic process (GO:0009892)	2606	263	136.19	+	1.93	8.68e-24	4.48e-21
response to endogenous stimulus (GO:0009719)	972	98	50.8	+	1.93	5.64e-09	6.91e-07
neurogenesis (GO:0022008)	1072	108	56.02	+	1.93	6.68e-10	9.56e-08
heart development (GO:0007507)	408	41	21.32	+	1.92	0.00017	0.00854
cellular response to lipid (GO:0071396)	319	32	16.67	+	1.92	0.0011	0.0377
cellular response to endogenous stimulus (GO:0071495)	859	86	44.89	+	1.92	6.35e-08	6.6e-06
epithelial cell differentiation (GO:0030855)	490	49	25.61	+	1.91	4.96e-05	0.00295
cell part morphogenesis (GO:0032990)	421	42	22	+	1.91	0.000199	0.00967
regulation of kinase activity (GO:0043549)	642	64	33.55	+	1.91	3.77e-06	0.000274
regulation of protein catabolic process (GO:0042176)	311	31	16.25	+	1.91	0.00148	0.0474
tissue development (GO:0009888)	1395	139	72.9	+	1.91	4.02e-12	7.18e-10
positive regulation of multicellular organismal process (GO:0051240)	1145	114	59.84	+	1.91	5.72e-10	8.27e-08
protein ubiquitination (GO:0016567)	663	66	34.65	+	1.9	2.43e-06	0.000183
positive regulation of cellular metabolic process (GO:0031325)	2725	271	142.41	+	1.9	9.92e-24	4.95e-21
positive regulation of protein modification process (GO:0031401)	845	84	44.16	+	1.9	1.19e-07	1.18e-05
embryonic morphogenesis (GO:0048598)	493	49	25.76	+	1.9	5.37e-05	0.00315
regulation of cell differentiation (GO:0045595)	1210	120	63.24	+	1.9	1.94e-10	3.05e-08
histone modification (GO:0016570)	353	35	18.45	+	1.9	0.00083	0.0302
axon development (GO:0061564)	333	33	17.4	+	1.9	0.000947	0.0334
protein modification by small protein conjugation (GO:0032446)	718	71	37.52	+	1.89	1.56e-06	0.000122
sensory organ development (GO:0007423)	486	48	25.4	+	1.89	7.36e-05	0.00416
regulation of RNA metabolic process (GO:0051252)	3395	335	177.43	+	1.89	1.72e-29	1.66e-26
regulation of growth (GO:0040008)	426	42	22.26	+	1.89	0.000223	0.0105
regulation of secretion by cell (GO:1903530)	396	39	20.7	+	1.88	0.000472	0.0193
negative regulation of multicellular organismal process (GO:0051241)	752	74	39.3	+	1.88	1.16e-06	9.35e-05
protein modification by small protein conjugation or removal (GO:0070647)	864	85	45.15	+	1.88	1.6e-07	1.52e-05
positive regulation of phosphorus metabolic process (GO:0010562)	764	75	39.93	+	1.88	9.34e-07	7.81e-05
positive regulation of phosphate metabolic process (GO:0045937)	764	75	39.93	+	1.88	9.34e-07	7.76e-05
regulation of protein kinase activity (GO:0045859)	541	53	28.27	+	1.87	4.85e-05	0.00291
epithelium development (GO:0060429)	878	86	45.88	+	1.87	1.37e-07	1.32e-05
regulation of cellular biosynthetic process (GO:0031326)	3656	357	191.07	+	1.87	7.69e-31	9.27e-28
positive regulation of macromolecule metabolic process (GO:0010604)	3095	302	161.75	+	1.87	2.01e-25	1.46e-22
neuron projection development (GO:0031175)	564	55	29.48	+	1.87	3.14e-05	0.00197
regulation of cell projection organization (GO:0031344)	482	47	25.19	+	1.87	0.000152	0.00784
regulation of macromolecule biosynthetic process (GO:0010556)	3528	344	184.38	+	1.87	2e-29	1.7e-26
cell morphogenesis involved in differentiation (GO:0000904)	472	46	24.67	+	1.86	0.000137	0.00719
anatomical structure morphogenesis (GO:0009653)	1869	182	97.68	+	1.86	7.25e-15	1.48e-12
regulation of plasma membrane bounded cell projection organization (GO:0120035)	473	46	24.72	+	1.86	0.000141	0.00737
regulation of biosynthetic process (GO:0009889)	3709	359	193.83	+	1.85	1.8e-30	1.86e-27
negative regulation of phosphorus metabolic process (GO:0010563)	352	34	18.4	+	1.85	0.00127	0.0422
negative regulation of phosphate metabolic process (GO:0045936)	352	34	18.4	+	1.85	0.00127	0.0421
cell junction organization (GO:0034330)	404	39	21.11	+	1.85	0.000552	0.022
regulation of RNA biosynthetic process (GO:2001141)	3115	300	162.79	+	1.84	1.76e-24	1.1e-21
negative regulation of cellular process (GO:0048523)	3981	382	208.05	+	1.84	4.85e-32	8.77e-29
regulation of DNA-templated transcription (GO:0006355)	3108	298	162.43	+	1.83	5.73e-24	3.32e-21
positive regulation of cell population proliferation (GO:0008284)	699	67	36.53	+	1.83	9.02e-06	0.000624
regulation of nucleic acid-templated transcription (GO:1903506)	3109	298	162.48	+	1.83	5.86e-24	3.26e-21
regulation of phosphate metabolic process (GO:0019220)	1201	115	62.77	+	1.83	3.11e-09	3.98e-07
regulation of phosphorus metabolic process (GO:0051174)	1201	115	62.77	+	1.83	3.11e-09	3.94e-07
negative regulation of signaling (GO:0023057)	1108	106	57.9	+	1.83	1.39e-08	1.55e-06
cell morphogenesis involved in neuron differentiation (GO:0048667)	366	35	19.13	+	1.83	0.00154	0.0489
positive regulation of phosphorylation (GO:0042327)	701	67	36.63	+	1.83	9.26e-06	0.000635
localization within membrane (GO:0051668)	471	45	24.61	+	1.83	0.00029	0.0132
positive regulation of kinase activity (GO:0033674)	398	38	20.8	+	1.83	0.000769	0.0285
regulation of phosphorylation (GO:0042325)	1069	102	55.87	+	1.83	3.83e-08	4.13e-06
negative regulation of cell communication (GO:0010648)	1102	105	57.59	+	1.82	1.93e-08	2.13e-06
negative regulation of signal transduction (GO:0009968)	1041	99	54.4	+	1.82	5.82e-08	6.19e-06
negative regulation of protein metabolic process (GO:0051248)	947	90	49.49	+	1.82	2.5e-07	2.29e-05
positive regulation of apoptotic process (GO:0043065)	390	37	20.38	+	1.82	0.00102	0.0351
cellular component morphogenesis (GO:0032989)	506	48	26.44	+	1.82	0.000216	0.0103
positive regulation of protein metabolic process (GO:0051247)	1266	120	66.16	+	1.81	2.33e-09	3.04e-07
positive regulation of metabolic process (GO:0009893)	3384	320	176.85	+	1.81	5.3e-25	3.48e-22
system development (GO:0048731)	2997	283	156.63	+	1.81	8.92e-22	3.15e-19
regulation of multicellular organismal development (GO:2000026)	1088	102	56.86	+	1.79	7.32e-08	7.51e-06
regulation of nucleobase-containing compound metabolic process (GO:0019219)	3682	345	192.42	+	1.79	1.53e-26	1.23e-23
regulation of gene expression (GO:0010468)	4385	410	229.16	+	1.79	1.61e-32	3.89e-29
positive regulation of signal transduction (GO:0009967)	1263	118	66.01	+	1.79	7.13e-09	8.39e-07
negative regulation of cellular component organization (GO:0051129)	546	51	28.53	+	1.79	0.000175	0.00876
cell morphogenesis (GO:0000902)	611	57	31.93	+	1.79	8.85e-05	0.0049
intracellular transport (GO:0046907)	1267	118	66.21	+	1.78	7.74e-09	9.03e-07
positive regulation of signaling (GO:0023056)	1396	130	72.96	+	1.78	1.26e-09	1.72e-07
multicellular organism development (GO:0007275)	3368	313	176.01	+	1.78	3.11e-23	1.41e-20
regulation of secretion (GO:0051046)	452	42	23.62	+	1.78	0.000732	0.0273
positive regulation of cell communication (GO:0010647)	1389	129	72.59	+	1.78	1.7e-09	2.25e-07
ubiquitin-dependent protein catabolic process (GO:0006511)	560	52	29.27	+	1.78	0.000207	0.00998
protein modification process (GO:0036211)	2672	248	139.64	+	1.78	5.21e-18	1.45e-15
regulation of cellular response to stress (GO:0080135)	550	51	28.74	+	1.77	0.000191	0.00933
regulation of signaling (GO:0023051)	2795	259	146.07	+	1.77	9.21e-19	2.83e-16
regulation of multicellular organismal process (GO:0051239)	2171	201	113.46	+	1.77	2.46e-14	4.87e-12
negative regulation of intracellular signal transduction (GO:1902532)	443	41	23.15	+	1.77	0.000944	0.0335
regulation of protein modification process (GO:0031399)	1319	122	68.93	+	1.77	6.72e-09	8.03e-07
positive regulation of cell death (GO:0010942)	434	40	22.68	+	1.76	0.00122	0.0409
regulation of cell communication (GO:0010646)	2781	256	145.34	+	1.76	3.76e-18	1.11e-15
DNA-templated transcription (GO:0006351)	522	48	27.28	+	1.76	0.000396	0.0167
positive regulation of protein phosphorylation (GO:0001934)	631	58	32.98	+	1.76	0.000114	0.00612
regulation of cellular metabolic process (GO:0031323)	5095	468	266.27	+	1.76	1.52e-36	2.2e-32
nucleic acid-templated transcription (GO:0097659)	523	48	27.33	+	1.76	0.000403	0.0169
cell development (GO:0048468)	1439	132	75.2	+	1.76	2.16e-09	2.84e-07
positive regulation of cellular component organization (GO:0051130)	853	78	44.58	+	1.75	6.87e-06	0.000483
regulation of signal transduction (GO:0009966)	2473	225	129.24	+	1.74	2.62e-15	5.75e-13
neuron development (GO:0048666)	704	64	36.79	+	1.74	6.33e-05	0.00365
negative regulation of biological process (GO:0048519)	4598	418	240.29	+	1.74	1.13e-30	1.26e-27
regulation of intracellular signal transduction (GO:1902531)	1377	125	71.96	+	1.74	1.32e-08	1.5e-06
modification-dependent protein catabolic process (GO:0019941)	576	52	30.1	+	1.73	0.000362	0.0156
RNA biosynthetic process (GO:0032774)	532	48	27.8	+	1.73	0.000637	0.0243
regulation of nitrogen compound metabolic process (GO:0051171)	5240	471	273.85	+	1.72	1.18e-34	5.67e-31
positive regulation of cellular process (GO:0048522)	4913	439	256.76	+	1.71	4.57e-31	6e-28
negative regulation of cell death (GO:0060548)	795	71	41.55	+	1.71	4.26e-05	0.0026
establishment of protein localization (GO:0045184)	1089	97	56.91	+	1.7	1.37e-06	0.000109
cellular macromolecule catabolic process (GO:0044265)	753	67	39.35	+	1.7	7.65e-05	0.00431
modification-dependent macromolecule catabolic process (GO:0043632)	585	52	30.57	+	1.7	0.000568	0.0223
phosphate-containing compound metabolic process (GO:0006796)	1782	158	93.13	+	1.7	4.29e-10	6.26e-08
regulation of primary metabolic process (GO:0080090)	5392	478	281.79	+	1.7	7.82e-34	2.83e-30
regulation of protein phosphorylation (GO:0001932)	937	83	48.97	+	1.69	9.08e-06	0.000625
regulation of cellular component organization (GO:0051128)	1922	170	100.45	+	1.69	1.04e-10	1.69e-08
animal organ development (GO:0048513)	2558	226	133.68	+	1.69	4.11e-14	7.93e-12
protein localization to organelle (GO:0033365)	635	56	33.19	+	1.69	0.000346	0.0151
protein transport (GO:0015031)	1011	89	52.84	+	1.68	6.63e-06	0.00047
regulation of protein metabolic process (GO:0051246)	2284	201	119.36	+	1.68	2.35e-12	4.24e-10
cellular developmental process (GO:0048869)	2846	250	148.73	+	1.68	2.18e-15	4.85e-13
cell differentiation (GO:0030154)	2824	248	147.58	+	1.68	2.62e-15	5.67e-13
protein localization (GO:0008104)	1703	149	89	+	1.67	4.13e-09	5.14e-07
phosphorus metabolic process (GO:0006793)	1807	158	94.44	+	1.67	1.09e-09	1.5e-07
regulation of programmed cell death (GO:0043067)	1179	103	61.62	+	1.67	1.27e-06	0.000102
cellular macromolecule localization (GO:0070727)	1706	149	89.16	+	1.67	4.28e-09	5.29e-07
regulation of cell death (GO:0010941)	1272	111	66.48	+	1.67	5.68e-07	4.89e-05
positive regulation of gene expression (GO:0010628)	952	83	49.75	+	1.67	1.96e-05	0.00127
regulation of apoptotic process (GO:0042981)	1147	100	59.94	+	1.67	2.42e-06	0.000184
intracellular protein transport (GO:0006886)	631	55	32.98	+	1.67	0.000476	0.0194
regulation of molecular function (GO:0065009)	2708	235	141.52	+	1.66	6.1e-14	1.15e-11
response to oxygen-containing compound (GO:1901700)	1026	89	53.62	+	1.66	1.07e-05	0.000723
positive regulation of biological process (GO:0048518)	5525	479	288.74	+	1.66	1.18e-31	1.71e-28
regulation of macromolecule metabolic process (GO:0060255)	5734	497	299.66	+	1.66	3.27e-33	9.46e-30
regulation of catalytic activity (GO:0050790)	2094	181	109.43	+	1.65	1.35e-10	2.17e-08
anatomical structure development (GO:0048856)	4144	358	216.57	+	1.65	8.79e-22	3.18e-19
proteolysis involved in protein catabolic process (GO:0051603)	649	56	33.92	+	1.65	0.000559	0.0221
immune system development (GO:0002520)	626	54	32.72	+	1.65	0.000851	0.0308
positive regulation of intracellular signal transduction (GO:1902533)	800	69	41.81	+	1.65	0.000124	0.00659
macromolecule modification (GO:0043412)	2883	248	150.67	+	1.65	2.56e-14	5e-12
cell-cell signaling (GO:0007267)	721	62	37.68	+	1.65	0.000301	0.0136
regulation of metabolic process (GO:0019222)	6227	535	325.43	+	1.64	1.23e-35	8.9e-32
cellular response to oxygen-containing compound (GO:1901701)	771	66	40.29	+	1.64	0.000245	0.0114
regulation of transport (GO:0051049)	1332	114	69.61	+	1.64	9.8e-07	8.05e-05
developmental process (GO:0032502)	4496	383	234.96	+	1.63	1.45e-22	5.98e-20
protein catabolic process (GO:0030163)	728	62	38.05	+	1.63	0.000433	0.018
nitrogen compound transport (GO:0071705)	1421	121	74.26	+	1.63	5.92e-07	5.06e-05
establishment of localization in cell (GO:0051649)	1623	138	84.82	+	1.63	7.53e-08	7.67e-06
negative regulation of programmed cell death (GO:0043069)	730	62	38.15	+	1.63	0.000442	0.0182
regulation of cell population proliferation (GO:0042127)	1249	106	65.27	+	1.62	3.24e-06	0.00024
regulation of cellular component biogenesis (GO:0044087)	828	70	43.27	+	1.62	0.000215	0.0102
negative regulation of apoptotic process (GO:0043066)	710	60	37.11	+	1.62	0.000692	0.026
macromolecule localization (GO:0033036)	2133	180	111.47	+	1.61	9.53e-10	1.32e-07
regulation of locomotion (GO:0040012)	843	71	44.06	+	1.61	0.000185	0.0091
negative regulation of response to stimulus (GO:0048585)	1333	112	69.66	+	1.61	2.56e-06	0.000192
regulation of response to stress (GO:0080134)	1065	89	55.66	+	1.6	3.86e-05	0.00237
regulation of cell migration (GO:0030334)	766	64	40.03	+	1.6	0.000594	0.0231
cellular localization (GO:0051641)	2461	205	128.61	+	1.59	1.5e-10	2.38e-08
regulation of localization (GO:0032879)	1667	138	87.12	+	1.58	3.57e-07	3.11e-05
macromolecule catabolic process (GO:0009057)	945	78	49.39	+	1.58	0.000167	0.00845
cell migration (GO:0016477)	826	68	43.17	+	1.58	0.000523	0.0211
cellular response to organic substance (GO:0071310)	1669	137	87.22	+	1.57	6.52e-07	5.51e-05
regulation of cell cycle (GO:0051726)	933	76	48.76	+	1.56	0.000357	0.0155
regulation of response to stimulus (GO:0048583)	3341	272	174.6	+	1.56	4.36e-13	8.08e-11
regulation of hydrolase activity (GO:0051336)	940	76	49.13	+	1.55	0.000379	0.0162
regulation of cell motility (GO:2000145)	811	65	42.38	+	1.53	0.00146	0.0471
peptidyl-amino acid modification (GO:0018193)	852	68	44.53	+	1.53	0.00111	0.0379
homeostatic process (GO:0042592)	1192	95	62.29	+	1.53	0.000123	0.00656
positive regulation of response to stimulus (GO:0048584)	1818	144	95.01	+	1.52	1.76e-06	0.000135
response to organic substance (GO:0010033)	2114	167	110.48	+	1.51	2.92e-07	2.61e-05
regulation of biological quality (GO:0065008)	3178	249	166.08	+	1.5	2.39e-10	3.68e-08
vesicle-mediated transport (GO:0016192)	1228	94	64.18	+	1.46	0.00043	0.018
cellular response to chemical stimulus (GO:0070887)	2197	168	114.82	+	1.46	1.67e-06	0.000129
organic substance transport (GO:0071702)	1813	138	94.75	+	1.46	2.17e-05	0.0014
cell surface receptor signaling pathway (GO:0007166)	1851	140	96.73	+	1.45	2.58e-05	0.00163
protein metabolic process (GO:0019538)	4212	315	220.12	+	1.43	6.76e-11	1.12e-08
cellular response to stress (GO:0033554)	1366	101	71.39	+	1.41	0.000807	0.0296
localization (GO:0051179)	4420	320	230.99	+	1.39	1.6e-09	2.14e-07
establishment of localization (GO:0051234)	3880	278	202.77	+	1.37	7.88e-08	7.97e-06
transport (GO:0006810)	3723	266	194.57	+	1.37	2.21e-07	2.03e-05
regulation of cellular process (GO:0050794)	11238	801	587.31	+	1.36	2.15e-32	4.45e-29
regulation of biological process (GO:0050789)	11985	837	626.34	+	1.34	6.87e-32	1.1e-28
organonitrogen compound metabolic process (GO:1901564)	5243	356	274	+	1.3	1.28e-07	1.25e-05
biological regulation (GO:0065007)	12843	871	671.18	+	1.3	1.98e-29	1.79e-26
cellular component organization (GO:0016043)	5179	350	270.66	+	1.29	2.91e-07	2.61e-05
macromolecule metabolic process (GO:0043170)	6235	419	325.85	+	1.29	1.39e-08	1.57e-06
cellular component organization or biogenesis (GO:0071840)	5426	353	283.57	+	1.24	8.29e-06	0.000579
cell communication (GO:0007154)	5385	349	281.42	+	1.24	1.48e-05	0.000984
cellular metabolic process (GO:0044237)	6825	442	356.68	+	1.24	3.38e-07	2.96e-05
nitrogen compound metabolic process (GO:0006807)	6995	453	365.56	+	1.24	2.08e-07	1.94e-05
primary metabolic process (GO:0044238)	7593	489	396.82	+	1.23	8.43e-08	8.46e-06
signaling (GO:0023052)	5289	336	276.41	+	1.22	0.000108	0.00587
multicellular organismal process (GO:0032501)	6005	379	313.83	+	1.21	5.31e-05	0.00312
signal transduction (GO:0007165)	5007	316	261.67	+	1.21	0.000327	0.0144
metabolic process (GO:0008152)	8587	535	448.76	+	1.19	9.62e-07	7.95e-05
organic substance metabolic process (GO:0071704)	8062	500	421.33	+	1.19	6.46e-06	0.00046
cellular response to stimulus (GO:0051716)	6550	403	342.31	+	1.18	0.000241	0.0113
cellular process (GO:0009987)	16481	967	861.31	+	1.12	8.54e-11	1.4e-08
biological_process (GO:0008150)	19889	1137	1039.41	+	1.09	5.28e-15	1.11e-12
system process (GO:0003008)	2274	85	118.84	-	0.72	0.001	0.0348
immune response (GO:0006955)	1133	32	59.21	-	0.54	0.000178	0.00886
oxoacid metabolic process (GO:0043436)	795	22	41.55	-	0.53	0.00135	0.0446
Unclassified (UNCLASSIFIED)	3953	109	206.59	-	0.53	5.28e-15	1.09e-12
nervous system process (GO:0050877)	1838	45	96.06	-	0.47	5.74e-09	6.97e-07
defense response to other organism (GO:0098542)	847	20	44.26	-	0.45	8.63e-05	0.0048
G protein-coupled receptor signaling pathway (GO:0007186)	1797	25	93.91	-	0.27	2.58e-17	6.55e-15
ribosome biogenesis (GO:0042254)	364	5	19.02	-	0.26	0.000385	0.0164
defense response to bacterium (GO:0042742)	317	4	16.57	-	0.24	0.000646	0.0246
sensory perception (GO:0007600)	1483	18	77.5	-	0.23	5.82e-16	1.38e-13
small molecule catabolic process (GO:0044282)	343	3	17.93	-	0.17	4.83e-05	0.00291
rRNA processing (GO:0006364)	238	2	12.44	-	0.16	0.000832	0.0302
rRNA metabolic process (GO:0016072)	261	2	13.64	-	0.15	0.000285	0.013
carboxylic acid catabolic process (GO:0046395)	226	1	11.81	-	0.08	0.000287	0.0131
organic acid catabolic process (GO:0016054)	227	1	11.86	-	0.08	0.000183	0.00904
detection of stimulus (GO:0051606)	1221	5	63.81	-	0.08	3.55e-21	1.17e-18
detection of stimulus involved in sensory perception (GO:0050906)	1135	3	59.32	-	0.05	1.48e-21	5.09e-19
sensory perception of smell (GO:0007608)	1067	2	55.76	-	0.04	2.63e-21	8.86e-19
sensory perception of chemical stimulus (GO:0007606)	1162	2	60.73	-	0.03	2.08e-23	1e-20
detection of chemical stimulus involved in sensory perception of smell (GO:0050911)	1045	1	54.61	-	0.02	2.02e-22	7.9e-20
detection of chemical stimulus involved in sensory perception (GO:0050907)	1086	1	56.76	-	0.02	2.62e-23	1.22e-20
detection of chemical stimulus (GO:0009593)	1111	1	58.06	-	0.02	7.78e-24	4.16e-21
RNA modification (GO:0009451)	182	0	9.51	-	< 0.01	0.000198	0.00965
cilium movement (GO:0003341)	151	0	7.89	-	< 0.01	0.000964	0.0338
tRNA processing (GO:0008033)	139	0	7.26	-	< 0.01	0.00137	0.045

## Sheet: bta-miR-26a
Analysis Type:	PANTHER Overrepresentation Test (Released 20221013)
Annotation Version and Release Date:	GO Ontology database DOI: 10.5281/zenodo.6799722 Released 2022-07-01
Analyzed List:	upload_1 (Bos taurus)
Reference List:	Bos taurus (all genes in database)
Test Type:	FISHER
Correction:	FDR
GO biological process complete	Bos taurus - REFLIST (23842)	upload_1 (946)	upload_1 (expected)	upload_1 (over/under)	upload_1 (fold Enrichment)	upload_1 (raw P-value)	upload_1 (FDR)
positive regulation of ovulation (GO:0060279)	3	3	0.12	+	25.2	0.00102	0.0414
5-methylcytosine catabolic process (GO:0006211)	3	3	0.12	+	25.2	0.00102	0.0413
negative regulation of filopodium assembly (GO:0051490)	3	3	0.12	+	25.2	0.00102	0.0412
5-methylcytosine metabolic process (GO:0019857)	3	3	0.12	+	25.2	0.00102	0.0411
chondrocyte proliferation (GO:0035988)	10	5	0.4	+	12.6	0.000175	0.0108
miRNA-mediated gene silencing by inhibition of translation (GO:0035278)	18	6	0.71	+	8.4	0.000227	0.0132
positive regulation of cardiac muscle hypertrophy (GO:0010613)	17	5	0.67	+	7.41	0.00123	0.0473
miRNA-mediated gene silencing (GO:0035195)	24	6	0.95	+	6.3	0.000823	0.0353
regulation of lamellipodium assembly (GO:0010591)	32	8	1.27	+	6.3	0.000113	0.00773
response to osmotic stress (GO:0006970)	34	8	1.35	+	5.93	0.000163	0.0102
endoderm formation (GO:0001706)	44	9	1.75	+	5.16	0.000162	0.0102
regulation of lamellipodium organization (GO:1902743)	45	9	1.79	+	5.04	0.000188	0.0114
regulation of synaptic vesicle exocytosis (GO:2000300)	40	8	1.59	+	5.04	0.000425	0.0209
negative regulation of G1/S transition of mitotic cell cycle (GO:2000134)	46	9	1.83	+	4.93	0.000217	0.0127
genitalia development (GO:0048806)	36	7	1.43	+	4.9	0.00112	0.0443
endodermal cell differentiation (GO:0035987)	36	7	1.43	+	4.9	0.00112	0.0442
forelimb morphogenesis (GO:0035136)	36	7	1.43	+	4.9	0.00112	0.0441
G1/S transition of mitotic cell cycle (GO:0000082)	54	10	2.14	+	4.67	0.000146	0.00941
peptidyl-threonine phosphorylation (GO:0018107)	66	12	2.62	+	4.58	3.8e-05	0.00312
cell cycle G1/S phase transition (GO:0044843)	57	10	2.26	+	4.42	0.000215	0.0128
positive regulation of cell cycle G1/S phase transition (GO:1902808)	47	8	1.86	+	4.29	0.00108	0.0432
negative regulation of cell cycle G1/S phase transition (GO:1902807)	53	9	2.1	+	4.28	0.000545	0.0254
peptidyl-threonine modification (GO:0018210)	73	12	2.9	+	4.14	9.02e-05	0.00655
negative regulation of translation (GO:0017148)	140	22	5.55	+	3.96	2.52e-07	3.37e-05
regulation of G1/S transition of mitotic cell cycle (GO:2000045)	102	16	4.05	+	3.95	1.09e-05	0.00103
hepaticobiliary system development (GO:0061008)	77	12	3.06	+	3.93	0.000142	0.00918
regulation of stem cell differentiation (GO:2000736)	58	9	2.3	+	3.91	0.00097	0.04
regulation of striated muscle cell differentiation (GO:0051153)	58	9	2.3	+	3.91	0.00097	0.0399
negative regulation of cellular amide metabolic process (GO:0034249)	155	24	6.15	+	3.9	9.27e-08	1.29e-05
regulation of protein depolymerization (GO:1901879)	84	13	3.33	+	3.9	8.06e-05	0.00595
negative regulation of actin filament polymerization (GO:0030837)	65	10	2.58	+	3.88	0.000547	0.0254
regulation of striated muscle contraction (GO:0006942)	59	9	2.34	+	3.84	0.00108	0.0432
negative regulation of protein depolymerization (GO:1901880)	66	10	2.62	+	3.82	0.000609	0.0279
branching morphogenesis of an epithelial tube (GO:0048754)	120	18	4.76	+	3.78	5.44e-06	0.00057
regulation of neurotransmitter secretion (GO:0046928)	60	9	2.38	+	3.78	0.0012	0.0465
dendrite development (GO:0016358)	87	13	3.45	+	3.77	0.000111	0.00759
negative regulation of protein polymerization (GO:0032272)	74	11	2.94	+	3.75	0.000382	0.0194
histone lysine methylation (GO:0034968)	69	10	2.74	+	3.65	0.000829	0.0355
protein import into nucleus (GO:0006606)	98	14	3.89	+	3.6	9.4e-05	0.0067
negative regulation of cellular macromolecule biosynthetic process (GO:2000113)	154	22	6.11	+	3.6	1.06e-06	0.000132
embryonic skeletal system morphogenesis (GO:0048704)	86	12	3.41	+	3.52	0.000354	0.0183
morphogenesis of a branching epithelium (GO:0061138)	145	20	5.75	+	3.48	5.22e-06	0.000556
positive regulation of mRNA catabolic process (GO:0061014)	80	11	3.17	+	3.47	0.000689	0.0305
import into nucleus (GO:0051170)	102	14	4.05	+	3.46	0.000138	0.00901
morphogenesis of a branching structure (GO:0001763)	154	21	6.11	+	3.44	3.6e-06	0.0004
positive regulation of mRNA metabolic process (GO:1903313)	104	14	4.13	+	3.39	0.000165	0.0104
response to transforming growth factor beta (GO:0071559)	112	15	4.44	+	3.38	0.000103	0.00731
developmental cell growth (GO:0048588)	83	11	3.29	+	3.34	0.000906	0.0375
regulation of protein localization to cell periphery (GO:1904375)	106	14	4.21	+	3.33	0.000198	0.0118
cellular response to insulin stimulus (GO:0032869)	114	15	4.52	+	3.32	0.000123	0.00821
regulation of cell cycle G1/S phase transition (GO:1902806)	122	16	4.84	+	3.31	7.67e-05	0.00569
cellular response to transforming growth factor beta stimulus (GO:0071560)	107	14	4.25	+	3.3	0.000216	0.0128
formation of primary germ layer (GO:0001704)	100	13	3.97	+	3.28	0.000379	0.0193
cell growth (GO:0016049)	85	11	3.37	+	3.26	0.00108	0.0433
limb morphogenesis (GO:0035108)	124	16	4.92	+	3.25	9.12e-05	0.0066
appendage morphogenesis (GO:0035107)	124	16	4.92	+	3.25	9.12e-05	0.00656
rhythmic process (GO:0048511)	179	23	7.1	+	3.24	3.11e-06	0.000354
protein autophosphorylation (GO:0046777)	156	20	6.19	+	3.23	1.38e-05	0.00127
regulation of protein-containing complex disassembly (GO:0043244)	118	15	4.68	+	3.2	0.000174	0.0107
negative regulation of protein-containing complex assembly (GO:0031333)	126	16	5	+	3.2	0.000108	0.00755
embryonic skeletal system development (GO:0048706)	113	14	4.48	+	3.12	0.000358	0.0184
negative regulation of cytoskeleton organization (GO:0051494)	146	18	5.79	+	3.11	5.82e-05	0.0045
developmental growth involved in morphogenesis (GO:0060560)	115	14	4.56	+	3.07	0.00042	0.0208
growth (GO:0040007)	337	41	13.37	+	3.07	2.1e-09	3.75e-07
developmental growth (GO:0048589)	337	41	13.37	+	3.07	2.1e-09	3.71e-07
response to insulin (GO:0032868)	149	18	5.91	+	3.04	7.38e-05	0.00553
negative regulation of supramolecular fiber organization (GO:1902904)	149	18	5.91	+	3.04	7.38e-05	0.0055
mesenchymal cell differentiation (GO:0048762)	141	17	5.59	+	3.04	0.000118	0.00796
anterior/posterior pattern specification (GO:0009952)	191	23	7.58	+	3.03	8.21e-06	0.000819
limb development (GO:0060173)	151	18	5.99	+	3	8.62e-05	0.00633
appendage development (GO:0048736)	151	18	5.99	+	3	8.62e-05	0.00629
positive regulation of cellular catabolic process (GO:0031331)	348	41	13.81	+	2.97	4.87e-09	8.29e-07
mitotic cell cycle phase transition (GO:0044772)	137	16	5.44	+	2.94	0.000258	0.0146
regulation of reproductive process (GO:2000241)	156	18	6.19	+	2.91	0.000125	0.00828
regulation of proteasomal ubiquitin-dependent protein catabolic process (GO:0032434)	122	14	4.84	+	2.89	0.000717	0.0315
regulation of microtubule cytoskeleton organization (GO:0070507)	140	16	5.55	+	2.88	0.000322	0.017
regulation of muscle system process (GO:0090257)	142	16	5.63	+	2.84	0.000371	0.019
negative regulation of mitotic cell cycle phase transition (GO:1901991)	125	14	4.96	+	2.82	0.00089	0.037
regulation of protein localization to membrane (GO:1905475)	143	16	5.67	+	2.82	0.000399	0.0199
protein methylation (GO:0006479)	153	17	6.07	+	2.8	0.000287	0.0158
protein alkylation (GO:0008213)	153	17	6.07	+	2.8	0.000287	0.0157
gastrulation (GO:0007369)	136	15	5.4	+	2.78	0.000685	0.0305
cell cycle phase transition (GO:0044770)	146	16	5.79	+	2.76	0.000491	0.0232
regulation of transporter activity (GO:0032409)	211	23	8.37	+	2.75	3.48e-05	0.00289
epithelial cell development (GO:0002064)	156	17	6.19	+	2.75	0.000352	0.0183
morphogenesis of an epithelium (GO:0002009)	386	42	15.32	+	2.74	2.54e-08	3.83e-06
protein localization to nucleus (GO:0034504)	166	18	6.59	+	2.73	0.000253	0.0145
intrinsic apoptotic signaling pathway (GO:0097193)	139	15	5.52	+	2.72	0.00084	0.0357
protein stabilization (GO:0050821)	158	17	6.27	+	2.71	0.000403	0.02
protein dephosphorylation (GO:0006470)	178	19	7.06	+	2.69	0.000207	0.0123
regulation of ion transmembrane transporter activity (GO:0032412)	188	20	7.46	+	2.68	0.000149	0.00952
regulation of ubiquitin-dependent protein catabolic process (GO:2000058)	141	15	5.59	+	2.68	0.000959	0.0396
regulation of transmembrane transporter activity (GO:0022898)	199	21	7.9	+	2.66	0.000114	0.0077
positive regulation of protein transport (GO:0051222)	202	21	8.01	+	2.62	0.000138	0.00898
regulation of mRNA catabolic process (GO:0061013)	154	16	6.11	+	2.62	0.000831	0.0355
stem cell differentiation (GO:0048863)	164	17	6.51	+	2.61	0.000594	0.0274
DNA-templated transcription elongation (GO:0006354)	175	18	6.94	+	2.59	0.000452	0.0219
peptidyl-serine phosphorylation (GO:0018105)	175	18	6.94	+	2.59	0.000452	0.0218
transmembrane receptor protein serine/threonine kinase signaling pathway (GO:0007178)	195	20	7.74	+	2.58	0.000232	0.0135
cellular response to peptide hormone stimulus (GO:0071375)	166	17	6.59	+	2.58	0.000673	0.0303
cellular response to peptide (GO:1901653)	197	20	7.82	+	2.56	0.000262	0.0147
mesenchyme development (GO:0060485)	188	19	7.46	+	2.55	0.000389	0.0195
positive regulation of catabolic process (GO:0009896)	437	44	17.34	+	2.54	9.84e-08	1.34e-05
epithelial tube morphogenesis (GO:0060562)	261	26	10.36	+	2.51	5.84e-05	0.0045
tissue morphogenesis (GO:0048729)	472	47	18.73	+	2.51	4.71e-08	6.81e-06
blood vessel morphogenesis (GO:0048514)	326	32	12.93	+	2.47	9.09e-06	0.000882
peptidyl-serine modification (GO:0018209)	194	19	7.7	+	2.47	0.000797	0.0345
regulation of microtubule-based process (GO:0032886)	225	22	8.93	+	2.46	0.000279	0.0154
apoptotic signaling pathway (GO:0097190)	266	26	10.55	+	2.46	7.13e-05	0.00537
regulation of cellular macromolecule biosynthetic process (GO:2000112)	400	39	15.87	+	2.46	1.64e-06	0.000196
regulation of protein polymerization (GO:0032271)	195	19	7.74	+	2.46	0.00082	0.0353
regulation of mitotic cell cycle phase transition (GO:1901990)	247	24	9.8	+	2.45	0.000149	0.00949
positive regulation of establishment of protein localization (GO:1904951)	217	21	8.61	+	2.44	0.000428	0.021
skeletal system morphogenesis (GO:0048705)	197	19	7.82	+	2.43	0.000873	0.0367
response to peptide hormone (GO:0043434)	219	21	8.69	+	2.42	0.000461	0.0222
regulation of cellular amide metabolic process (GO:0034248)	386	37	15.32	+	2.42	3.89e-06	0.000426
negative regulation of cell migration (GO:0030336)	210	20	8.33	+	2.4	0.000681	0.0304
tube morphogenesis (GO:0035239)	536	51	21.27	+	2.4	7.48e-08	1.06e-05
regulation of translation (GO:0006417)	340	32	13.49	+	2.37	2.54e-05	0.00217
blood vessel development (GO:0001568)	404	38	16.03	+	2.37	3.63e-06	0.000401
peptidyl-lysine modification (GO:0018205)	298	28	11.82	+	2.37	6.33e-05	0.00479
vasculature development (GO:0001944)	427	40	16.94	+	2.36	2.09e-06	0.000243
regulation of cellular catabolic process (GO:0031329)	622	58	24.68	+	2.35	1.17e-08	1.85e-06
regulation of cation transmembrane transport (GO:1904062)	259	24	10.28	+	2.34	0.000254	0.0145
regulation of protein stability (GO:0031647)	250	23	9.92	+	2.32	0.000373	0.0191
post-transcriptional regulation of gene expression (GO:0010608)	424	39	16.82	+	2.32	6.2e-06	0.000636
negative regulation of gene expression (GO:0010629)	731	67	29	+	2.31	1.56e-09	2.98e-07
response to peptide (GO:1901652)	262	24	10.4	+	2.31	0.000451	0.0219
protein phosphorylation (GO:0006468)	710	65	28.17	+	2.31	2.95e-09	5.14e-07
regionalization (GO:0003002)	286	26	11.35	+	2.29	0.000244	0.0141
regulation of neuron projection development (GO:0010975)	297	27	11.78	+	2.29	0.000178	0.0109
negative regulation of cell motility (GO:2000146)	221	20	8.77	+	2.28	0.00108	0.0433
regulation of system process (GO:0044057)	365	33	14.48	+	2.28	3.1e-05	0.00261
embryonic organ morphogenesis (GO:0048562)	256	23	10.16	+	2.26	0.000697	0.0307
protein polyubiquitination (GO:0000209)	223	20	8.85	+	2.26	0.00118	0.0459
enzyme-linked receptor protein signaling pathway (GO:0007167)	570	51	22.62	+	2.26	3.42e-07	4.53e-05
regulation of mRNA metabolic process (GO:1903311)	271	24	10.75	+	2.23	0.000563	0.0261
skeletal system development (GO:0001501)	407	36	16.15	+	2.23	2.41e-05	0.00209
cellular component disassembly (GO:0022411)	262	23	10.4	+	2.21	0.000817	0.0353
regulation of Wnt signaling pathway (GO:0030111)	286	25	11.35	+	2.2	0.000472	0.0225
embryo development ending in birth or egg hatching (GO:0009792)	562	49	22.3	+	2.2	1.03e-06	0.000128
regulation of growth (GO:0040008)	426	37	16.9	+	2.19	2.37e-05	0.00206
negative regulation of transcription by RNA polymerase II (GO:0000122)	807	70	32.02	+	2.19	7.94e-09	1.29e-06
regulation of plasma membrane bounded cell projection organization (GO:0120035)	473	41	18.77	+	2.18	1.1e-05	0.00102
tube development (GO:0035295)	707	61	28.05	+	2.17	7.96e-08	1.12e-05
gland development (GO:0048732)	313	27	12.42	+	2.17	0.000469	0.0224
negative regulation of organelle organization (GO:0010639)	303	26	12.02	+	2.16	0.000661	0.0299
regulation of catabolic process (GO:0009894)	806	69	31.98	+	2.16	1.37e-08	2.16e-06
phosphorylation (GO:0016310)	912	78	36.19	+	2.16	1.53e-09	2.99e-07
chordate embryonic development (GO:0043009)	550	47	21.82	+	2.15	3.59e-06	0.000403
embryonic morphogenesis (GO:0048598)	493	42	19.56	+	2.15	1.07e-05	0.00102
regulation of cell projection organization (GO:0031344)	482	41	19.12	+	2.14	1.43e-05	0.0013
negative regulation of macromolecule biosynthetic process (GO:0010558)	1287	108	51.07	+	2.11	2.07e-12	6.22e-10
positive regulation of protein localization (GO:1903829)	334	28	13.25	+	2.11	0.000433	0.0212
cellular response to hormone stimulus (GO:0032870)	348	29	13.81	+	2.1	0.000353	0.0183
regulation of protein transport (GO:0051223)	351	29	13.93	+	2.08	0.00039	0.0195
negative regulation of cellular biosynthetic process (GO:0031327)	1332	110	52.85	+	2.08	2.98e-12	8.81e-10
regulation of transmembrane transport (GO:0034762)	424	35	16.82	+	2.08	0.000109	0.00755
modulation of chemical synaptic transmission (GO:0050804)	315	26	12.5	+	2.08	0.000863	0.0365
circulatory system development (GO:0072359)	703	58	27.89	+	2.08	6.34e-07	7.97e-05
regulation of trans-synaptic signaling (GO:0099177)	316	26	12.54	+	2.07	0.000888	0.0371
histone modification (GO:0016570)	353	29	14.01	+	2.07	0.000606	0.0278
central nervous system development (GO:0007417)	684	56	27.14	+	2.06	1.25e-06	0.000152
regulation of GTPase activity (GO:0043087)	330	27	13.09	+	2.06	0.000723	0.0317
transmembrane receptor protein tyrosine kinase signaling pathway (GO:0007169)	368	30	14.6	+	2.05	0.000476	0.0226
cellular response to lipid (GO:0071396)	319	26	12.66	+	2.05	0.000971	0.0398
negative regulation of biosynthetic process (GO:0009890)	1351	110	53.6	+	2.05	6.88e-12	1.91e-09
glycoprotein metabolic process (GO:0009100)	344	28	13.65	+	2.05	0.000855	0.0363
protein modification process (GO:0036211)	2672	217	106.02	+	2.05	2.46e-23	1.19e-19
regulation of supramolecular fiber organization (GO:1902903)	345	28	13.69	+	2.05	0.000868	0.0366
protein modification by small protein conjugation or removal (GO:0070647)	864	70	34.28	+	2.04	7.39e-08	1.06e-05
peptidyl-amino acid modification (GO:0018193)	852	69	33.81	+	2.04	9.63e-08	1.33e-05
response to growth factor (GO:0070848)	371	30	14.72	+	2.04	0.000509	0.0239
regulation of mitotic cell cycle (GO:0007346)	396	32	15.71	+	2.04	0.000304	0.0165
protein modification by small protein conjugation (GO:0032446)	718	58	28.49	+	2.04	1.32e-06	0.000159
regulation of protein-containing complex assembly (GO:0043254)	359	29	14.24	+	2.04	0.000674	0.0303
regulation of ion transmembrane transport (GO:0034765)	359	29	14.24	+	2.04	0.000674	0.0302
negative regulation of RNA metabolic process (GO:0051253)	1210	97	48.01	+	2.02	4e-10	9.17e-08
regulation of anatomical structure morphogenesis (GO:0022603)	727	58	28.85	+	2.01	1.64e-06	0.000195
cellular response to organonitrogen compound (GO:0071417)	439	35	17.42	+	2.01	0.000225	0.0132
regulation of cell migration (GO:0030334)	766	61	30.39	+	2.01	1.09e-06	0.000134
head development (GO:0060322)	529	42	20.99	+	2	5.47e-05	0.00428
embryonic organ development (GO:0048568)	379	30	15.04	+	1.99	0.000629	0.0287
negative regulation of cellular metabolic process (GO:0031324)	1911	151	75.82	+	1.99	3.95e-15	1.59e-12
positive regulation of RNA metabolic process (GO:0051254)	1609	127	63.84	+	1.99	1.07e-12	3.3e-10
negative regulation of DNA-templated transcription (GO:0045892)	1117	88	44.32	+	1.99	4.81e-09	8.28e-07
negative regulation of RNA biosynthetic process (GO:1902679)	1118	88	44.36	+	1.98	4.94e-09	8.31e-07
negative regulation of nucleic acid-templated transcription (GO:1903507)	1118	88	44.36	+	1.98	4.94e-09	8.22e-07
intracellular signal transduction (GO:0035556)	1285	101	50.99	+	1.98	4.89e-10	1.1e-07
ubiquitin-dependent protein catabolic process (GO:0006511)	560	44	22.22	+	1.98	5.35e-05	0.0042
response to hormone (GO:0009725)	459	36	18.21	+	1.98	0.000306	0.0165
protein ubiquitination (GO:0016567)	663	52	26.31	+	1.98	9.91e-06	0.00095
embryo development (GO:0009790)	883	69	35.04	+	1.97	3.88e-07	5.01e-05
anatomical structure morphogenesis (GO:0009653)	1869	146	74.16	+	1.97	3.61e-14	1.34e-11
brain development (GO:0007420)	487	38	19.32	+	1.97	0.000185	0.0113
cellular response to organic cyclic compound (GO:0071407)	359	28	14.24	+	1.97	0.00119	0.0461
cellular response to growth factor stimulus (GO:0071363)	359	28	14.24	+	1.97	0.00119	0.046
positive regulation of nucleobase-containing compound metabolic process (GO:0045935)	1800	140	71.42	+	1.96	1.55e-13	5.1e-11
epithelial cell differentiation (GO:0030855)	490	38	19.44	+	1.95	0.000197	0.0118
epithelium development (GO:0060429)	878	68	34.84	+	1.95	5.88e-07	7.46e-05
tissue development (GO:0009888)	1395	108	55.35	+	1.95	2.3e-10	5.46e-08
positive regulation of phosphorylation (GO:0042327)	701	54	27.81	+	1.94	1.09e-05	0.00102
macromolecule modification (GO:0043412)	2883	222	114.39	+	1.94	3e-21	5.42e-18
cell morphogenesis (GO:0000902)	611	47	24.24	+	1.94	4.54e-05	0.00369
regulation of cellular localization (GO:0060341)	756	58	30	+	1.93	6.03e-06	0.000623
positive regulation of transcription by RNA polymerase II (GO:0045944)	1111	85	44.08	+	1.93	4.08e-08	6.01e-06
negative regulation of nucleobase-containing compound metabolic process (GO:0045934)	1334	102	52.93	+	1.93	1.54e-09	2.96e-07
modification-dependent protein catabolic process (GO:0019941)	576	44	22.85	+	1.93	0.000107	0.00748
regulation of protein localization (GO:0032880)	669	51	26.54	+	1.92	2.65e-05	0.00226
heart development (GO:0007507)	408	31	16.19	+	1.91	0.000983	0.0402
positive regulation of cellular metabolic process (GO:0031325)	2725	207	108.12	+	1.91	5.14e-19	5.31e-16
positive regulation of phosphorus metabolic process (GO:0010562)	764	58	30.31	+	1.91	7.09e-06	0.000717
positive regulation of phosphate metabolic process (GO:0045937)	764	58	30.31	+	1.91	7.09e-06	0.000712
cellular response to nitrogen compound (GO:1901699)	488	37	19.36	+	1.91	0.000461	0.0221
positive regulation of protein modification process (GO:0031401)	845	64	33.53	+	1.91	2.39e-06	0.000277
proteolysis involved in protein catabolic process (GO:0051603)	649	49	25.75	+	1.9	4.89e-05	0.00395
regulation of cell motility (GO:2000145)	811	61	32.18	+	1.9	5.44e-06	0.000574
modification-dependent macromolecule catabolic process (GO:0043632)	585	44	23.21	+	1.9	0.000123	0.00823
positive regulation of nitrogen compound metabolic process (GO:0051173)	2770	208	109.91	+	1.89	1.46e-18	1.32e-15
negative regulation of developmental process (GO:0051093)	694	52	27.54	+	1.89	3.67e-05	0.00303
regulation of cellular component biogenesis (GO:0044087)	828	62	32.85	+	1.89	6.46e-06	0.000657
DNA-templated transcription (GO:0006351)	522	39	20.71	+	1.88	0.000318	0.017
nucleic acid-templated transcription (GO:0097659)	523	39	20.75	+	1.88	0.000326	0.0171
positive regulation of protein phosphorylation (GO:0001934)	631	47	25.04	+	1.88	9.28e-05	0.00664
positive regulation of transferase activity (GO:0051347)	471	35	18.69	+	1.87	0.000878	0.0368
cell morphogenesis involved in differentiation (GO:0000904)	472	35	18.73	+	1.87	0.00089	0.0371
positive regulation of nucleic acid-templated transcription (GO:1903508)	1490	110	59.12	+	1.86	1.89e-09	3.5e-07
positive regulation of DNA-templated transcription (GO:0045893)	1490	110	59.12	+	1.86	1.89e-09	3.46e-07
positive regulation of transport (GO:0051050)	638	47	25.31	+	1.86	0.000106	0.0075
negative regulation of nitrogen compound metabolic process (GO:0051172)	2132	157	84.59	+	1.86	2.87e-13	9.04e-11
animal organ morphogenesis (GO:0009887)	815	60	32.34	+	1.86	1.3e-05	0.0012
positive regulation of RNA biosynthetic process (GO:1902680)	1495	110	59.32	+	1.85	2.04e-09	3.69e-07
regulation of locomotion (GO:0040012)	843	62	33.45	+	1.85	8.41e-06	0.000833
negative regulation of cellular process (GO:0048523)	3981	292	157.96	+	1.85	1.17e-25	1.69e-21
cellular response to endogenous stimulus (GO:0071495)	859	63	34.08	+	1.85	9.4e-06	0.000906
RNA biosynthetic process (GO:0032774)	532	39	21.11	+	1.85	0.000526	0.0246
negative regulation of cellular component organization (GO:0051129)	546	40	21.66	+	1.85	0.000417	0.0207
positive regulation of cell differentiation (GO:0045597)	656	48	26.03	+	1.84	0.000125	0.00826
regulation of transcription by RNA polymerase II (GO:0006357)	2314	169	91.81	+	1.84	6.96e-14	2.45e-11
hemopoiesis (GO:0030097)	549	40	21.78	+	1.84	0.000442	0.0215
hematopoietic or lymphoid organ development (GO:0048534)	592	43	23.49	+	1.83	0.00031	0.0166
positive regulation of macromolecule biosynthetic process (GO:0010557)	1671	121	66.3	+	1.82	7.81e-10	1.66e-07
anatomical structure formation involved in morphogenesis (GO:0048646)	760	55	30.16	+	1.82	5.29e-05	0.00418
positive regulation of macromolecule metabolic process (GO:0010604)	3095	223	122.8	+	1.82	4.34e-18	3.49e-15
response to endogenous stimulus (GO:0009719)	972	70	38.57	+	1.82	4.54e-06	0.00049
immune system development (GO:0002520)	626	45	24.84	+	1.81	0.0003	0.0163
regulation of kinase activity (GO:0043549)	642	46	25.47	+	1.81	0.000245	0.0141
cellular response to oxygen-containing compound (GO:1901701)	771	55	30.59	+	1.8	6.29e-05	0.00479
nervous system development (GO:0007399)	1589	113	63.05	+	1.79	8.32e-09	1.34e-06
positive regulation of protein metabolic process (GO:0051247)	1266	90	50.23	+	1.79	3.76e-07	4.9e-05
negative regulation of metabolic process (GO:0009892)	2606	185	103.4	+	1.79	3.38e-14	1.29e-11
negative regulation of macromolecule metabolic process (GO:0010605)	2438	173	96.73	+	1.79	2.68e-13	8.62e-11
positive regulation of biosynthetic process (GO:0009891)	1776	126	70.47	+	1.79	1.04e-09	2.12e-07
neuron projection development (GO:0031175)	564	40	22.38	+	1.79	0.000768	0.0336
positive regulation of cellular biosynthetic process (GO:0031328)	1752	124	69.52	+	1.78	1.8e-09	3.38e-07
regulation of cellular component organization (GO:0051128)	1922	136	76.26	+	1.78	1.95e-10	4.71e-08
cell-cell signaling (GO:0007267)	721	51	28.61	+	1.78	0.00017	0.0105
negative regulation of multicellular organismal process (GO:0051241)	752	53	29.84	+	1.78	0.000114	0.00772
metal ion transport (GO:0030001)	611	43	24.24	+	1.77	0.000572	0.0264
regulation of developmental process (GO:0050793)	1991	140	79	+	1.77	1.66e-10	4.08e-08
response to organonitrogen compound (GO:0010243)	669	47	26.54	+	1.77	0.000325	0.0171
regulation of phosphorylation (GO:0042325)	1069	75	42.42	+	1.77	5.47e-06	0.000569
multicellular organism development (GO:0007275)	3368	236	133.64	+	1.77	7.74e-18	5.59e-15
positive regulation of metabolic process (GO:0009893)	3384	236	134.27	+	1.76	1.35e-17	8.13e-15
system development (GO:0048731)	2997	209	118.91	+	1.76	2.09e-15	8.62e-13
cellular response to organic substance (GO:0071310)	1669	116	66.22	+	1.75	1.79e-08	2.72e-06
apoptotic process (GO:0006915)	706	49	28.01	+	1.75	0.000319	0.0169
response to oxygen-containing compound (GO:1901700)	1026	71	40.71	+	1.74	1.62e-05	0.00145
regulation of macromolecule biosynthetic process (GO:0010556)	3528	244	139.98	+	1.74	9.01e-18	5.92e-15
cellular macromolecule catabolic process (GO:0044265)	753	52	29.88	+	1.74	0.000235	0.0136
cell migration (GO:0016477)	826	57	32.77	+	1.74	0.000109	0.00752
protein catabolic process (GO:0030163)	728	50	28.89	+	1.73	0.000384	0.0194
regulation of transferase activity (GO:0051338)	743	51	29.48	+	1.73	0.00031	0.0167
generation of neurons (GO:0048699)	947	65	37.57	+	1.73	4.96e-05	0.00399
negative regulation of protein metabolic process (GO:0051248)	947	65	37.57	+	1.73	4.96e-05	0.00397
regulation of RNA metabolic process (GO:0051252)	3395	233	134.71	+	1.73	1.64e-16	7.89e-14
regulation of cell differentiation (GO:0045595)	1210	83	48.01	+	1.73	3.28e-06	0.00037
negative regulation of signaling (GO:0023057)	1108	76	43.96	+	1.73	1.13e-05	0.00104
programmed cell death (GO:0012501)	746	51	29.6	+	1.72	0.000324	0.0171
regulation of cellular biosynthetic process (GO:0031326)	3656	249	145.06	+	1.72	1.9e-17	1.05e-14
neurogenesis (GO:0022008)	1072	73	42.53	+	1.72	1.76e-05	0.00156
phosphorus metabolic process (GO:0006793)	1807	123	71.7	+	1.72	1.44e-08	2.24e-06
negative regulation of cell communication (GO:0010648)	1102	75	43.73	+	1.72	1.54e-05	0.00138
regulation of multicellular organismal development (GO:2000026)	1088	74	43.17	+	1.71	1.94e-05	0.0017
negative regulation of biological process (GO:0048519)	4598	312	182.44	+	1.71	2.45e-22	8.85e-19
regulation of protein modification process (GO:0031399)	1319	89	52.34	+	1.7	2.76e-06	0.000317
regulation of phosphate metabolic process (GO:0019220)	1201	81	47.65	+	1.7	8.61e-06	0.000847
regulation of phosphorus metabolic process (GO:0051174)	1201	81	47.65	+	1.7	8.61e-06	0.000841
regulation of RNA biosynthetic process (GO:2001141)	3115	210	123.6	+	1.7	5.8e-14	2.1e-11
regulation of nucleobase-containing compound metabolic process (GO:0019219)	3682	248	146.09	+	1.7	1.06e-16	5.49e-14
phosphate-containing compound metabolic process (GO:0006796)	1782	120	70.71	+	1.7	4.68e-08	6.84e-06
regulation of cellular metabolic process (GO:0031323)	5095	343	202.16	+	1.7	1.66e-24	1.2e-20
regulation of multicellular organismal process (GO:0051239)	2171	146	86.14	+	1.69	1.16e-09	2.33e-07
regulation of DNA-templated transcription (GO:0006355)	3108	209	123.32	+	1.69	8.04e-14	2.77e-11
regulation of nucleic acid-templated transcription (GO:1903506)	3109	209	123.36	+	1.69	8.12e-14	2.73e-11
regulation of biosynthetic process (GO:0009889)	3709	249	147.17	+	1.69	1.31e-16	6.53e-14
regulation of signaling (GO:0023051)	2795	187	110.9	+	1.69	3.95e-12	1.12e-09
positive regulation of catalytic activity (GO:0043085)	957	64	37.97	+	1.69	0.00011	0.00758
positive regulation of cellular component organization (GO:0051130)	853	57	33.85	+	1.68	0.000271	0.015
anatomical structure development (GO:0048856)	4144	276	164.43	+	1.68	3.16e-18	2.69e-15
regulation of cell communication (GO:0010646)	2781	185	110.34	+	1.68	7.61e-12	2.08e-09
response to organic substance (GO:0010033)	2114	140	83.88	+	1.67	6.47e-09	1.06e-06
regulation of protein phosphorylation (GO:0001932)	937	62	37.18	+	1.67	0.000187	0.0114
cell death (GO:0008219)	771	51	30.59	+	1.67	0.00078	0.034
neuron differentiation (GO:0030182)	878	58	34.84	+	1.66	0.000327	0.0171
positive regulation of cellular process (GO:0048522)	4913	323	194.94	+	1.66	3.76e-21	6.04e-18
cell differentiation (GO:0030154)	2824	185	112.05	+	1.65	2.92e-11	7.55e-09
cell development (GO:0048468)	1439	94	57.1	+	1.65	4.96e-06	0.000531
negative regulation of signal transduction (GO:0009968)	1041	68	41.3	+	1.65	0.000147	0.00944
regulation of gene expression (GO:0010468)	4385	286	173.99	+	1.64	7.96e-18	5.48e-15
regulation of signal transduction (GO:0009966)	2473	161	98.12	+	1.64	1.29e-09	2.55e-07
cellular developmental process (GO:0048869)	2846	185	112.92	+	1.64	4.94e-11	1.25e-08
response to nitrogen compound (GO:1901698)	770	50	30.55	+	1.64	0.00111	0.0443
animal organ development (GO:0048513)	2558	166	101.5	+	1.64	8.25e-10	1.73e-07
regulation of nitrogen compound metabolic process (GO:0051171)	5240	339	207.91	+	1.63	2.13e-21	5.14e-18
developmental process (GO:0032502)	4496	290	178.39	+	1.63	1.66e-17	9.6e-15
regulation of protein metabolic process (GO:0051246)	2284	147	90.62	+	1.62	1.49e-08	2.29e-06
positive regulation of biological process (GO:0048518)	5525	355	219.22	+	1.62	3.61e-22	1.05e-18
regulation of primary metabolic process (GO:0080090)	5392	346	213.94	+	1.62	2.42e-21	5.01e-18
protein metabolic process (GO:0019538)	4212	270	167.12	+	1.62	9.34e-16	3.97e-13
regulation of organelle organization (GO:0033043)	1034	66	41.03	+	1.61	0.000275	0.0152
positive regulation of signaling (GO:0023056)	1396	89	55.39	+	1.61	2.48e-05	0.00213
positive regulation of cell communication (GO:0010647)	1389	88	55.11	+	1.6	3.27e-05	0.00273
regulation of transport (GO:0051049)	1332	84	52.85	+	1.59	5.82e-05	0.00453
negative regulation of response to stimulus (GO:0048585)	1333	84	52.89	+	1.59	5.88e-05	0.0045
positive regulation of signal transduction (GO:0009967)	1263	79	50.11	+	1.58	0.000129	0.00849
regulation of cell population proliferation (GO:0042127)	1249	78	49.56	+	1.57	0.000159	0.0101
regulation of macromolecule metabolic process (GO:0060255)	5734	358	227.51	+	1.57	3.32e-20	4e-17
cellular response to chemical stimulus (GO:0070887)	2197	137	87.17	+	1.57	3.74e-07	4.91e-05
regulation of biological quality (GO:0065008)	3178	198	126.1	+	1.57	3.5e-10	8.16e-08
positive regulation of developmental process (GO:0051094)	1028	64	40.79	+	1.57	0.000658	0.0298
regulation of cell cycle (GO:0051726)	933	58	37.02	+	1.57	0.00124	0.0478
regulation of metabolic process (GO:0019222)	6227	383	247.07	+	1.55	4.89e-21	7.07e-18
positive regulation of molecular function (GO:0044093)	1285	79	50.99	+	1.55	0.000257	0.0146
regulation of localization (GO:0032879)	1667	102	66.14	+	1.54	2.66e-05	0.00225
proteolysis (GO:0006508)	1349	82	53.53	+	1.53	0.000268	0.015
cellular response to stress (GO:0033554)	1366	82	54.2	+	1.51	0.000383	0.0194
homeostatic process (GO:0042592)	1192	71	47.3	+	1.5	0.00113	0.0445
regulation of molecular function (GO:0065009)	2708	158	107.45	+	1.47	1.68e-06	0.000197
macromolecule biosynthetic process (GO:0009059)	1551	90	61.54	+	1.46	0.000505	0.0238
cell surface receptor signaling pathway (GO:0007166)	1851	107	73.44	+	1.46	0.000168	0.0105
regulation of response to stimulus (GO:0048583)	3341	193	132.56	+	1.46	1.62e-07	2.19e-05
organonitrogen compound metabolic process (GO:1901564)	5243	300	208.03	+	1.44	1.41e-11	3.77e-09
positive regulation of response to stimulus (GO:0048584)	1818	102	72.13	+	1.41	0.00063	0.0287
regulation of catalytic activity (GO:0050790)	2094	117	83.09	+	1.41	0.000298	0.0162
macromolecule metabolic process (GO:0043170)	6235	347	247.39	+	1.4	3.92e-12	1.13e-09
cellular macromolecule metabolic process (GO:0044260)	2601	138	103.2	+	1.34	0.000693	0.0307
regulation of cellular process (GO:0050794)	11238	593	445.9	+	1.33	5.86e-21	7.7e-18
nitrogen compound metabolic process (GO:0006807)	6995	368	277.55	+	1.33	7.66e-10	1.65e-07
primary metabolic process (GO:0044238)	7593	393	301.27	+	1.3	9.28e-10	1.92e-07
localization (GO:0051179)	4420	227	175.38	+	1.29	4.39e-05	0.00359
regulation of biological process (GO:0050789)	11985	614	475.54	+	1.29	6.93e-19	6.68e-16
biological regulation (GO:0065007)	12843	647	509.58	+	1.27	5.13e-19	5.71e-16
organic substance metabolic process (GO:0071704)	8062	404	319.88	+	1.26	2.55e-08	3.8e-06
establishment of localization (GO:0051234)	3880	193	153.95	+	1.25	0.00108	0.0433
cellular metabolic process (GO:0044237)	6825	338	270.8	+	1.25	3.89e-06	0.000423
cellular component organization (GO:0016043)	5179	255	205.49	+	1.24	0.000191	0.0115
metabolic process (GO:0008152)	8587	418	340.71	+	1.23	4.59e-07	5.88e-05
multicellular organismal process (GO:0032501)	6005	285	238.27	+	1.2	0.000792	0.0344
cellular process (GO:0009987)	16481	715	653.93	+	1.09	1.83e-05	0.00161
biological_process (GO:0008150)	19889	857	789.15	+	1.09	6.38e-10	1.42e-07
Unclassified (UNCLASSIFIED)	3953	89	156.85	-	0.57	6.38e-10	1.4e-07
nervous system process (GO:0050877)	1838	39	72.93	-	0.53	1.4e-05	0.00127
organic acid metabolic process (GO:0006082)	812	15	32.22	-	0.47	0.00116	0.0453
immune response (GO:0006955)	1133	20	44.96	-	0.44	5.22e-05	0.00415
defense response to other organism (GO:0098542)	847	14	33.61	-	0.42	0.00026	0.0146
innate immune response (GO:0045087)	552	8	21.9	-	0.37	0.00115	0.0449
G protein-coupled receptor signaling pathway (GO:0007186)	1797	23	71.3	-	0.32	2.33e-11	6.13e-09
sensory perception (GO:0007600)	1483	17	58.84	-	0.29	1.54e-10	3.83e-08
detection of stimulus (GO:0051606)	1221	5	48.45	-	0.1	4.03e-15	1.58e-12
detection of stimulus involved in sensory perception (GO:0050906)	1135	3	45.03	-	0.07	6.64e-16	2.91e-13
sensory perception of chemical stimulus (GO:0007606)	1162	3	46.11	-	0.07	3.25e-16	1.51e-13
sensory perception of smell (GO:0007608)	1067	2	42.34	-	0.05	6.02e-16	2.72e-13
detection of chemical stimulus involved in sensory perception of smell (GO:0050911)	1045	1	41.46	-	0.02	5.92e-17	3.17e-14
detection of chemical stimulus involved in sensory perception (GO:0050907)	1086	1	43.09	-	0.02	1.18e-17	7.39e-15
detection of chemical stimulus (GO:0009593)	1111	1	44.08	-	0.02	5.34e-18	4.06e-15
